# Supplementary material for: Crystal structure of 2-methyl-N-{[2-(pyri­din-2-yl)eth­yl]carbamo­thio­yl}benzamide
Source: Acta Crystallogr E Crystallogr Commun. 2015 Aug 6;71(Pt 9):o636. doi: 10.1107/S2056989015013559 (PMC4555406; doi:10.1107/S2056989015013559)
Supplement: Supplementary file 1 [file e-71-0o636-sup1.cif]

##############################################################################
#                                                                            #
# This CIF contains the data in a paper accepted for publication in          #
# Acta Crystallographica Section E. It conforms to the requirements of       #
# Notes for Authors for Acta Crystallographica Section E, and has been       #
# peer reviewed under the auspices of the IUCr Commission on Journals.       #
#                                                                            #
# Full details of the Crystallographic Information File format               #
# are given in the paper "The Crystallographic Information File (CIF):       #
# a New Standard Archive File for Crystallography" by S. R. Hall, F. H.      #
# Allen and I. D. Brown [Acta Cryst. (1991), A47, 655-685].                  #
#                                                                            #
# The current version of the core CIF dictionary is obtainable from          #
# ftp://ftp.iucr.org/pub/cif_core.dic.                                       #
#                                                                            #
# Software is freely available for graphical display of the structure(s)     #
# in this CIF. For information consult the CIF software page                 #
# http://www.iucr.org/resources/cif/software.                                #
#                                                                            #
# This file may be used for bona fide research purposes within the           #
# scientific community so long as proper attribution is given to the journal # 
# article from which it was obtained.                                        #
#                                                                            #
##############################################################################
data_I
_audit_creation_method     'SHELXL-2014/7'
_database_code_depnum_ccdc_archive     'CCDC 1412857'
_chemical_name_systematic
;
2-Methyl-<i>N</i>-{[2-(pyridin-2-yl)ethyl]carbamothioyl}benzamide
;
_chemical_name_common     ?
_chemical_formula_moiety     'C16 H17 N3 O S'
_chemical_formula_sum     'C16 H17 N3 O S'
_chemical_formula_iupac     'C16 H17 N3 O S'
_chemical_formula_weight     299.38
_chemical_melting_point     ?
_shelx_space_group_comment
;
The symmetry employed for this shelxl refinement is uniquely defined
by the following loop, which should always be used as a source of
symmetry information in preference to the above space-group names.
They are only intended as comments.
;
_space_group_crystal_system     triclinic
_space_group_name_H-M_alt     'P -1'
_space_group_name_Hall     '-P 1'
loop_
    _space_group_symop_operation_xyz
    'x, y, z'
    '-x, -y, -z'
_cell_length_a     8.5434(4)
_cell_length_b     8.7477(4)
_cell_length_c     11.0530(5)
_cell_angle_alpha     86.1868(13)
_cell_angle_beta     83.3739(13)
_cell_angle_gamma     73.8746(13)
_cell_volume     787.73(6)
_cell_formula_units_Z     2
_cell_measurement_reflns_used     8347
_cell_measurement_theta_min     2.43
_cell_measurement_theta_max     28.33
_cell_measurement_temperature     100(2)
_exptl_crystal_description     'plate'
_exptl_crystal_colour     'colourless'
_exptl_crystal_size_max     0.532
_exptl_crystal_size_mid     0.424
_exptl_crystal_size_min     0.224
_exptl_crystal_density_diffrn     1.262
_exptl_crystal_density_meas     ?
_exptl_crystal_density_method     ?
_exptl_crystal_F_000     316
_exptl_absorpt_coefficient_mu     0.208
_exptl_absorpt_correction_type     multi-scan
_exptl_absorpt_process_details
;
(<i>SADABS</i>; Bruker, 2009)
;
_shelx_estimated_absorpt_T_min     0.898
_shelx_estimated_absorpt_T_max     0.955
_exptl_absorpt_correction_T_min     0.6700
_exptl_absorpt_correction_T_max     0.8669
_diffrn_ambient_temperature     100(2)
_diffrn_radiation_type     MoK\a
_diffrn_radiation_wavelength     0.71073
_diffrn_radiation_monochromator     graphite
_diffrn_measurement_device_type     'Bruker APEX DUO CCD area-detector'
_diffrn_measurement_method     '\f and \w scans'
_diffrn_detector_area_resol_mean     ?
_diffrn_reflns_number     30520
_diffrn_reflns_av_R_equivalents     0.0450
_diffrn_reflns_theta_min     1.856
_diffrn_reflns_theta_max     30.292
_diffrn_reflns_theta_full     25.242
_diffrn_measured_fraction_theta_max     0.995
_diffrn_measured_fraction_theta_full     1.000
_diffrn_reflns_limit_h_min     -12
_diffrn_reflns_limit_h_max     12
_diffrn_reflns_limit_k_min     -12
_diffrn_reflns_limit_k_max     12
_diffrn_reflns_limit_l_min     -15
_diffrn_reflns_limit_l_max     15
_refine_special_details     ?
_reflns_number_total     4698
_reflns_number_gt     3412
_reflns_threshold_expression     'I > 2\s(I)'
_refine_ls_structure_factor_coef     Fsqd
_refine_ls_matrix_type     full
_refine_ls_R_factor_all     0.0664
_refine_ls_R_factor_gt     0.0447
_refine_ls_wR_factor_gt     0.1098
_refine_ls_wR_factor_ref     0.1287
_refine_ls_goodness_of_fit_ref     1.029
_refine_ls_restrained_S_all     1.029
_refine_ls_number_reflns     4698
_refine_ls_number_parameters     199
_refine_ls_number_restraints     0
_refine_ls_hydrogen_treatment     mixed
_refine_ls_weighting_scheme     calc
_refine_ls_weighting_details
              'w=1/[\s^2^(Fo^2^)+(0.0515P)^2^+0.2342P] where P=(Fo^2^+2Fc^2^)/3'
_atom_sites_solution_hydrogens     mixed
_atom_sites_solution_primary     direct
_atom_sites_solution_secondary     difmap
_refine_ls_shift/su_max     0.000
_refine_ls_shift/su_mean     0.000
_refine_diff_density_max     0.373
_refine_diff_density_min     -0.216
_refine_ls_extinction_method     none
_refine_ls_extinction_coef     .
loop_
    _atom_type_symbol
    _atom_type_description
    _atom_type_scat_dispersion_real
    _atom_type_scat_dispersion_imag
    _atom_type_scat_source
    'C' 'C' 0.0033 0.0016
                         'International Tables Vol C Tables 4.2.6.8 and 6.1.1.4'
    'H' 'H' 0.0000 0.0000
                         'International Tables Vol C Tables 4.2.6.8 and 6.1.1.4'
    'N' 'N' 0.0061 0.0033
                         'International Tables Vol C Tables 4.2.6.8 and 6.1.1.4'
    'O' 'O' 0.0106 0.0060
                         'International Tables Vol C Tables 4.2.6.8 and 6.1.1.4'
    'S' 'S' 0.1246 0.1234
                         'International Tables Vol C Tables 4.2.6.8 and 6.1.1.4'
_computing_data_collection
;
APEX2 (Bruker, 2009)
;
_computing_cell_refinement
;
SAINT (Bruker, 2009)
;
_computing_data_reduction
;
SAINT (Bruker, 2009)
;
_computing_structure_solution
;
SHELXS2013 (Sheldrick, 2008)
;
_computing_structure_refinement
;
SHELXL2014 (Sheldrick, 2015)
;
_computing_molecular_graphics
;
SHELXTL (Sheldrick, 2008) and Mercury (Macrae <i>et al.</i>,
2008)
;
_computing_publication_material
;
SHELXL2014 (Sheldrick, 2015) and PLATON (Spek, 2009)
;
loop_
    _atom_site_type_symbol
    _atom_site_label
    _atom_site_fract_x
    _atom_site_fract_y
    _atom_site_fract_z
    _atom_site_U_iso_or_equiv
    _atom_site_adp_type
    _atom_site_calc_flag
    _atom_site_occupancy
    _atom_site_disorder_assembly
    _atom_site_disorder_group
    S S1 0.29858(5) 1.05179(5) -0.14484(4) 0.05473(14) Uani d 1 . .
    O O1 0.46415(15) 0.62159(12) 0.10945(10) 0.0552(3) Uani d 1 . .
    N N1 0.32417(14) 0.87622(13) 0.05803(10) 0.0367(2) Uani d 1 . .
    N N2 0.47718(15) 0.75403(15) -0.11337(11) 0.0408(3) Uani d 1 . .
    N N3 0.87338(16) 0.81820(15) -0.15598(13) 0.0499(3) Uani d 1 . .
    C C1 0.3515(2) 0.72438(18) 0.36636(14) 0.0482(3) Uani d 1 . .
    C C2 0.2522(3) 0.7379(2) 0.47681(15) 0.0654(5) Uani d 1 . .
    H H2A 0.3012 0.7083 0.5488 0.079 Uiso calc 1 . .
    C C3 0.0847(3) 0.7934(3) 0.48282(18) 0.0731(6) Uani d 1 . .
    H H3A 0.0226 0.7999 0.5581 0.088 Uiso calc 1 . .
    C C4 0.0088(2) 0.8393(2) 0.37890(18) 0.0638(5) Uani d 1 . .
    H H4A -0.1046 0.8769 0.3828 0.077 Uiso calc 1 . .
    C C5 0.10295(19) 0.82906(18) 0.26820(15) 0.0478(3) Uani d 1 . .
    H H5A 0.0522 0.8619 0.1972 0.057 Uiso calc 1 . .
    C C6 0.27224(18) 0.77065(15) 0.26075(12) 0.0392(3) Uani d 1 . .
    C C7 0.36489(17) 0.74777(16) 0.13728(12) 0.0384(3) Uani d 1 . .
    C C8 0.37507(16) 0.88350(16) -0.06595(12) 0.0359(3) Uani d 1 . .
    C C9 0.5275(2) 0.73791(19) -0.24280(13) 0.0462(3) Uani d 1 . .
    H H9A 0.4348 0.7906 -0.2875 0.055 Uiso calc 1 . .
    H H9B 0.5589 0.6259 -0.2610 0.055 Uiso calc 1 . .
    C C10 0.6698(2) 0.80764(19) -0.28709(14) 0.0487(3) Uani d 1 . .
    H H10A 0.6926 0.7974 -0.3746 0.058 Uiso calc 1 . .
    H H10B 0.6371 0.9203 -0.2709 0.058 Uiso calc 1 . .
    C C11 0.82339(18) 0.73009(17) -0.22889(14) 0.0445(3) Uani d 1 . .
    C C12 0.9112(2) 0.5738(2) -0.2508(2) 0.0661(5) Uani d 1 . .
    H H12A 0.8745 0.5138 -0.3019 0.079 Uiso calc 1 . .
    C C13 1.0517(3) 0.5084(2) -0.1970(3) 0.0805(7) Uani d 1 . .
    H H13A 1.1105 0.4032 -0.2102 0.097 Uiso calc 1 . .
    C C14 1.1056(2) 0.5992(3) -0.1232(2) 0.0779(6) Uani d 1 . .
    H H14A 1.2021 0.5582 -0.0867 0.093 Uiso calc 1 . .
    C C15 1.0123(2) 0.7523(2) -0.1053(2) 0.0676(5) Uani d 1 . .
    H H15A 1.0477 0.8142 -0.0549 0.081 Uiso calc 1 . .
    C C16 0.5335(2) 0.6686(3) 0.36477(18) 0.0661(5) Uani d 1 . .
    H H16A 0.5808 0.7494 0.3264 0.099 Uiso calc 1 . .
    H H16B 0.5743 0.5728 0.3200 0.099 Uiso calc 1 . .
    H H16C 0.5624 0.6477 0.4468 0.099 Uiso calc 1 . .
    H H1N2 0.508(2) 0.676(2) -0.0647(16) 0.049(5) Uiso d 1 . .
    H H1N1 0.265(2) 0.967(2) 0.0876(16) 0.049(5) Uiso d 1 . .
loop_
    _atom_site_aniso_label
    _atom_site_aniso_U_11
    _atom_site_aniso_U_22
    _atom_site_aniso_U_33
    _atom_site_aniso_U_12
    _atom_site_aniso_U_13
    _atom_site_aniso_U_23
    S1 0.0565(2) 0.0474(2) 0.0519(2) -0.00366(17) -0.00764(18) 0.01618(17)
    O1 0.0692(7) 0.0369(5) 0.0446(6) 0.0061(5) 0.0018(5) 0.0038(4)
    N1 0.0395(6) 0.0309(5) 0.0360(6) -0.0043(4) -0.0032(4) 0.0010(4)
    N2 0.0463(6) 0.0384(6) 0.0355(6) -0.0096(5) -0.0016(5) 0.0026(5)
    N3 0.0483(7) 0.0395(6) 0.0586(8) -0.0079(5) -0.0005(6) -0.0052(6)
    C1 0.0641(9) 0.0415(7) 0.0405(7) -0.0166(7) -0.0103(7) 0.0054(6)
    C2 0.0994(15) 0.0627(11) 0.0355(8) -0.0253(10) -0.0080(9) 0.0049(7)
    C3 0.0886(15) 0.0695(12) 0.0523(10) -0.0179(11) 0.0201(10) -0.0027(9)
    C4 0.0601(10) 0.0592(10) 0.0635(11) -0.0100(8) 0.0140(9) -0.0032(8)
    C5 0.0506(8) 0.0436(8) 0.0458(8) -0.0086(6) -0.0015(6) -0.0008(6)
    C6 0.0499(8) 0.0310(6) 0.0357(7) -0.0099(5) -0.0038(6) 0.0006(5)
    C7 0.0430(7) 0.0331(6) 0.0368(7) -0.0067(5) -0.0054(5) 0.0006(5)
    C8 0.0345(6) 0.0375(6) 0.0369(6) -0.0111(5) -0.0072(5) 0.0028(5)
    C9 0.0559(9) 0.0488(8) 0.0360(7) -0.0176(7) -0.0025(6) -0.0056(6)
    C10 0.0598(9) 0.0483(8) 0.0374(7) -0.0171(7) 0.0017(6) 0.0012(6)
    C11 0.0474(8) 0.0380(7) 0.0449(8) -0.0131(6) 0.0112(6) -0.0009(6)
    C12 0.0633(11) 0.0428(9) 0.0883(14) -0.0116(8) 0.0089(10) -0.0158(9)
    C13 0.0581(11) 0.0424(9) 0.128(2) 0.0000(8) 0.0105(12) -0.0077(11)
    C14 0.0437(9) 0.0661(12) 0.1145(18) -0.0032(9) -0.0051(10) 0.0084(12)
    C15 0.0534(10) 0.0612(11) 0.0871(14) -0.0109(8) -0.0126(9) -0.0062(10)
    C16 0.0702(12) 0.0708(12) 0.0607(11) -0.0217(9) -0.0261(9) 0.0174(9)
_geom_special_details
;
All e.s.d.'s (except the e.s.d. in the dihedral angle between two l.s. planes)
are estimated using the full covariance matrix. The cell e.s.d.'s are taken
into account individually in the estimation of e.s.d.'s in distances, angles
and torsion angles; correlations between e.s.d.'s in cell parameters are only
used when they are defined by crystal symmetry. An approximate (isotropic)
treatment of cell e.s.d.'s is used for estimating e.s.d.'s involving l.s.
planes.
;
loop_
    _geom_bond_atom_site_label_1
    _geom_bond_atom_site_label_2
    _geom_bond_site_symmetry_2
    _geom_bond_distance
    _geom_bond_publ_flag
    S1 C8 . 1.6675(13) ?
    O1 C7 . 1.2236(16) ?
    N1 C7 . 1.3686(17) ?
    N1 C8 . 1.3919(17) ?
    N1 H1N1 . 0.874(18) ?
    N2 C8 . 1.3203(18) ?
    N2 C9 . 1.4499(18) ?
    N2 H1N2 . 0.841(19) ?
    N3 C11 . 1.331(2) ?
    N3 C15 . 1.336(2) ?
    C1 C2 . 1.396(2) ?
    C1 C6 . 1.397(2) ?
    C1 C16 . 1.494(3) ?
    C2 C3 . 1.372(3) ?
    C2 H2A . 0.9300 ?
    C3 C4 . 1.366(3) ?
    C3 H3A . 0.9300 ?
    C4 C5 . 1.378(2) ?
    C4 H4A . 0.9300 ?
    C5 C6 . 1.388(2) ?
    C5 H5A . 0.9300 ?
    C6 C7 . 1.4926(19) ?
    C9 C10 . 1.525(2) ?
    C9 H9A . 0.9700 ?
    C9 H9B . 0.9700 ?
    C10 C11 . 1.496(2) ?
    C10 H10A . 0.9700 ?
    C10 H10B . 0.9700 ?
    C11 C12 . 1.387(2) ?
    C12 C13 . 1.364(3) ?
    C12 H12A . 0.9300 ?
    C13 C14 . 1.372(3) ?
    C13 H13A . 0.9300 ?
    C14 C15 . 1.369(3) ?
    C14 H14A . 0.9300 ?
    C15 H15A . 0.9300 ?
    C16 H16A . 0.9600 ?
    C16 H16B . 0.9600 ?
    C16 H16C . 0.9600 ?
loop_
    _geom_angle_atom_site_label_1
    _geom_angle_atom_site_label_2
    _geom_angle_atom_site_label_3
    _geom_angle_site_symmetry_1
    _geom_angle_site_symmetry_3
    _geom_angle
    _geom_angle_publ_flag
    C7 N1 C8 . . 127.33(12) ?
    C7 N1 H1N1 . . 118.0(12) ?
    C8 N1 H1N1 . . 114.5(12) ?
    C8 N2 C9 . . 123.54(13) ?
    C8 N2 H1N2 . . 116.3(12) ?
    C9 N2 H1N2 . . 120.0(12) ?
    C11 N3 C15 . . 118.03(15) ?
    C2 C1 C6 . . 116.77(16) ?
    C2 C1 C16 . . 120.27(16) ?
    C6 C1 C16 . . 122.91(15) ?
    C3 C2 C1 . . 122.25(17) ?
    C3 C2 H2A . . 118.9 ?
    C1 C2 H2A . . 118.9 ?
    C4 C3 C2 . . 120.40(17) ?
    C4 C3 H3A . . 119.8 ?
    C2 C3 H3A . . 119.8 ?
    C3 C4 C5 . . 118.99(18) ?
    C3 C4 H4A . . 120.5 ?
    C5 C4 H4A . . 120.5 ?
    C4 C5 C6 . . 121.16(16) ?
    C4 C5 H5A . . 119.4 ?
    C6 C5 H5A . . 119.4 ?
    C5 C6 C1 . . 120.41(14) ?
    C5 C6 C7 . . 118.19(13) ?
    C1 C6 C7 . . 121.25(13) ?
    O1 C7 N1 . . 123.59(13) ?
    O1 C7 C6 . . 121.89(12) ?
    N1 C7 C6 . . 114.47(11) ?
    N2 C8 N1 . . 117.23(12) ?
    N2 C8 S1 . . 124.66(11) ?
    N1 C8 S1 . . 118.08(10) ?
    N2 C9 C10 . . 113.56(12) ?
    N2 C9 H9A . . 108.9 ?
    C10 C9 H9A . . 108.9 ?
    N2 C9 H9B . . 108.9 ?
    C10 C9 H9B . . 108.9 ?
    H9A C9 H9B . . 107.7 ?
    C11 C10 C9 . . 113.91(13) ?
    C11 C10 H10A . . 108.8 ?
    C9 C10 H10A . . 108.8 ?
    C11 C10 H10B . . 108.8 ?
    C9 C10 H10B . . 108.8 ?
    H10A C10 H10B . . 107.7 ?
    N3 C11 C12 . . 121.26(16) ?
    N3 C11 C10 . . 117.10(13) ?
    C12 C11 C10 . . 121.64(16) ?
    C13 C12 C11 . . 119.68(19) ?
    C13 C12 H12A . . 120.2 ?
    C11 C12 H12A . . 120.2 ?
    C12 C13 C14 . . 119.45(18) ?
    C12 C13 H13A . . 120.3 ?
    C14 C13 H13A . . 120.3 ?
    C15 C14 C13 . . 117.6(2) ?
    C15 C14 H14A . . 121.2 ?
    C13 C14 H14A . . 121.2 ?
    N3 C15 C14 . . 123.9(2) ?
    N3 C15 H15A . . 118.0 ?
    C14 C15 H15A . . 118.0 ?
    C1 C16 H16A . . 109.5 ?
    C1 C16 H16B . . 109.5 ?
    H16A C16 H16B . . 109.5 ?
    C1 C16 H16C . . 109.5 ?
    H16A C16 H16C . . 109.5 ?
    H16B C16 H16C . . 109.5 ?
loop_
    _geom_torsion_atom_site_label_1
    _geom_torsion_atom_site_label_2
    _geom_torsion_atom_site_label_3
    _geom_torsion_atom_site_label_4
    _geom_torsion_site_symmetry_1
    _geom_torsion_site_symmetry_2
    _geom_torsion_site_symmetry_3
    _geom_torsion_site_symmetry_4
    _geom_torsion
    _geom_torsion_publ_flag
    C6 C1 C2 C3 . . . . 0.1(3) ?
    C16 C1 C2 C3 . . . . 177.89(19) ?
    C1 C2 C3 C4 . . . . -0.6(3) ?
    C2 C3 C4 C5 . . . . 0.0(3) ?
    C3 C4 C5 C6 . . . . 1.1(3) ?
    C4 C5 C6 C1 . . . . -1.6(2) ?
    C4 C5 C6 C7 . . . . 174.02(15) ?
    C2 C1 C6 C5 . . . . 0.9(2) ?
    C16 C1 C6 C5 . . . . -176.76(16) ?
    C2 C1 C6 C7 . . . . -174.53(14) ?
    C16 C1 C6 C7 . . . . 7.8(2) ?
    C8 N1 C7 O1 . . . . 5.5(2) ?
    C8 N1 C7 C6 . . . . -171.85(12) ?
    C5 C6 C7 O1 . . . . -128.16(16) ?
    C1 C6 C7 O1 . . . . 47.4(2) ?
    C5 C6 C7 N1 . . . . 49.22(18) ?
    C1 C6 C7 N1 . . . . -135.22(14) ?
    C9 N2 C8 N1 . . . . 173.37(12) ?
    C9 N2 C8 S1 . . . . -4.5(2) ?
    C7 N1 C8 N2 . . . . -1.7(2) ?
    C7 N1 C8 S1 . . . . 176.26(11) ?
    C8 N2 C9 C10 . . . . 84.03(18) ?
    N2 C9 C10 C11 . . . . 61.39(18) ?
    C15 N3 C11 C12 . . . . 0.8(2) ?
    C15 N3 C11 C10 . . . . -178.50(15) ?
    C9 C10 C11 N3 . . . . -113.16(15) ?
    C9 C10 C11 C12 . . . . 67.54(19) ?
    N3 C11 C12 C13 . . . . -0.1(3) ?
    C10 C11 C12 C13 . . . . 179.20(17) ?
    C11 C12 C13 C14 . . . . -1.0(3) ?
    C12 C13 C14 C15 . . . . 1.2(3) ?
    C11 N3 C15 C14 . . . . -0.5(3) ?
    C13 C14 C15 N3 . . . . -0.5(4) ?
loop_
    _geom_hbond_atom_site_label_D
    _geom_hbond_atom_site_label_H
    _geom_hbond_atom_site_label_A
    _geom_hbond_site_symmetry_A
    _geom_hbond_distance_DH
    _geom_hbond_distance_HA
    _geom_hbond_distance_DA
    _geom_hbond_angle_DHA
    N2 H1N2 O1 . 0.842(17) 1.971(18) 2.6550(16) 137.8(16)
    N1 H1N1 N3 2_675 0.875(17) 2.061(17) 2.9366(17) 180(3)
    C16 H16A S1 2_675 0.96 2.86 3.782(2) 162
    C12 H12A Cg2 2_665 0.93 2.92 3.7724(19) 153
_shelx_hkl_file
;
  -1   0   0 173.062 7.46524   3
  -1   0   0 171.020 7.42661   8
  -1   0   0 158.818 7.35347   7
  -1   0   0 166.046 7.46352   4
  -1   0   0 170.106 7.42476   2
   1   0   0 164.814 7.44473   5
   1   0   0 164.425 7.54085   9
   1   0   0 162.133 7.35217   7
   1   0   0 163.539 7.47099   1
   1   0   0 185.122 7.51348   6
  -2   0   0 443.442 19.2313   8
  -2   0   0 458.558 19.4913   9
  -2   0   0 454.406 19.3213   3
  -2   0   0 444.325 19.3195   4
  -2   0   0 444.749 19.2267   2
  -2   0   0 412.682 19.0781   7
   2   0   0 436.123 19.0848   7
   2   0   0 434.683 19.3407   1
   2   0   0 419.479 19.4585   9
   2   0   0 440.128 19.3596   6
   2   0   0 434.444 19.2839   5
   2   0   0 424.345 19.2901   4
  -3   0   0 491.642 21.0870   3
  -3   0   0 467.641 20.9105   2
  -3   0   0 455.409 20.7029   7
  -3   0   0 456.987 21.0326   4
  -3   0   0 471.731 20.9309   8
   3   0   0 470.622 21.1234   6
   3   0   0 477.455 21.0519   4
   3   0   0 472.798 21.3293   9
   3   0   0 471.497 21.0257   5
   3   0   0 473.013 21.1145   1
   3   0   0 484.193 20.7221   7
  -4   0   0 -0.2607 0.23403   7
  -4   0   0 -0.5237 0.31722   2
  -4   0   0 -0.1665 0.36310   3
  -4   0   0 -0.0599 0.41639   8
  -4   0   0 -0.3358 0.36689   4
   4   0   0 -0.0442 0.40624   9
   4   0   0 -0.0434 0.35426   4
   4   0   0 0.06062 0.46688   6
   4   0   0 0.16139 0.38672   1
   4   0   0 -0.1903 0.33392   5
  -5   0   0 903.922 39.8750   8
  -5   0   0 916.765 40.1276   3
  -5   0   0 905.965 39.8145   2
  -5   0   0 869.796 40.0100   4
   5   0   0 896.873 40.5509   9
   5   0   0 921.522 40.2250   6
   5   0   0 890.494 40.1933   1
   5   0   0 895.294 40.0257   4
   5   0   0 912.937 40.0522   5
  -6   0   0 86.9720 5.04617   8
  -6   0   0 87.9956 5.00308   2
  -6   0   0 92.5869 5.37802   3
  -6   0   0 89.4008 5.22521   4
   6   0   0 96.2209 5.28318   4
   6   0   0 87.8976 5.75463   9
   6   0   0 89.6946 5.43562   1
   6   0   0 89.6183 5.22968   5
   6   0   0 97.7939 5.50930   6
  -7   0   0 -0.8967 0.63043   4
  -7   0   0 0.37052 0.77358   3
  -7   0   0 2.04097 0.96533   8
  -7   0   0 0.71540 0.87628   2
   7   0   0 0.96449 0.84917   4
   7   0   0 1.85306 0.98427   5
   7   0   0 -0.5919 0.62691   1
   7   0   0 -0.7107 0.80167   6
   7   0   0 0.37537 0.88502   9
  -8   0   0 1.87736 0.91699   2
  -8   0   0 0.55265 0.95002   8
  -8   0   0 0.79278 1.02189   3
   8   0   0 -0.0878 1.00143   9
   8   0   0 1.64701 1.21513   4
   8   0   0 0.10855 1.20068   1
   8   0   0 1.32797 1.03202   6
  -9   0   0 0.52067 1.15069   3
  -9   0   0 0.90047 0.99448   8
  -9   0   0 2.72633 1.26373   2
   9   0   0 1.97276 1.55982   1
   9   0   0 -0.5835 1.29835   6
 -10   0   0 6.11337 1.61048   2
 -10   0   0 5.42366 1.72833   8
  10   0   0 4.68417 1.85366   1
  10   0   0 5.99742 1.88956   6
 -11   0   0 6.95669 2.28704   8
  11   0   0 6.05588 2.44163   1
  11   0   0 6.93044 2.35022   6
  11  -1   0 0.97350 1.36818   6
  11  -1   0 1.82231 1.72577   1
 -11   1   0 3.23215 1.80941   8
  10  -1   0 13.6228 2.85443   1
  10  -1   0 13.4765 2.77872   6
 -10   1   0 12.1826 2.24474   8
 -10   1   0 13.5505 2.33299   2
   9  -1   0 11.9414 2.75319   1
   9  -1   0 17.1996 2.74162   6
  -9   1   0 18.8313 2.51698   2
  -9   1   0 15.5533 3.00425   3
  -9   1   0 14.6859 2.49608   8
   8  -1   0 1.34164 1.25400   5
   8  -1   0 2.96406 1.81843   9
   8  -1   0 0.53928 0.88840   6
   8  -1   0 2.42314 1.66730   1
  -8   1   0 5.46866 1.47866   3
  -8   1   0 4.76044 1.41708   2
  -8   1   0 2.75256 1.12484   8
   7  -1   0 109.133 7.08639   9
   7  -1   0 113.541 6.63545   5
   7  -1   0 107.648 6.70765   1
   7  -1   0 115.346 6.54936   6
  -7   1   0 98.8208 6.03255   2
  -7   1   0 101.916 6.04367   8
  -7   1   0 114.786 6.43692   3
   6  -1   0 -0.3292 0.53562   4
   6  -1   0 0.84059 0.61975   7
   6  -1   0 0.42861 0.74539   6
   6  -1   0 0.93965 0.87667   5
   6  -1   0 0.31530 0.90123   1
   6  -1   0 0.15687 0.70478   9
  -6   1   0 0.21027 0.51763   7
  -6   1   0 0.10563 0.58516   4
  -6   1   0 -0.1294 0.56447   8
  -6   1   0 0.75638 0.82176   2
  -6   1   0 -0.1578 0.75470   3
   5  -1   0 157.901 7.32060   7
   5  -1   0 157.312 7.94570   1
   5  -1   0 142.092 7.80312   5
   5  -1   0 149.759 7.37300   4
   5  -1   0 148.343 7.68061   6
   5  -1   0 145.176 8.19337   9
  -5   1   0 142.348 7.41616   2
  -5   1   0 154.850 7.48094   8
  -5   1   0 145.924 7.23534   7
  -5   1   0 157.280 7.61517   3
  -5   1   0 138.737 7.32111   4
   4  -1   0 226.944 10.7569   1
   4  -1   0 220.341 10.5557   6
   4  -1   0 217.085 11.0107   9
   4  -1   0 231.486 10.3257   4
   4  -1   0 223.508 10.3096   7
   4  -1   0 217.658 10.7438   5
  -4   1   0 217.755 10.2767   7
  -4   1   0 213.459 10.3486   8
  -4   1   0 217.171 10.2880   4
  -4   1   0 228.606 10.4639   3
  -4   1   0 222.369 10.4280   2
   3  -1   0 623.657 27.2799   6
   3  -1   0 625.522 27.7179   9
   3  -1   0 618.137 27.0344   4
   3  -1   0 617.781 27.4376   1
   3  -1   0 595.905 27.1339   7
   3  -1   0 592.011 27.4660   5
  -3   1   0 617.307 27.2083   2
  -3   1   0 603.812 27.1279   8
  -3   1   0 659.535 27.1984   3
  -3   1   0 597.607 27.0182   4
   2  -1   0 576.788 25.7878   1
   2  -1   0 563.598 25.8686   5
   2  -1   0 596.812 25.6461   6
   2  -1   0 549.575 25.6410   7
   2  -1   0 586.388 25.9897   9
  -2   1   0 581.915 25.6525   2
  -2   1   0 589.006 25.9533   9
  -2   1   0 584.988 25.4356   4
  -2   1   0 626.865 25.5858   3
  -2   1   0 576.343 25.5821   8
   1  -1   0 1067.47 45.9209   6
   1  -1   0 1050.57 46.0754   1
   1  -1   0 1088.47 46.2154   9
   1  -1   0 1046.97 46.1966   5
   1  -1   0 1033.59 46.0843   7
  -1   1   0 1046.84 45.9610   8
  -1   1   0 1087.16 46.1978   9
  -1   1   0 1073.44 45.9227   3
  -1   1   0 1047.65 46.0274   2
   0  -1   0 320.620 14.0318   9
   0  -1   0 316.473 14.0893   7
   0  -1   0 323.538 13.9688   4
   0  -1   0 327.688 14.0104   8
   0  -1   0 345.038 13.9032   6
   0  -1   0 327.793 14.0575   2
   0  -1   0 314.254 14.0990   5
   0  -1   0 306.847 13.9652   1
   0   1   0 317.051 13.9995   8
   0   1   0 317.779 13.9593   4
   0   1   0 320.396 14.0323   9
   0   1   0 303.971 14.0205   3
  -1  -1   0 316.897 13.6772   9
  -1  -1   0 309.832 13.5484   5
  -1  -1   0 326.821 13.6996   2
  -1  -1   0 315.792 13.7141   8
  -1  -1   0 313.714 13.6251   7
  -1  -1   0 316.438 13.8617   4
  -1  -1   0 305.030 13.8538   3
   1   1   0 295.966 13.5478   5
   1   1   0 309.733 13.6668   9
   1   1   0 305.838 13.6159   1
   1   1   0 308.619 13.8375   4
   1   1   0 320.247 13.7680   6
  -2  -1   0 3612.75 150.176   2
  -2  -1   0 3602.54 149.595   9
  -2  -1   0 3345.52 149.494   8
  -2  -1   0 3476.96 149.756   4
  -2  -1   0 3408.60 149.713   3
   2   1   0 3385.84 149.578   9
   2   1   0 3448.16 149.731   4
   2   1   0 3459.68 149.667   6
   2   1   0 3413.91 149.478   1
  -3  -1   0 2436.87 99.7357   2
  -3  -1   0 2227.40 100.012   3
  -3  -1   0 2237.00 100.053   4
  -3  -1   0 2295.41 99.7756   8
  -3  -1   0 2433.93 100.006   9
   3   1   0 2261.17 99.9915   6
   3   1   0 2290.46 99.8200   1
   3   1   0 2310.80 99.5695   5
   3   1   0 2268.35 99.9842   9
   3   1   0 2257.70 100.039   4
  -4  -1   0 240.254 11.1360   9
  -4  -1   0 240.975 10.8248   8
  -4  -1   0 224.904 10.6822   2
  -4  -1   0 231.701 10.2645   7
  -4  -1   0 223.289 11.0907   4
  -4  -1   0 237.663 11.1125   3
   4   1   0 230.728 10.8973   1
   4   1   0 237.423 11.1284   4
   4   1   0 222.607 10.6033   5
   4   1   0 227.828 11.0534   6
   4   1   0 236.619 11.1684   9
  -5  -1   0 0.03620 0.57231   3
  -5  -1   0 0.14109 0.24710   7
  -5  -1   0 0.33832 0.45023   8
  -5  -1   0 -0.1317 0.44954   2
  -5  -1   0 0.19615 0.41679   4
   5   1   0 -0.4052 0.41350   6
   5   1   0 -0.4046 0.53126   9
   5   1   0 0.01137 0.39515   4
   5   1   0 -0.5850 0.45933   1
   5   1   0 -1.2447 0.44895   5
  -6  -1   0 250.189 11.4457   2
  -6  -1   0 225.204 11.8373   3
  -6  -1   0 232.693 11.8839   4
  -6  -1   0 245.582 11.5627   8
   6   1   0 232.499 11.8536   4
   6   1   0 242.447 11.7935   1
   6   1   0 231.731 12.0860   9
   6   1   0 240.784 11.4102   5
   6   1   0 249.184 12.0148   6
  -7  -1   0 4.47613 1.15180   8
  -7  -1   0 1.80157 1.02612   3
  -7  -1   0 3.83324 1.36127   4
  -7  -1   0 3.37454 0.95528   2
   7   1   0 5.39685 1.41103   6
   7   1   0 2.04302 1.15654   4
   7   1   0 5.63624 1.64647   9
   7   1   0 5.01097 1.46380   1
   7   1   0 4.02387 1.14713   5
  -8  -1   0 19.8934 2.54691   8
  -8  -1   0 16.6223 2.18865   2
  -8  -1   0 17.0129 2.59028   3
   8   1   0 17.5905 2.80057   9
   8   1   0 17.3447 2.56050   6
   8   1   0 18.4434 2.72254   1
   8   1   0 18.2604 2.54364   4
  -9  -1   0 10.9858 2.32978   3
  -9  -1   0 11.7067 1.98455   2
  -9  -1   0 12.6517 2.26349   8
   9   1   0 9.32061 2.00696   4
   9   1   0 13.7805 2.56518   6
   9   1   0 9.59517 2.19139   1
 -10  -1   0 -2.4955 1.12656   8
 -10  -1   0 3.09704 1.64223   3
 -10  -1   0 4.03048 1.45316   2
  10   1   0 3.96545 1.86495   1
  10   1   0 1.15310 1.23264   6
 -11  -1   0 2.22181 1.80923   8
  11   1   0 -0.6857 1.21837   1
  11   1   0 0.28460 1.75497   6
  10  -2   0 6.06555 2.52064   1
 -10   2   0 9.44415 2.07851   2
 -10   2   0 13.6718 2.57795   8
   9  -2   0 4.69092 1.55459   6
   9  -2   0 5.19727 2.23675   1
  -9   2   0 4.61350 1.42823   2
  -9   2   0 2.84387 1.57281   8
   8  -2   0 31.9943 3.88561   5
   8  -2   0 27.5845 3.29778   6
   8  -2   0 23.0327 3.52968   1
  -8   2   0 23.5868 2.93272   2
  -8   2   0 27.0843 3.08579   8
  -8   2   0 29.7759 3.31885   3
   7  -2   0 22.3220 2.70368   6
   7  -2   0 20.8345 2.95302   5
   7  -2   0 20.1909 3.22607   9
   7  -2   0 23.7584 3.09159   1
  -7   2   0 19.8388 2.51354   3
  -7   2   0 23.3524 2.61776   8
  -7   2   0 25.5539 2.75577   2
   6  -2   0 244.374 11.4240   7
   6  -2   0 249.753 12.6693   9
   6  -2   0 231.640 11.6297   6
   6  -2   0 224.914 12.1040   5
   6  -2   0 242.449 12.1126   1
  -6   2   0 236.739 11.5150   3
  -6   2   0 234.925 11.5328   2
  -6   2   0 241.624 11.4814   8
  -6   2   0 208.124 11.1815   7
   5  -2   0 25.1949 2.71301   1
   5  -2   0 22.4105 1.58152   4
   5  -2   0 18.2305 2.01193   7
   5  -2   0 21.5940 1.94188   6
   5  -2   0 22.0019 2.59749   5
   5  -2   0 21.4365 2.75207   9
  -5   2   0 18.5380 1.75094   7
  -5   2   0 19.0302 1.81679   3
  -5   2   0 21.3480 2.17992   8
  -5   2   0 20.7460 1.86638   2
   4  -2   0 7.32267 1.10770   6
   4  -2   0 7.33975 1.18410   7
   4  -2   0 8.20186 1.44698   5
   4  -2   0 7.96597 1.42438   1
   4  -2   0 6.65913 0.81582   4
   4  -2   0 5.91044 1.27661   9
  -4   2   0 8.37165 1.19890   8
  -4   2   0 7.52664 1.09927   3
  -4   2   0 7.09183 0.83113   4
  -4   2   0 6.06807 1.11317   2
   3  -2   0 -0.5689 0.18759   4
   3  -2   0 0.12560 0.56618   5
   3  -2   0 0.51097 0.48870   9
   3  -2   0 0.05337 0.34921   1
   3  -2   0 -0.9942 0.34422   7
   3  -2   0 0.20010 0.33750   6
  -3   2   0 0.63991 0.47754   2
  -3   2   0 0.34291 0.18460   4
  -3   2   0 1.03427 0.43933   3
  -3   2   0 -0.1025 0.26714   8
   2  -2   0 331.677 14.4044   6
   2  -2   0 309.563 14.9353   5
   2  -2   0 332.015 14.7655   7
   2  -2   0 329.172 14.0088   4
   2  -2   0 326.837 14.9843   9
   2  -2   0 314.001 14.7158   1
  -2   2   0 307.064 14.5882   2
  -2   2   0 315.231 13.9993   4
  -2   2   0 318.905 14.4903   8
  -2   2   0 329.840 14.9246   9
  -2   2   0 333.922 14.4225   3
   1  -2   0 373.278 16.8438   7
   1  -2   0 376.945 16.9732   5
   1  -2   0 364.404 16.3766   6
   1  -2   0 376.036 16.7039   1
   1  -2   0 379.840 16.8814   9
   1  -2   0 372.996 16.7279   2
  -1   2   0 377.807 16.6010   8
  -1   2   0 376.916 16.8515   9
  -1   2   0 375.809 16.5461   3
  -1   2   0 366.667 16.7058   2
  -1   2   0 376.063 16.1945   4
   0  -2   0 5496.32 215.942   1
   0  -2   0 4530.00 215.055   7
   0  -2   0 5424.38 215.838   6
   0  -2   0 4967.57 216.292   9
   0  -2   0 4414.99 215.063   5
   0   2   0 5287.14 216.230   4
   0   2   0 4931.37 216.059   9
   0   2   0 4812.11 215.757   3
  -1  -2   0 199.057 8.59670   6
  -1  -2   0 198.012 8.45530   1
  -1  -2   0 186.886 8.78847   4
  -1  -2   0 196.145 8.52397   9
  -1  -2   0 189.208 8.67744   7
  -1  -2   0 190.788 8.64668   8
  -1  -2   0 184.217 8.66912   2
  -1  -2   0 184.744 8.60450   5
  -1  -2   0 185.029 8.85002   3
   1   2   0 183.757 8.75241   4
   1   2   0 192.012 8.60708   6
   1   2   0 191.062 8.54865   9
   1   2   0 191.173 8.53523   9
  -2  -2   0 247.692 11.9507   4
  -2  -2   0 284.309 11.6643   9
  -2  -2   0 255.582 11.5239   7
  -2  -2   0 244.773 11.9583   3
  -2  -2   0 266.560 11.3613   5
  -2  -2   0 255.042 11.6951   8
  -2  -2   0 251.708 11.6452   2
   2   2   0 265.086 11.5154   1
   2   2   0 257.961 11.7966   6
   2   2   0 266.144 11.6114   9
   2   2   0 253.774 11.3611   5
   2   2   0 251.900 11.9303   4
  -3  -2   0 645.828 30.2502   3
  -3  -2   0 663.425 29.9124   8
  -3  -2   0 671.443 30.3102   4
  -3  -2   0 678.817 29.8491   2
  -3  -2   0 709.064 29.9678   9
  -3  -2   0 706.742 29.5472   7
   3   2   0 668.581 30.1222   6
   3   2   0 661.013 30.2568   4
   3   2   0 726.411 29.4435   5
   3   2   0 643.293 29.9022   9
   3   2   0 678.660 29.7912   1
  -4  -2   0 23.0557 2.11836   3
  -4  -2   0 27.3005 1.87872   8
  -4  -2   0 24.0402 1.90937   9
  -4  -2   0 28.0765 1.40585   7
  -4  -2   0 24.8618 1.76935   2
  -4  -2   0 25.5052 2.14389   4
   4   2   0 26.5056 1.47856   5
   4   2   0 23.9032 1.99205   6
   4   2   0 26.9519 2.02449   9
   4   2   0 25.5940 1.84107   1
   4   2   0 22.0169 2.02627   4
  -5  -2   0 4.89048 1.04738   8
  -5  -2   0 3.54253 0.43869   7
  -5  -2   0 3.08247 1.06164   3
  -5  -2   0 3.13408 0.72884   2
  -5  -2   0 2.75347 0.98265   4
   5   2   0 4.71002 1.18830   4
   5   2   0 4.03597 1.19326   6
   5   2   0 3.45175 0.91037   1
   5   2   0 3.98442 0.67368   5
   5   2   0 2.55194 0.93931   9
  -6  -2   0 0.74823 0.88652   4
  -6  -2   0 0.48942 0.60471   8
  -6  -2   0 1.15866 0.97206   3
  -6  -2   0 0.31592 0.63595   2
   6   2   0 0.51841 0.89266   6
   6   2   0 0.41411 0.76295   1
   6   2   0 0.61322 0.93030   4
   6   2   0 -0.2626 0.42827   5
   6   2   0 -0.4948 0.44389   9
  -7  -2   0 7.93141 1.71874   3
  -7  -2   0 4.24515 1.31151   8
  -7  -2   0 1.88364 1.18565   4
  -7  -2   0 6.44862 1.23494   2
   7   2   0 6.82105 1.58192   6
   7   2   0 5.37899 1.43265   9
   7   2   0 7.15919 1.60321   1
   7   2   0 8.57206 1.79813   4
  -8  -2   0 94.7636 6.29444   4
  -8  -2   0 94.4191 5.76492   8
  -8  -2   0 90.6144 6.28625   3
  -8  -2   0 103.621 5.69158   2
   8   2   0 93.4170 6.05637   1
   8   2   0 100.905 6.33097   4
   8   2   0 98.1057 6.25129   6
   8   2   0 91.7143 6.27873   9
  -9  -2   0 2.50473 1.39773   8
  -9  -2   0 2.90266 1.15181   2
  -9  -2   0 -0.1992 1.31175   3
   9   2   0 1.93068 1.27362   1
   9   2   0 0.39856 1.07310   9
   9   2   0 -0.9507 1.14900   6
   9   2   0 -0.3591 0.74202   4
 -10  -2   0 -0.3100 1.45492   3
 -10  -2   0 1.30048 1.08094   2
 -10  -2   0 -0.1170 0.87787   8
  10   2   0 -0.3755 1.19914   4
  10   2   0 0.47622 1.23217   1
  10   2   0 -1.2850 1.27038   6
 -11  -2   0 9.00348 2.12660   8
 -11  -2   0 12.0648 2.86441   3
  11   2   0 8.04079 2.51792   1
  11   2   0 9.86654 2.44724   6
  10  -3   0 0.23555 1.66873   1
 -10   3   0 2.94370 1.40862   8
 -10   3   0 0.10533 1.49264   2
   9  -3   0 4.55463 2.12297   5
   9  -3   0 2.68381 1.91168   1
  -9   3   0 4.13728 1.51390   2
  -9   3   0 7.23452 2.02605   8
   8  -3   0 1.47162 1.58536   5
   8  -3   0 -0.2645 0.95495   1
  -8   3   0 -0.6583 1.04819   2
  -8   3   0 -0.6946 1.17115   8
   7  -3   0 -0.3902 0.83393   5
   7  -3   0 4.55969 1.54968   1
   7  -3   0 2.58990 1.34553   9
   7  -3   0 2.14136 1.13228   7
   7  -3   0 2.38994 1.15882   6
  -7   3   0 0.96220 1.13580   8
  -7   3   0 -0.0580 1.01598   7
  -7   3   0 2.51650 1.11119   2
  -7   3   0 4.02855 1.25815   3
   6  -3   0 1.85040 1.54757   9
   6  -3   0 3.15450 1.14687   6
   6  -3   0 2.36005 1.15694   7
   6  -3   0 4.99739 1.73902   1
   6  -3   0 2.17016 1.51985   5
  -6   3   0 2.15810 1.06880   7
  -6   3   0 1.74058 1.06941   2
  -6   3   0 3.47703 1.15184   8
  -6   3   0 3.64974 1.22251   3
   5  -3   0 7.93637 1.78730   1
   5  -3   0 8.92718 1.40383   6
   5  -3   0 5.93046 1.59139   9
   5  -3   0 6.60434 1.71621   5
   5  -3   0 5.49413 1.21460   7
  -5   3   0 8.81643 1.47741   8
  -5   3   0 8.29496 1.44034   7
  -5   3   0 4.66822 1.19344   3
  -5   3   0 7.93655 1.40750   2
   4  -3   0 676.901 31.6627   7
   4  -3   0 707.309 31.9329   1
   4  -3   0 667.552 32.1652   5
   4  -3   0 704.420 31.3065   6
   4  -3   0 695.979 32.3355   9
  -4   3   0 684.496 31.5504   2
  -4   3   0 717.096 31.4223   8
  -4   3   0 769.238 31.3511   3
   3  -3   0 420.470 18.7480   1
   3  -3   0 390.805 18.6375   7
   3  -3   0 387.485 19.0056   5
   3  -3   0 411.001 18.1445   6
   3  -3   0 408.265 19.0675   9
  -3   3   0 422.970 18.2097   3
  -3   3   0 386.792 18.2806   8
  -3   3   0 401.974 18.4945   2
   2  -3   0 223.427 10.3216   1
   2  -3   0 210.625 10.2426   2
   2  -3   0 218.920 10.5777   9
   2  -3   0 202.877 10.3526   7
   2  -3   0 215.741 10.6664   5
   2  -3   0 210.890 9.75568   6
  -2   3   0 216.082 10.0466   8
  -2   3   0 227.142 10.2738   2
  -2   3   0 216.226 9.93699   3
  -2   3   0 213.900 10.9747   9
   1  -3   0 367.586 15.6011   6
   1  -3   0 349.254 16.2905   7
   1  -3   0 358.582 16.1435   2
   1  -3   0 341.483 16.4040   5
   1  -3   0 354.070 16.0393   1
  -1   3   0 342.390 15.8835   3
  -1   3   0 355.498 16.2256   9
  -1   3   0 357.803 15.9511   8
  -1   3   0 351.098 16.1142   2
  -1   3   0 362.782 15.4794   4
   0  -3   0 384.014 17.1761   8
   0  -3   0 374.395 17.0488   1
   0  -3   0 415.537 16.8553   6
   0  -3   0 390.517 17.4525   7
   0  -3   0 385.736 17.2368   9
   0  -3   0 378.701 17.2997   2
   0  -3   0 372.208 17.4448   5
   0   3   0 382.385 17.0147   4
   0   3   0 382.547 17.1562   8
   0   3   0 387.340 17.2420   9
   0   3   0 363.117 17.2011   3
  -1  -3   0 4009.41 177.028   8
  -1  -3   0 4040.31 177.180   7
  -1  -3   0 4106.57 177.148   2
  -1  -3   0 4030.27 177.316   3
  -1  -3   0 3933.64 177.098   5
  -1  -3   0 4509.73 177.485   1
  -1  -3   0 4162.72 177.198   4
   1   3   0 4094.05 177.139   4
   1   3   0 4019.80 176.936   9
   1   3   0 4283.92 176.910   6
   1   3   0 3860.20 177.206   3
  -2  -3   0 7.90799 0.99993   8
  -2  -3   0 7.91963 0.98160   6
  -2  -3   0 7.42882 0.95327   7
  -2  -3   0 8.61570 1.04469   2
  -2  -3   0 7.65269 1.23058   3
  -2  -3   0 8.22607 0.91080   9
  -2  -3   0 9.13951 1.22381   4
  -2  -3   0 9.31516 0.71335   1
  -2  -3   0 9.11695 0.79146   5
   2   3   0 7.90270 0.76321   9
   2   3   0 8.48430 1.01217   6
   2   3   0 10.0504 1.23532   4
  -3  -3   0 34.5238 2.17328   8
  -3  -3   0 31.3877 2.42117   3
  -3  -3   0 30.9845 2.02428   9
  -3  -3   0 34.4292 2.14567   2
  -3  -3   0 31.3757 2.46871   4
  -3  -3   0 33.7678 1.94971   7
   3   3   0 35.2101 2.51374   4
   3   3   0 33.3533 1.91694   1
   3   3   0 36.4827 1.73597   5
   3   3   0 29.1474 1.96136   9
   3   3   0 27.6353 2.14031   6
  -4  -3   0 27.6788 2.11879   8
  -4  -3   0 28.0524 2.00905   2
  -4  -3   0 27.6030 2.39273   3
  -4  -3   0 27.0015 2.40714   4
  -4  -3   0 27.0737 1.68515   7
   4   3   0 24.8372 2.30509   4
   4   3   0 31.6838 1.50074   5
   4   3   0 29.6751 2.08239   9
   4   3   0 32.4842 1.98432   1
   4   3   0 25.0574 2.15728   6
  -5  -3   0 63.7640 4.46685   3
  -5  -3   0 63.3069 4.55040   4
  -5  -3   0 70.7432 3.46109   7
  -5  -3   0 71.5624 4.14848   8
  -5  -3   0 74.2284 4.07131   2
   5   3   0 73.6026 3.39066   5
   5   3   0 71.2677 4.44283   6
   5   3   0 71.3715 4.62750   4
   5   3   0 71.9713 4.01271   1
   5   3   0 68.9232 4.14938   9
  -6  -3   0 25.2831 3.00508   4
  -6  -3   0 21.5952 1.98989   2
  -6  -3   0 25.5211 2.57874   8
  -6  -3   0 23.5900 2.87566   3
   6   3   0 26.4137 2.17773   1
   6   3   0 17.4562 2.57625   4
   6   3   0 22.9498 2.63452   6
   6   3   0 23.6136 2.62779   9
  -7  -3   0 21.0728 2.53424   8
  -7  -3   0 18.6327 2.71580   4
  -7  -3   0 19.3388 2.72289   3
  -7  -3   0 21.9890 2.37860   2
   7   3   0 22.1453 2.50332   1
   7   3   0 16.4441 2.48530   4
   7   3   0 14.8371 2.45285   6
   7   3   0 20.6430 2.57683   9
  -8  -3   0 35.6041 4.19444   3
  -8  -3   0 39.0350 3.41222   8
  -8  -3   0 37.7894 4.20259   4
  -8  -3   0 41.6636 3.15714   2
   8   3   0 46.0472 3.57491   1
   8   3   0 34.0130 3.98576   6
   8   3   0 40.3813 3.70878   9
   8   3   0 39.2008 4.22200   4
  -9  -3   0 2.49575 1.44198   8
  -9  -3   0 1.88409 1.09032   2
  -9  -3   0 1.70645 1.68623   3
   9   3   0 3.69269 1.67093   9
   9   3   0 1.71219 1.39318   4
   9   3   0 3.41199 1.51455   6
   9   3   0 2.07637 1.54449   1
 -10  -3   0 -0.6517 0.90757   8
 -10  -3   0 -0.6357 1.40039   3
  10   3   0 1.13607 1.26453   6
  10   3   0 0.11017 1.40705   4
  10   3   0 4.78543 1.91026   1
 -11  -3   0 -1.0866 1.57003   3
 -11  -3   0 -1.7141 1.46968   8
  11   3   0 2.67502 1.84878   1
  11   3   0 -0.5303 0.89115   4
  11   3   0 0.81407 1.88809   6
 -12  -3   0 4.75883 2.39604   3
  12   3   0 2.03850 1.98043   1
   9  -4   0 32.3903 4.62807   5
   9  -4   0 32.1141 4.58815   1
  -9   4   0 35.4371 4.06936   8
  -9   4   0 36.5570 4.10918   2
   8  -4   0 1.90373 1.80379   5
   8  -4   0 5.95439 1.99055   1
  -8   4   0 3.18157 1.45900   8
  -8   4   0 3.57397 1.71208   2
   7  -4   0 8.79980 2.27874   5
   7  -4   0 12.6372 2.12247   7
   7  -4   0 5.90064 2.11379   1
  -7   4   0 8.29158 1.85087   7
  -7   4   0 7.93345 1.79814   2
  -7   4   0 10.6624 2.09756   8
   6  -4   0 22.0676 3.07734   1
   6  -4   0 18.7758 3.08468   9
   6  -4   0 16.3780 2.47505   7
   6  -4   0 17.4111 2.94429   5
  -6   4   0 21.1276 2.67307   2
  -6   4   0 21.3758 2.36010   3
  -6   4   0 19.6863 2.38958   8
  -6   4   0 17.6796 2.49211   7
   5  -4   0 57.0242 3.53351   6
   5  -4   0 60.8458 4.24711   1
   5  -4   0 52.7948 4.39353   5
   5  -4   0 59.8860 4.60215   9
   5  -4   0 49.6168 3.79073   7
  -5   4   0 50.9840 3.57110   8
  -5   4   0 50.9491 3.70982   2
  -5   4   0 46.9363 3.68307   7
  -5   4   0 57.9450 3.56791   3
   4  -4   0 211.989 11.1303   9
   4  -4   0 182.920 10.8994   5
   4  -4   0 196.004 10.5091   7
   4  -4   0 216.235 10.7228   1
   4  -4   0 210.891 9.84735   6
  -4   4   0 216.365 10.2050   8
  -4   4   0 195.174 10.3011   2
  -4   4   0 217.199 9.98646   3
   3  -4   0 0.46959 0.58153   1
   3  -4   0 0.86676 0.79506   7
   3  -4   0 -0.2641 0.69737   9
   3  -4   0 0.11516 0.35777   6
   3  -4   0 0.65205 0.70638   5
  -3   4   0 0.31372 0.55228   3
  -3   4   0 0.55973 0.78129   8
  -3   4   0 -0.1734 0.48023   2
   2  -4   0 60.4608 3.97762   9
   2  -4   0 55.0181 3.83399   7
   2  -4   0 66.4726 3.18905   6
   2  -4   0 64.2644 3.78529   1
   2  -4   0 65.8797 3.88364   2
   2  -4   0 58.4362 4.13244   5
  -2   4   0 60.8361 3.77228   2
  -2   4   0 60.3247 3.57140   8
  -2   4   0 62.7288 3.47001   3
   1  -4   0 120.564 6.52584   2
   1  -4   0 126.718 6.88145   5
   1  -4   0 130.630 6.41841   1
   1  -4   0 138.439 5.90790   6
   1  -4   0 125.239 6.64660   9
   1  -4   0 126.526 6.75086   7
  -1   4   0 126.612 6.30063   3
  -1   4   0 121.706 5.79162   4
  -1   4   0 124.585 6.54333   2
  -1   4   0 131.723 6.64895   9
  -1   4   0 124.166 6.33022   8
   0  -4   0 265.532 12.6137   1
   0  -4   0 279.202 12.8064   8
   0  -4   0 251.247 13.0744   5
   0  -4   0 292.876 12.3521   6
   0  -4   0 295.195 12.9147   9
   0  -4   0 270.785 12.9442   2
   0  -4   0 270.418 13.1284   7
   0   4   0 295.846 12.9324   9
   0   4   0 283.929 12.5817   4
   0   4   0 267.612 12.7474   8
   0   4   0 266.869 12.8291   3
  -1  -4   0 114.040 6.27957   7
  -1  -4   0 117.665 6.26117   5
  -1  -4   0 117.055 5.92957   9
  -1  -4   0 114.965 5.78845   1
  -1  -4   0 133.176 6.30703   4
  -1  -4   0 121.490 6.11792   8
  -1  -4   0 126.643 6.45297   3
  -1  -4   0 128.581 6.31102   2
  -1  -4   0 127.077 5.85128   6
   1   4   0 113.130 6.25906   3
   1   4   0 126.911 6.19244   4
   1   4   0 127.512 6.17682   8
   1   4   0 127.972 5.90811   6
   1   4   0 125.124 6.07185   9
  -2  -4   0 80.7965 4.11217   6
  -2  -4   0 75.6060 4.25561   2
  -2  -4   0 75.1241 4.07570   5
  -2  -4   0 78.6524 3.80079   1
  -2  -4   0 76.9100 4.20172   8
  -2  -4   0 76.9805 4.47736   4
  -2  -4   0 82.8258 3.96695   9
  -2  -4   0 78.0275 4.26691   7
  -2  -4   0 71.7070 4.48482   3
   2   4   0 81.0791 3.87488   1
   2   4   0 73.8463 4.06464   6
   2   4   0 78.7719 3.98412   9
   2   4   0 73.3481 4.36117   4
   2   4   0 70.8939 4.37600   3
  -3  -4   0 50.6155 3.13684   2
  -3  -4   0 47.1249 3.39206   4
  -3  -4   0 58.6026 3.03316   9
  -3  -4   0 45.2186 2.94172   7
  -3  -4   0 47.2153 3.52508   3
  -3  -4   0 51.2738 2.74108   5
  -3  -4   0 51.2246 3.17322   8
   3   4   0 49.7627 3.13316   6
   3   4   0 48.6827 3.40934   4
   3   4   0 54.1597 2.92438   9
   3   4   0 54.1646 2.79428   1
   3   4   0 52.5473 2.92743   9
  -4  -4   0 90.3735 5.73722   3
  -4  -4   0 89.6314 5.23338   8
  -4  -4   0 106.967 5.00777   7
  -4  -4   0 98.1551 5.77797   4
  -4  -4   0 99.1298 5.22429   2
   4   4   0 100.808 5.08712   9
   4   4   0 90.9975 5.60236   4
   4   4   0 96.7673 4.89101   1
   4   4   0 95.8488 5.40086   6
  -5  -4   0 113.591 5.37354   7
  -5  -4   0 104.535 5.92701   8
  -5  -4   0 112.536 6.58770   3
  -5  -4   0 108.680 5.82884   2
  -5  -4   0 104.036 6.46661   4
   5   4   0 104.035 5.77076   9
   5   4   0 107.871 5.58923   1
   5   4   0 102.502 6.36104   4
   5   4   0 103.689 6.11985   6
   5   4   0 113.628 4.91796   5
  -6  -4   0 127.525 6.97090   2
  -6  -4   0 124.744 7.75749   3
  -6  -4   0 127.397 7.76939   4
  -6  -4   0 138.232 7.25956   8
   6   4   0 140.602 6.96152   1
   6   4   0 137.408 7.58086   6
   6   4   0 136.927 7.22835   9
   6   4   0 132.100 7.73867   4
  -7  -4   0 23.2530 2.67848   8
  -7  -4   0 21.4035 3.20853   4
  -7  -4   0 17.8095 2.80147   3
  -7  -4   0 24.9321 2.29376   2
   7   4   0 23.8482 2.54329   1
   7   4   0 20.8461 3.00503   4
   7   4   0 23.0137 2.71543   9
   7   4   0 22.7699 3.03785   6
  -8  -4   0 7.04509 1.66685   8
  -8  -4   0 9.50446 1.79673   2
  -8  -4   0 6.01380 2.04407   3
  -8  -4   0 9.13330 2.37479   4
   8   4   0 6.63881 1.78528   6
   8   4   0 7.67628 2.12610   4
   8   4   0 7.80684 1.71954   1
   8   4   0 6.49939 1.76136   9
  -9  -4   0 0.53963 0.98284   2
  -9  -4   0 -0.5919 1.20222   8
  -9  -4   0 1.73810 1.23205   3
   9   4   0 1.51072 1.34235   9
   9   4   0 -0.0382 0.86962   1
   9   4   0 -0.1246 1.27253   4
   9   4   0 1.16302 1.17129   6
 -10  -4   0 -0.8862 1.35718   8
 -10  -4   0 -0.3444 1.50297   3
  10   4   0 0.17045 1.09530   6
  10   4   0 -0.1984 1.30482   1
  10   4   0 1.59667 1.41803   4
 -11  -4   0 0.08321 1.22564   8
 -11  -4   0 0.74885 1.84572   3
  11   4   0 1.47359 2.06938   6
  11   4   0 2.46686 1.99898   4
  11   4   0 1.86219 1.82608   1
 -12  -4   0 0.95374 2.04178   3
  12   4   0 -1.3163 1.64821   1
   9  -5   0 2.93457 2.28078   5
   9  -5   0 5.58437 2.57401   1
  -9   5   0 0.75488 1.82391   8
  -9   5   0 1.82422 1.74083   2
   8  -5   0 2.81158 2.16585   5
   8  -5   0 5.20086 2.05729   1
  -8   5   0 7.13046 1.90430   8
  -8   5   0 3.50976 1.82544   2
   7  -5   0 26.3805 4.17648   5
   7  -5   0 31.2690 3.49876   7
   7  -5   0 33.4668 4.27626   1
  -7   5   0 38.8480 3.89524   8
  -7   5   0 24.5842 3.23317   7
  -7   5   0 26.3392 3.44341   2
   6  -5   0 80.0923 6.26893   5
   6  -5   0 86.5753 5.67131   7
   6  -5   0 77.6453 5.83960   1
  -6   5   0 76.3689 5.39884   7
  -6   5   0 79.8110 5.25511   8
  -6   5   0 81.0348 5.37337   2
   5  -5   0 37.2915 3.58086   7
   5  -5   0 44.4041 3.72336   1
   5  -5   0 39.1353 4.55621   9
   5  -5   0 33.3742 4.48074   5
  -5   5   0 44.1775 3.43516   8
  -5   5   0 51.0270 3.22914   3
  -5   5   0 40.6888 3.36172   2
   4  -5   0 21.0299 3.04699   9
   4  -5   0 16.5844 2.72320   5
   4  -5   0 18.9548 2.72624   1
   4  -5   0 21.0660 2.75741   7
  -4   5   0 20.9571 2.55449   2
  -4   5   0 21.6865 1.96242   3
  -4   5   0 17.9558 2.21260   8
   3  -5   0 73.4938 4.79330   1
   3  -5   0 76.7519 4.18268   6
   3  -5   0 80.7858 5.34948   9
   3  -5   0 83.2175 5.49895   5
   3  -5   0 71.5528 4.94449   7
  -3   5   0 74.2796 4.57185   8
  -3   5   0 83.1721 4.44379   3
  -3   5   0 73.3757 4.71899   2
   2  -5   0 16.3503 1.97925   1
   2  -5   0 17.2860 2.22642   9
   2  -5   0 12.2624 2.15993   5
   2  -5   0 19.3734 2.21024   2
   2  -5   0 17.0250 1.22914   6
   2  -5   0 16.1561 2.29308   7
  -2   5   0 13.1875 1.89518   2
  -2   5   0 13.3241 1.71660   8
  -2   5   0 16.7715 1.77762   3
   1  -5   0 272.802 13.8885   5
   1  -5   0 294.983 12.6022   6
   1  -5   0 259.046 13.6670   7
   1  -5   0 281.470 13.2473   1
   1  -5   0 283.335 13.5228   2
   1  -5   0 295.192 13.6548   9
  -1   5   0 277.225 12.5474   4
  -1   5   0 280.496 13.2370   8
  -1   5   0 286.250 13.5462   2
  -1   5   0 277.410 13.1769   3
   0  -5   0 56.8950 3.51031   1
   0  -5   0 61.4826 4.10149   7
   0  -5   0 69.4701 3.87877   8
   0  -5   0 63.8541 3.79730   9
   0  -5   0 71.9151 3.29843   6
   0  -5   0 60.7936 3.88295   2
   0  -5   0 55.3548 4.02541   5
   0   5   0 73.4900 3.95844   9
   0   5   0 62.4881 3.46775   4
   0   5   0 65.8620 3.94298   2
   0   5   0 57.7062 3.68566   8
   0   5   0 62.6639 3.81518   3
  -1  -5   0 10.1247 1.49877   2
  -1  -5   0 11.4971 1.02557   6
  -1  -5   0 9.31248 1.07036   1
  -1  -5   0 9.51605 1.36061   8
  -1  -5   0 10.8113 1.27340   9
  -1  -5   0 10.4719 1.59122   7
  -1  -5   0 10.1230 1.55373   3
  -1  -5   0 10.4047 1.54273   5
   1   5   0 11.5106 1.22562   6
   1   5   0 8.22473 1.29902   4
   1   5   0 8.51050 1.21757   9
   1   5   0 11.6620 1.59549   3
   1   5   0 10.1021 1.35291   8
  -2  -5   0 37.7208 2.71236   5
  -2  -5   0 46.7634 2.85303   8
  -2  -5   0 42.8647 3.22704   3
  -2  -5   0 36.0613 2.85538   7
  -2  -5   0 41.6659 2.86984   2
  -2  -5   0 44.5764 2.63914   6
  -2  -5   0 41.3372 2.48180   9
  -2  -5   0 39.4306 2.97674   4
  -2  -5   0 40.5630 2.33801   1
   2   5   0 41.0998 2.99086   4
   2   5   0 38.5844 2.54269   9
   2   5   0 41.6644 2.56379   9
   2   5   0 41.4121 2.63220   6
   2   5   0 40.9030 3.04994   3
  -3  -5   0 63.4034 3.11216   1
  -3  -5   0 57.4779 3.91984   4
  -3  -5   0 55.3931 3.61838   2
  -3  -5   0 48.7496 3.94317   3
  -3  -5   0 57.6892 3.57466   7
  -3  -5   0 52.5330 3.49048   8
  -3  -5   0 57.7468 3.30148   5
   3   5   0 50.5139 3.69495   4
   3   5   0 58.5716 3.56224   6
   3   5   0 55.4768 3.93081   3
   3   5   0 60.0900 3.15695   1
   3   5   0 60.7094 3.32416   9
   3   5   0 59.8781 3.32483   9
  -4  -5   0 75.4188 4.54896   7
  -4  -5   0 91.2750 4.90966   2
  -4  -5   0 76.6962 5.27790   3
  -4  -5   0 83.0924 5.37520   4
  -4  -5   0 70.6508 4.42307   9
  -4  -5   0 81.2244 4.84692   8
  -4  -5   0 91.0760 4.20800   5
   4   5   0 72.8352 5.09479   4
   4   5   0 87.3783 4.94157   6
   4   5   0 83.0916 4.48430   9
   4   5   0 92.5173 4.57883   9
   4   5   0 84.9743 4.19832   5
   4   5   0 88.9663 4.36853   1
  -5  -5   0 52.8836 4.30331   3
  -5  -5   0 65.3505 3.97997   2
  -5  -5   0 65.5536 3.59420   7
  -5  -5   0 60.7061 4.55088   4
  -5  -5   0 56.5215 3.87270   8
   5   5   0 55.0753 4.34644   4
   5   5   0 61.0555 3.52550   1
   5   5   0 63.5027 4.17225   6
   5   5   0 61.0399 3.68376   9
  -6  -5   0 -0.8248 0.73777   4
  -6  -5   0 -0.1542 0.72888   2
  -6  -5   0 -1.5666 0.94889   3
  -6  -5   0 -0.7968 0.75639   8
   6   5   0 -1.8052 0.48060   4
   6   5   0 -0.1610 0.86596   6
   6   5   0 -0.2774 0.58088   1
   6   5   0 -0.0676 0.61800   9
  -7  -5   0 0.82766 1.33282   3
  -7  -5   0 -0.7364 0.90370   4
  -7  -5   0 0.46319 0.88198   8
  -7  -5   0 0.34347 0.84438   2
   7   5   0 -1.0375 0.66680   9
   7   5   0 -3.2936 0.92275   6
   7   5   0 -1.4979 0.70359   4
   7   5   0 -0.0372 0.71928   1
  -8  -5   0 -1.3233 0.97830   4
  -8  -5   0 -0.0554 0.67678   2
  -8  -5   0 -0.2874 1.23277   3
  -8  -5   0 -1.3825 0.98061   8
   8   5   0 -0.7625 1.17870   6
   8   5   0 0.75886 1.01544   1
   8   5   0 -2.1275 1.23876   4
   8   5   0 -0.6843 0.81059   9
  -9  -5   0 127.775 6.98816   2
  -9  -5   0 107.449 6.99035   8
  -9  -5   0 107.100 7.79875   3
   9   5   0 119.421 6.90973   1
   9   5   0 103.719 7.30055   6
   9   5   0 109.917 7.20709   9
   9   5   0 109.791 7.65275   4
 -10  -5   0 2.77174 2.06152   3
 -10  -5   0 2.93121 1.96347   8
  10   5   0 5.49557 1.91766   1
  10   5   0 4.72843 1.93876   6
  10   5   0 4.03909 1.90431   4
 -11  -5   0 1.72417 1.61996   3
 -11  -5   0 2.46372 1.96789   8
  11   5   0 1.53028 2.07748   6
  11   5   0 -2.4669 1.33170   4
   8  -6   0 -0.3182 1.63062   1
   8  -6   0 2.38466 2.24965   5
  -8   6   0 0.01405 1.69172   2
  -8   6   0 1.83314 1.45630   8
   7  -6   0 1.45914 1.98681   5
   7  -6   0 4.45695 1.91606   7
   7  -6   0 5.55235 1.98171   1
  -7   6   0 5.11321 1.83401   7
  -7   6   0 1.27395 1.66062   8
  -7   6   0 4.42492 1.70093   2
   6  -6   0 2.77321 1.57781   7
   6  -6   0 2.36631 1.90600   5
   6  -6   0 2.29478 1.39164   1
  -6   6   0 3.12800 1.56129   7
  -6   6   0 1.94881 1.54021   8
  -6   6   0 1.88796 1.30349   2
   5  -6   0 14.4820 2.65830   7
   5  -6   0 16.7381 3.23913   5
   5  -6   0 15.7953 3.03753   9
   5  -6   0 23.0634 3.28387   1
  -5   6   0 16.9857 2.60143   2
  -5   6   0 21.5142 2.73572   8
   4  -6   0 86.8593 6.29336   5
   4  -6   0 77.0263 5.45615   1
   4  -6   0 83.3342 5.71837   7
   4  -6   0 76.8331 5.75207   9
  -4   6   0 79.8781 4.75033   3
  -4   6   0 80.8953 5.26406   2
  -4   6   0 77.5147 5.03600   8
   3  -6   0 49.6479 3.93575   1
   3  -6   0 60.2077 4.55877   9
   3  -6   0 51.8044 4.58563   5
   3  -6   0 49.2319 4.23850   7
  -3   6   0 60.5963 3.60817   3
  -3   6   0 50.8671 3.96140   2
  -3   6   0 50.0352 3.70905   8
   2  -6   0 51.1264 4.09692   9
   2  -6   0 53.4428 3.89413   2
   2  -6   0 62.9780 4.43387   7
   2  -6   0 49.0105 4.32143   5
   2  -6   0 54.1641 3.73731   1
  -2   6   0 50.7700 3.65282   8
  -2   6   0 57.7695 3.94896   2
  -2   6   0 58.2644 3.59717   3
   1  -6   0 504.248 23.1288   9
   1  -6   0 490.106 23.0772   2
   1  -6   0 486.090 23.3788   7
   1  -6   0 481.190 22.6672   1
   1  -6   0 491.284 23.6034   5
  -1   6   0 500.093 23.0995   2
  -1   6   0 506.271 22.7657   8
  -1   6   0 506.620 22.7160   3
   0  -6   0 210.698 10.8703   7
   0  -6   0 201.941 10.3327   9
   0  -6   0 204.984 10.0788   1
   0  -6   0 219.279 9.64293   6
   0  -6   0 220.128 10.6760   2
   0  -6   0 198.239 10.8580   5
   0   6   0 218.256 9.96227   4
   0   6   0 193.062 10.3151   3
   0   6   0 211.236 10.3450   8
   0   6   0 215.226 10.6408   2
  -1  -6   0 2.87735 0.99406   2
  -1  -6   0 3.42707 0.72247   6
  -1  -6   0 5.01175 1.40917   7
  -1  -6   0 2.85577 0.80305   9
  -1  -6   0 4.57398 1.18807   5
  -1  -6   0 1.61375 0.96088   8
  -1  -6   0 1.81178 0.63358   1
   1   6   0 3.41494 1.09967   8
   1   6   0 3.82034 0.80788   6
   1   6   0 1.93560 0.78657   4
   1   6   0 0.59090 0.88553   3
   1   6   0 3.13409 0.91943   9
  -2  -6   0 516.058 24.2145   5
  -2  -6   0 574.431 23.8721   6
  -2  -6   0 527.810 23.5149   1
  -2  -6   0 515.874 24.4122   7
  -2  -6   0 528.978 23.7168   9
  -2  -6   0 537.830 24.7910   3
  -2  -6   0 519.327 24.3182   2
  -2  -6   0 548.054 24.2178   8
   2   6   0 548.266 23.9705   9
   2   6   0 513.155 24.1431   8
   2   6   0 518.773 23.8049   9
   2   6   0 530.695 24.2946   4
   2   6   0 540.739 23.8361   6
   2   6   0 480.842 24.4082   3
  -3  -6   0 26.1843 1.73393   1
  -3  -6   0 23.4616 2.20767   2
  -3  -6   0 21.0591 2.36114   8
  -3  -6   0 23.7523 2.53477   7
  -3  -6   0 25.2791 3.00998   3
  -3  -6   0 24.8615 2.84643   4
  -3  -6   0 20.7332 1.90366   5
   3   6   0 24.7327 2.12944   6
   3   6   0 24.6696 2.70016   4
   3   6   0 26.2062 2.02742   9
   3   6   0 24.3484 2.87090   3
   3   6   0 23.3502 1.93328   9
   3   6   0 24.2550 1.80626   1
  -4  -6   0 371.640 17.4680   4
  -4  -6   0 370.495 16.8696   2
  -4  -6   0 352.552 17.5136   3
  -4  -6   0 361.706 16.7524   8
  -4  -6   0 346.090 16.0285   5
  -4  -6   0 360.880 16.6396   7
   4   6   0 358.913 16.0203   1
   4   6   0 343.776 16.6548   6
   4   6   0 343.983 16.1841   9
   4   6   0 343.467 17.1420   4
   4   6   0 334.466 17.1621   3
   4   6   0 343.787 16.2153   9
  -5  -6   0 143.881 7.35095   7
  -5  -6   0 139.614 7.65380   2
  -5  -6   0 139.213 8.27398   4
  -5  -6   0 128.855 8.23363   3
  -5  -6   0 141.592 7.71884   8
   5   6   0 138.961 7.74617   6
   5   6   0 139.244 7.19025   9
   5   6   0 147.669 7.01433   1
   5   6   0 139.480 8.14219   4
  -6  -6   0 4.25558 1.38856   2
  -6  -6   0 1.71099 1.61357   3
  -6  -6   0 3.79462 1.37860   8
  -6  -6   0 4.01077 1.53446   4
   6   6   0 4.89024 1.58006   6
   6   6   0 3.02984 1.36138   4
   6   6   0 3.66718 1.08241   9
   6   6   0 3.74332 1.00823   1
  -7  -6   0 -0.9510 1.26081   3
  -7  -6   0 -1.1628 0.78983   2
  -7  -6   0 0.14760 1.14901   8
  -7  -6   0 -1.7227 1.12796   4
   7   6   0 -0.8258 0.65073   1
   7   6   0 0.93956 0.98834   6
   7   6   0 0.41484 0.89302   9
   7   6   0 -2.8846 0.99000   4
  -8  -6   0 7.44029 1.84481   2
  -8  -6   0 4.66044 1.59151   8
  -8  -6   0 7.47133 2.25954   3
   8   6   0 4.74203 2.23093   4
   8   6   0 2.14915 1.40139   1
   8   6   0 6.42240 1.87696   6
  -9  -6   0 12.5530 3.08712   3
  -9  -6   0 16.4650 2.60779   2
  -9  -6   0 14.2537 2.75252   8
   9   6   0 15.7539 3.29995   4
   9   6   0 18.4328 3.20335   6
 -10  -6   0 6.98936 2.70380   3
 -10  -6   0 8.90936 2.48335   8
  10   6   0 11.6888 2.96597   4
  10   6   0 7.16407 2.45739   6
 -11  -6   0 5.38088 2.26888   8
 -11  -6   0 5.09612 2.28806   3
  11   6   0 8.92720 2.57828   6
  11   6   0 6.93963 2.64362   4
   7  -7   0 1.85770 1.85234   7
   7  -7   0 -2.3777 1.60047   1
   7  -7   0 0.01910 1.47264   5
  -7   7   0 -1.5941 1.47184   2
  -7   7   0 -0.9645 1.35021   7
  -7   7   0 -0.6583 1.13599   8
   6  -7   0 12.0222 2.92042   1
   6  -7   0 9.22117 2.74712   5
   6  -7   0 11.8231 2.64909   7
  -6   7   0 6.82050 2.14410   8
  -6   7   0 11.7842 2.57680   2
  -6   7   0 11.0010 2.47616   7
   5  -7   0 3.55154 1.52556   7
   5  -7   0 5.06844 1.67618   1
   5  -7   0 3.09094 1.93452   5
  -5   7   0 4.99463 1.70007   7
  -5   7   0 3.86695 1.76027   2
  -5   7   0 1.90872 1.63716   8
   4  -7   0 -1.4956 0.83423   5
   4  -7   0 0.47777 0.97026   1
   4  -7   0 -0.6453 0.84416   7
   4  -7   0 0.66996 1.50952   9
  -4   7   0 -0.9574 0.73622   2
  -4   7   0 -0.1258 0.84352   8
   3  -7   0 0.15387 1.00029   7
   3  -7   0 3.79816 1.51450   1
   3  -7   0 0.76337 1.25559   9
   3  -7   0 3.31595 1.69169   5
  -3   7   0 3.30988 1.14894   3
  -3   7   0 2.60006 1.39501   8
  -3   7   0 3.12868 1.57902   2
   2  -7   0 94.4730 6.95912   5
   2  -7   0 105.525 6.87653   7
   2  -7   0 105.690 6.78439   9
   2  -7   0 117.223 6.83448   2
   2  -7   0 100.304 6.28906   1
  -2   7   0 117.780 6.21040   3
  -2   7   0 115.541 6.42673   8
  -2   7   0 111.060 6.71529   2
   1  -7   0 310.512 15.3305   2
   1  -7   0 310.902 15.7256   7
   1  -7   0 296.978 15.2001   9
   1  -7   0 300.092 14.8231   1
   1  -7   0 300.977 15.8309   5
  -1   7   0 316.239 15.0100   8
  -1   7   0 313.957 15.3601   2
  -1   7   0 326.146 14.9613   3
   0  -7   0 6.61778 1.73950   5
   0  -7   0 7.81781 1.74984   2
   0  -7   0 4.49853 1.42082   7
   0  -7   0 7.53870 1.40809   9
   0  -7   0 5.34040 1.18124   1
   0   7   0 4.52152 1.37173   3
   0   7   0 5.62714 1.34545   8
   0   7   0 5.85257 1.65600   2
  -1  -7   0 172.742 8.85377   8
  -1  -7   0 162.006 9.09689   5
  -1  -7   0 147.312 9.00805   7
  -1  -7   0 163.681 8.43443   9
  -1  -7   0 171.876 9.01890   2
  -1  -7   0 170.201 8.22222   1
   1   7   0 170.490 8.55308   4
   1   7   0 174.461 9.06274   3
   1   7   0 171.719 8.82709   8
  -2  -7   0 231.386 12.0441   2
  -2  -7   0 223.910 12.1468   7
  -2  -7   0 238.187 11.1362   1
  -2  -7   0 225.268 11.9357   5
  -2  -7   0 236.294 11.8636   8
  -2  -7   0 233.639 11.3381   9
  -2  -7   0 253.008 12.5659   3
   2   7   0 249.649 11.9592   4
   2   7   0 253.012 11.4406   6
   2   7   0 219.907 12.0783   3
   2   7   0 256.066 11.9891   8
   2   7   0 240.326 11.5041   9
  -3  -7   0 -0.1756 0.63451   7
  -3  -7   0 0.88667 0.78122   5
  -3  -7   0 1.19816 0.90079   2
  -3  -7   0 1.39960 1.11513   8
  -3  -7   0 0.32026 0.53478   1
  -3  -7   0 -0.5021 1.11015   3
   3   7   0 1.69429 0.82430   9
   3   7   0 2.09998 1.18013   4
   3   7   0 -0.4148 0.68592   6
   3   7   0 1.19957 1.13426   3
   3   7   0 1.44811 0.68332   1
  -4  -7   0 187.640 10.1201   2
  -4  -7   0 196.175 10.8854   3
  -4  -7   0 189.730 10.0249   8
  -4  -7   0 189.250 9.60593   5
  -4  -7   0 190.781 10.0039   7
   4   7   0 205.407 9.29105   1
   4   7   0 195.861 9.91662   6
   4   7   0 163.551 10.2827   3
   4   7   0 188.903 10.3416   4
   4   7   0 208.505 9.50671   9
  -5  -7   0 67.2507 4.39923   7
  -5  -7   0 64.5957 4.54546   8
  -5  -7   0 72.0862 4.72831   2
  -5  -7   0 71.1017 5.36484   3
   5   7   0 70.9501 5.18429   4
   5   7   0 73.8455 4.74395   6
   5   7   0 58.9264 4.83928   3
  -6  -7   0 47.5273 3.92902   8
  -6  -7   0 43.4928 5.14198   3
  -6  -7   0 49.8966 3.94086   2
   6   7   0 56.3093 4.11755   6
   6   7   0 42.5993 4.16870   3
   6   7   0 49.4224 4.47557   4
  -7  -7   0 31.5790 3.47716   2
  -7  -7   0 33.5514 3.66100   8
  -7  -7   0 25.3197 3.86637   3
   7   7   0 21.6261 3.41845   4
   7   7   0 28.3997 3.49198   6
  -8  -7   0 8.15892 1.84002   2
  -8  -7   0 11.3649 2.45141   8
  -8  -7   0 8.55236 2.73145   3
   8   7   0 8.24750 2.80617   4
   8   7   0 10.2008 2.42137   6
  -9  -7   0 0.12497 1.66613   3
  -9  -7   0 2.75820 1.50207   2
  -9  -7   0 -0.4143 1.54604   8
   9   7   0 0.54245 1.48227   6
   9   7   0 0.03634 1.30483   4
 -10  -7   0 0.46209 1.69825   8
 -10  -7   0 3.16738 2.38805   3
  10   7   0 1.94444 1.61398   6
  10   7   0 -1.8342 1.22330   4
 -11  -7   0 2.62113 1.90870   8
 -11  -7   0 2.10871 1.84768   3
  11   7   0 -0.6092 2.11630   6
  11   7   0 2.68197 1.88272   4
   6  -8   0 2.40892 1.92803   7
   6  -8   0 1.61261 1.41732   1
   6  -8   0 -0.6484 1.95462   5
  -6   8   0 -1.2332 1.36662   7
  -6   8   0 -1.7115 1.50097   2
  -6   8   0 -0.0613 1.33898   8
   5  -8   0 20.9195 3.49110   1
   5  -8   0 18.0680 3.58038   5
   5  -8   0 20.6239 3.57548   7
  -5   8   0 28.6218 3.82162   2
  -5   8   0 20.0627 3.01988   8
  -5   8   0 22.6963 3.54812   7
   4  -8   0 12.3831 2.49544   1
   4  -8   0 9.82437 3.03139   5
   4  -8   0 11.4160 2.80936   7
  -4   8   0 16.4009 2.82146   2
  -4   8   0 10.9483 2.11477   8
   3  -8   0 5.76532 1.93757   7
   3  -8   0 12.9736 2.61053   9
   3  -8   0 10.6860 2.82234   5
   3  -8   0 14.1222 2.38741   1
  -3   8   0 11.5167 2.24559   8
  -3   8   0 9.82553 2.11132   2
   2  -8   0 33.3238 3.79062   2
   2  -8   0 30.9941 3.44166   1
   2  -8   0 33.5928 4.12562   7
   2  -8   0 32.5787 4.30172   5
   2  -8   0 29.2888 3.63551   9
  -2   8   0 32.3745 3.76904   2
  -2   8   0 34.9264 3.49588   8
  -2   8   0 36.3582 3.01449   3
   1  -8   0 7.43022 2.19990   5
   1  -8   0 8.68314 1.85815   9
   1  -8   0 6.97802 1.83012   2
   1  -8   0 6.60919 1.41630   1
   1  -8   0 5.46188 1.97715   7
  -1   8   0 9.06104 1.74937   3
  -1   8   0 8.88837 1.98981   2
  -1   8   0 7.34893 1.76594   8
   0  -8   0 15.7961 2.89853   7
   0  -8   0 21.4166 2.91413   2
   0  -8   0 22.9926 2.82901   9
   0  -8   0 22.3354 3.23885   5
   0  -8   0 22.7434 2.44679   1
   0   8   0 23.1075 3.05503   2
   0   8   0 24.0749 2.92661   3
   0   8   0 20.9095 2.76611   8
  -1  -8   0 126.003 7.75444   7
  -1  -8   0 125.201 7.56676   2
  -1  -8   0 113.399 7.51105   5
  -1  -8   0 137.341 7.46386   8
   1   8   0 140.605 7.78969   2
   1   8   0 119.126 7.40127   3
   1   8   0 136.492 7.43202   8
  -2  -8   0 29.6324 3.46012   2
  -2  -8   0 29.3163 3.39807   5
  -2  -8   0 24.7746 2.99545   8
  -2  -8   0 30.2057 3.58269   7
   2   8   0 35.8318 3.82228   3
   2   8   0 30.8156 3.20990   4
   2   8   0 27.1167 3.12464   8
  -3  -8   0 1.33331 0.99976   5
  -3  -8   0 1.66599 1.29110   8
  -3  -8   0 1.63211 1.41320   7
  -3  -8   0 2.08085 1.40339   3
  -3  -8   0 1.42481 1.38090   2
   3   8   0 0.85259 0.97963   3
   3   8   0 0.52234 1.21825   8
   3   8   0 2.85745 1.33114   4
  -4  -8   0 2.11300 1.38356   8
  -4  -8   0 3.58832 1.61735   3
  -4  -8   0 6.42343 1.81078   2
  -4  -8   0 5.87621 1.69913   7
   4   8   0 4.11960 1.33763   6
   4   8   0 5.86924 1.58524   4
   4   8   0 3.17949 1.38051   3
  -5  -8   0 25.1779 3.11169   2
  -5  -8   0 28.5596 4.01070   3
  -5  -8   0 23.7497 3.07128   8
  -5  -8   0 23.5647 2.85524   7
   5   8   0 14.9057 2.75768   3
   5   8   0 23.4172 2.82742   6
   5   8   0 22.4716 3.30526   4
  -6  -8   0 21.7945 2.97332   8
  -6  -8   0 23.0163 3.72134   3
  -6  -8   0 23.5675 3.12684   2
   6   8   0 18.3594 3.07074   3
   6   8   0 22.5758 3.03242   6
   6   8   0 29.2839 3.86592   4
  -7  -8   0 34.8697 4.00825   8
  -7  -8   0 37.7629 3.45591   2
  -7  -8   0 38.6022 4.99589   3
   7   8   0 29.8552 4.22463   3
   7   8   0 32.7083 4.33941   4
   7   8   0 32.6097 3.92352   6
  -8  -8   0 -1.1492 1.01212   8
  -8  -8   0 -0.5045 1.67366   3
  -8  -8   0 -0.0653 1.18383   2
   8   8   0 1.85198 2.21955   4
   8   8   0 -0.5839 1.53671   3
   8   8   0 -0.5675 1.47522   6
  -9  -8   0 -1.3523 1.18924   2
  -9  -8   0 0.39172 1.56383   3
  -9  -8   0 -2.2966 1.44084   8
   9   8   0 3.04624 1.74254   3
   9   8   0 -0.9643 1.49228   6
   9   8   0 1.00389 1.68565   4
 -10  -8   0 -0.5377 1.73665   8
 -10  -8   0 -0.9195 1.48850   3
  10   8   0 -0.7841 1.09460   3
  10   8   0 2.10402 2.36102   4
  10   8   0 -0.7562 1.25623   6
   5  -9   0 5.25131 1.91421   1
   5  -9   0 8.79462 2.68241   7
   5  -9   0 7.46300 3.08350   5
  -5   9   0 10.8697 2.74198   7
  -5   9   0 6.75637 2.15508   2
  -5   9   0 6.06474 2.33420   8
   4  -9   0 2.85948 2.33180   7
   4  -9   0 5.55558 1.82053   1
   4  -9   0 1.54434 1.61651   5
  -4   9   0 7.08584 2.28137   2
  -4   9   0 6.83051 2.07899   8
   3  -9   0 3.14844 1.89814   5
   3  -9   0 1.81995 1.65220   1
   3  -9   0 1.52478 1.46346   7
  -3   9   0 2.93700 1.54488   8
  -3   9   0 1.27993 1.76414   2
   2  -9   0 9.77963 2.47077   2
   2  -9   0 8.33101 2.60625   7
   2  -9   0 7.98296 2.70531   5
  -2   9   0 10.3648 2.15931   8
  -2   9   0 11.0738 2.53788   2
   1  -9   0 29.1658 3.81194   2
   1  -9   0 24.8878 3.83064   5
   1  -9   0 23.3863 3.57865   7
  -1   9   0 28.1319 3.62555   2
  -1   9   0 32.5080 3.53962   8
  -1   9   0 27.5863 3.23053   3
   0  -9   0 56.0987 5.14267   7
   0  -9   0 68.4020 4.95259   2
   0  -9   0 69.1244 5.34138   5
   0   9   0 64.2304 4.67157   8
   0   9   0 50.8702 4.37008   3
   0   9   0 62.8743 4.87555   2
  -1  -9   0 4.76656 2.05955   7
  -1  -9   0 10.0017 2.33416   5
  -1  -9   0 9.12859 2.20148   2
   1   9   0 9.81108 1.93114   8
   1   9   0 8.96291 2.12821   2
   1   9   0 9.43107 2.17322   3
  -2  -9   0 4.52439 1.69316   7
  -2  -9   0 4.73575 1.79238   2
  -2  -9   0 3.21333 1.54600   5
  -2  -9   0 7.13874 1.96247   8
   2   9   0 4.86882 1.73069   8
   2   9   0 3.22712 1.54854   3
  -3  -9   0 6.64243 2.07531   2
  -3  -9   0 7.78454 2.10241   7
  -3  -9   0 5.57482 1.75403   5
  -3  -9   0 6.91024 1.74564   8
   3   9   0 5.78184 1.53535   8
   3   9   0 7.50521 1.94052   4
   3   9   0 3.10871 1.85420   3
  -4  -9   0 9.22904 2.59310   3
  -4  -9   0 9.97166 2.26999   2
  -4  -9   0 5.75896 1.87972   8
  -4  -9   0 5.75449 1.75006   7
   4   9   0 10.2811 2.08221   8
   4   9   0 7.07281 2.28101   3
   4   9   0 6.91542 1.93071   4
  -5  -9   0 2.24009 1.39595   2
  -5  -9   0 5.05624 2.25603   3
  -5  -9   0 3.40335 1.73560   8
  -5  -9   0 4.05545 1.62077   7
   5   9   0 2.18621 1.73474   3
   5   9   0 1.29894 1.25027   4
  -6  -9   0 5.80243 1.94729   2
  -6  -9   0 2.94714 2.29561   3
  -6  -9   0 3.73868 1.56694   8
   6   9   0 4.34403 1.74998   6
   6   9   0 4.28295 1.93001   3
   6   9   0 4.19510 2.01057   4
  -7  -9   0 1.18343 1.16809   2
  -7  -9   0 2.82825 1.50901   8
  -7  -9   0 1.77342 1.85458   3
   7   9   0 2.28683 1.42371   3
   7   9   0 0.88461 1.53466   6
   7   9   0 2.88935 2.00859   4
  -8  -9   0 -1.1075 1.21304   2
  -8  -9   0 -1.4256 1.09386   8
  -8  -9   0 -0.1912 1.46411   3
   8   9   0 0.36858 1.32339   3
   8   9   0 2.83414 2.25277   4
   8   9   0 0.42611 1.58355   6
  -9  -9   0 2.61213 2.14156   8
  -9  -9   0 2.38080 2.46482   3
   9   9   0 0.18578 1.98631   6
   9   9   0 2.80583 1.96355   4
   9   9   0 0.18983 1.88259   3
 -10  -9   0 0.31454 1.94660   3
 -10  -9   0 1.03608 2.03041   8
  10   9   0 0.78577 1.49959   6
  10   9   0 -0.6306 2.12299   4
  10   9   0 0.45849 1.47099   3
   4 -10   0 4.15086 2.52925   7
  -4  10   0 10.5282 2.96907   7
  -4  10   0 5.30134 2.44620   8
   3 -10   0 0.25662 1.97629   5
   3 -10   0 -1.1969 1.33016   7
  -3  10   0 2.42822 1.91926   2
  -3  10   0 -0.4236 1.55338   8
   2 -10   0 7.39896 2.82205   7
   2 -10   0 7.44495 2.43102   5
  -2  10   0 10.0132 2.40625   8
  -2  10   0 7.70543 2.47622   2
   1 -10   0 0.03671 1.26664   7
   1 -10   0 0.55217 1.28638   2
   1 -10   0 0.10536 1.66969   5
  -1  10   0 -1.8097 0.79302   2
  -1  10   0 -0.1608 1.47503   8
   0 -10   0 22.5830 3.71503   7
   0 -10   0 26.6955 4.01950   5
   0 -10   0 27.8199 3.84074   2
   0  10   0 27.2027 3.39908   8
   0  10   0 22.7198 3.17877   3
   0  10   0 20.4195 3.50368   2
  -1 -10   0 40.8099 4.67097   2
  -1 -10   0 41.1604 4.80125   5
  -1 -10   0 41.2993 4.86451   7
   1  10   0 38.7622 4.39674   3
   1  10   0 46.5817 4.96826   2
   1  10   0 41.8621 4.40748   8
  -2 -10   0 -0.0769 1.52020   7
  -2 -10   0 -0.8299 1.25719   5
  -2 -10   0 -1.4746 1.31164   2
  -2 -10   0 1.88455 1.60639   8
   2  10   0 1.89004 1.51629   2
   2  10   0 0.78056 1.12322   3
   2  10   0 -0.4291 1.46851   8
  -3 -10   0 15.8781 3.12011   7
  -3 -10   0 14.0790 2.63964   2
  -3 -10   0 20.3771 3.09532   8
   3  10   0 13.5931 2.68240   3
   3  10   0 12.0742 2.56068   8
  -4 -10   0 19.7141 2.96249   8
  -4 -10   0 17.7390 3.11412   2
  -4 -10   0 18.2305 3.07397   7
   4  10   0 19.7764 3.10466   8
   4  10   0 24.6476 3.49924   4
   4  10   0 12.9771 2.93241   3
  -5 -10   0 -0.6279 1.41251   8
  -5 -10   0 -0.4075 1.54917   2
  -5 -10   0 2.07913 1.52239   7
  -5 -10   0 0.50666 1.49258   3
   5  10   0 1.31589 1.59821   8
   5  10   0 2.12294 1.53357   3
   5  10   0 -0.4257 1.12169   4
  -6 -10   0 9.59863 2.22649   8
  -6 -10   0 9.44671 2.43792   2
  -6 -10   0 5.60760 2.40900   3
   6  10   0 5.41179 2.08482   3
   6  10   0 12.2961 2.93166   4
  -7 -10   0 1.25929 1.79567   8
  -7 -10   0 -0.0661 2.23213   3
  -7 -10   0 -0.3699 1.34393   2
   7  10   0 1.89780 1.91999   3
   7  10   0 1.17858 1.40010   4
  -8 -10   0 -1.1120 2.19462   3
  -8 -10   0 0.47691 1.41426   8
  -8 -10   0 0.16898 1.63328   2
   8  10   0 3.91930 2.28175   3
   8  10   0 4.20418 2.18405   4
  -9 -10   0 2.27244 1.89203   8
  -9 -10   0 1.84644 2.62875   3
   9  10   0 0.90827 1.95534   6
   9  10   0 0.58416 2.31136   4
   9  10   0 2.20587 2.28061   3
   2 -11   0 4.69346 3.04261   7
   2 -11   0 7.98711 2.80470   5
  -2  11   0 4.02070 2.57298   2
  -2  11   0 5.88296 2.34708   8
   1 -11   0 3.68970 2.25319   7
   1 -11   0 3.17174 1.84402   2
   1 -11   0 1.63692 1.67772   5
  -1  11   0 3.10721 1.86315   2
  -1  11   0 4.65515 2.15842   8
   0 -11   0 1.16493 1.84608   5
   0 -11   0 1.63490 1.80520   2
   0 -11   0 2.30872 2.17860   7
   0  11   0 -4.0345 1.37757   2
   0  11   0 1.61352 1.72568   8
  -1 -11   0 -0.2306 1.65211   2
  -1 -11   0 6.84030 2.18126   5
  -1 -11   0 2.46663 2.04418   7
   1  11   0 7.74494 2.57764   2
   1  11   0 7.34606 2.34467   8
  -2 -11   0 0.10478 1.63812   7
  -2 -11   0 0.48282 1.17955   2
   2  11   0 2.52725 1.69002   2
   2  11   0 1.46623 1.56837   8
   2  11   0 1.38207 1.74529   3
  -3 -11   0 8.45517 2.33530   8
  -3 -11   0 5.27718 2.15719   7
  -3 -11   0 9.33411 2.25046   2
   3  11   0 5.81870 2.31637   3
   3  11   0 4.74046 1.85845   2
   3  11   0 8.74165 2.29510   8
  -4 -11   0 0.92926 1.69994   2
  -4 -11   0 0.82258 1.64323   7
  -4 -11   0 4.44659 2.00560   8
   4  11   0 2.20083 2.12900   3
   4  11   0 2.82418 1.92688   8
  -5 -11   0 6.24181 2.05007   8
  -5 -11   0 5.19441 2.25019   2
   5  11   0 4.69174 2.36730   3
   5  11   0 3.97751 2.13647   4
   5  11   0 6.09437 1.94594   8
  -6 -11   0 -1.5804 0.95904   2
  -6 -11   0 -3.7064 1.76790   3
  -6 -11   0 -1.2623 1.58401   8
   6  11   0 -0.1297 1.63659   8
   6  11   0 0.33835 1.84699   3
   6  11   0 -0.9666 1.75238   4
  -7 -11   0 3.04791 1.87043   8
  -7 -11   0 2.53912 2.02502   3
  -7 -11   0 -0.2380 1.70359   2
   7  11   0 -0.1742 1.54717   3
   7  11   0 4.64338 2.59032   4
  -8 -11   0 -1.0178 1.66588   8
  -8 -11   0 -1.8370 2.49736   3
  -8 -11   0 -0.1154 1.59751   2
   8  11   0 -2.6720 2.08741   4
   8  11   0 -2.1059 2.29273   3
  -1 -12   0 6.54245 2.40582   7
  -1 -12   0 0.73694 2.07054   5
  -1 -12   0 0.75021 1.85339   2
   1  12   0 1.14463 1.45283   8
   1  12   0 0.32540 1.71550   2
  -2 -12   0 -1.1703 1.72803   7
  -2 -12   0 -1.0727 1.60765   2
   2  12   0 -0.5268 1.87522   2
   2  12   0 -2.3286 1.53990   8
  -3 -12   0 16.9988 3.36144   2
  -3 -12   0 14.2014 3.29487   7
   3  12   0 13.7818 2.85051   8
   3  12   0 13.5350 3.19329   3
   3  12   0 12.5973 3.28276   2
  -4 -12   0 3.34349 2.02763   2
  -4 -12   0 3.62914 1.71766   8
  -4 -12   0 2.47569 2.03424   7
   4  12   0 -0.2826 1.79986   2
   4  12   0 4.95451 2.16062   3
   4  12   0 5.09389 1.92368   8
  -5 -12   0 -0.5533 1.10366   2
  -5 -12   0 -1.4304 1.80137   8
   5  12   0 -1.1368 1.79979   8
   5  12   0 -1.9591 1.89850   3
   5  12  -1 -0.9936 2.14953   3
   5  12  -1 0.37991 1.94372   8
  -5 -12   1 2.89212 2.15976   8
  -5 -12   1 2.19287 2.03402   2
   4  12  -1 2.38682 2.01624   8
   4  12  -1 6.90648 2.61997   3
  -4 -12   1 4.94701 2.35627   2
  -4 -12   1 1.07206 1.87714   7
  -4 -12   1 7.31574 2.43977   8
   3  12  -1 1.45311 2.24565   2
   3  12  -1 4.35851 2.34413   3
   3  12  -1 4.91137 2.14315   8
  -3 -12   1 3.57098 2.11364   2
  -3 -12   1 3.43701 2.01529   7
   2  12  -1 6.10115 2.65680   2
   2  12  -1 3.04443 1.67571   8
   2  12  -1 0.51766 1.50660   3
  -2 -12   1 3.53416 2.42687   7
  -2 -12   1 5.64732 2.43622   2
   1  12  -1 8.73652 2.66397   8
  -1 -12   1 5.05466 2.22333   7
   7  11  -1 2.23759 2.39182   4
   7  11  -1 3.09266 1.84342   3
  -7 -11   1 4.63817 2.35203   8
  -7 -11   1 5.35633 2.25600   2
  -7 -11   1 3.60328 2.45362   3
   6  11  -1 2.26565 2.23691   3
   6  11  -1 9.35505 2.72291   4
   6  11  -1 4.86575 2.41178   8
  -6 -11   1 6.76322 2.31373   8
  -6 -11   1 3.50589 2.08763   2
   5  11  -1 1.94444 1.38829   8
   5  11  -1 -0.6372 1.76693   4
   5  11  -1 -2.1067 1.75066   3
  -5 -11   1 -1.3424 1.57252   2
  -5 -11   1 2.19791 1.54298   8
   4  11  -1 -1.3432 1.59924   8
   4  11  -1 -1.5404 1.66336   3
  -4 -11   1 1.16209 1.96122   8
  -4 -11   1 -0.9895 1.41049   2
  -4 -11   1 1.82635 1.71549   7
   3  11  -1 -1.2472 1.69138   3
   3  11  -1 -0.3100 1.43959   8
  -3 -11   1 0.43152 1.72836   8
  -3 -11   1 0.16853 1.16376   7
  -3 -11   1 -1.7696 1.49234   2
   2  11  -1 1.67791 2.09709   2
   2  11  -1 2.29360 1.41870   8
   2  11  -1 0.41032 1.37899   3
  -2 -11   1 2.23216 2.00346   7
  -2 -11   1 1.30220 1.80326   2
   1  11  -1 38.1153 4.80261   2
   1  11  -1 34.8042 4.25082   8
   1  11  -1 33.7053 4.34345   3
  -1 -11   1 41.2992 5.02462   5
  -1 -11   1 42.8514 4.92871   2
  -1 -11   1 44.5020 5.56526   7
   0  11  -1 1.84338 1.99180   2
   0  11  -1 4.60024 1.79653   8
   0 -11   1 4.32775 2.18149   2
   0 -11   1 3.43002 1.64299   5
   0 -11   1 2.15923 2.13960   7
  -1  11  -1 16.5819 3.24190   2
  -1  11  -1 15.3917 2.90311   8
   1 -11   1 13.1737 3.38848   7
   1 -11   1 15.2140 3.13916   2
   1 -11   1 18.0861 3.88072   5
  -2  11  -1 2.35508 1.60342   8
   2 -11   1 2.36972 1.82197   5
   2 -11   1 -0.8015 1.72913   7
   9  10  -1 2.54886 2.70493   4
   9  10  -1 1.91183 1.98821   3
  -9 -10   1 0.17639 1.70699   2
  -9 -10   1 0.02045 1.92778   8
  -9 -10   1 -0.3785 2.21307   3
   8  10  -1 2.57572 1.79608   3
   8  10  -1 2.65182 1.96562   4
  -8 -10   1 2.13856 2.21993   3
  -8 -10   1 5.51219 2.07534   2
  -8 -10   1 1.23339 1.64259   8
   7  10  -1 -1.3494 1.71080   4
   7  10  -1 -1.8547 1.23598   3
  -7 -10   1 0.66119 1.45249   8
  -7 -10   1 -2.1077 1.32916   2
  -7 -10   1 -2.7932 1.17070   3
   6  10  -1 28.0354 4.51345   3
   6  10  -1 29.8013 4.30405   4
  -6 -10   1 35.5597 4.36907   2
  -6 -10   1 30.9027 3.98971   8
  -6 -10   1 35.7472 5.36363   3
   5  10  -1 -0.6277 1.38911   8
   5  10  -1 0.64053 1.72358   3
   5  10  -1 -0.8846 1.59756   4
  -5 -10   1 -0.2973 1.11095   2
  -5 -10   1 2.15512 1.84567   8
  -5 -10   1 0.35464 0.98441   7
   4  10  -1 0.42937 1.22090   8
   4  10  -1 -0.7640 1.33092   4
   4  10  -1 0.16872 1.63840   3
  -4 -10   1 0.83491 1.19462   7
  -4 -10   1 2.02941 1.43785   8
  -4 -10   1 1.22486 1.36431   2
   3  10  -1 5.85813 1.98974   3
   3  10  -1 6.45320 1.91661   8
  -3 -10   1 5.24776 2.11482   2
  -3 -10   1 4.97156 1.83213   8
  -3 -10   1 5.53513 2.07912   7
   2  10  -1 0.46911 1.11786   8
   2  10  -1 -0.6033 1.06036   3
  -2 -10   1 -0.2369 1.24063   5
  -2 -10   1 -1.4930 1.24729   2
  -2 -10   1 -0.0278 0.91332   7
  -2 -10   1 -0.8305 0.87359   8
   1  10  -1 42.0551 4.87562   2
   1  10  -1 35.8973 4.18917   8
   1  10  -1 50.3652 4.40275   3
  -1 -10   1 33.0135 4.38407   5
  -1 -10   1 37.7080 4.69093   7
  -1 -10   1 41.6035 4.69625   2
   0  10  -1 9.35038 2.26500   3
   0  10  -1 7.01603 2.14139   8
   0  10  -1 8.45402 2.16468   2
   0 -10   1 2.61585 1.75154   7
   0 -10   1 7.65898 2.44731   5
   0 -10   1 2.92935 1.46993   2
  -1  10  -1 8.65061 2.08676   8
  -1  10  -1 4.63524 2.23292   2
   1 -10   1 8.25276 2.54606   2
   1 -10   1 10.0667 2.96012   5
   1 -10   1 9.21783 2.50663   7
  -2  10  -1 52.7477 4.40333   8
  -2  10  -1 55.3598 5.05526   2
   2 -10   1 41.2761 5.50387   7
   2 -10   1 58.3223 5.14269   2
   2 -10   1 34.2846 5.21276   5
  -3  10  -1 0.90734 1.39289   2
  -3  10  -1 0.34844 1.24068   8
   3 -10   1 1.45207 1.72320   7
   3 -10   1 0.01312 1.42527   5
  -4  10  -1 13.9277 3.50094   2
  -4  10  -1 10.5856 2.87049   8
   4 -10   1 15.7584 3.59910   7
  10   9  -1 -0.2815 1.96217   6
   9   9  -1 5.46324 2.27345   4
   9   9  -1 6.50798 2.12645   6
   9   9  -1 3.68046 2.05165   3
  -9  -9   1 5.50684 1.95153   8
  -9  -9   1 4.94459 2.53165   3
  -9  -9   1 6.89519 2.32259   2
   8   9  -1 14.2304 3.24068   4
   8   9  -1 8.30320 2.53587   6
   8   9  -1 10.2398 3.02847   3
  -8  -9   1 9.60088 2.61968   8
  -8  -9   1 4.54750 2.87441   3
  -8  -9   1 10.4570 2.64873   2
   7   9  -1 1.56295 1.93583   3
   7   9  -1 3.65961 1.77442   6
   7   9  -1 5.62245 2.22373   4
  -7  -9   1 1.91120 2.17498   3
  -7  -9   1 6.25164 2.02123   8
  -7  -9   1 2.08565 1.67781   2
   6   9  -1 0.85713 1.19323   4
   6   9  -1 -0.6749 1.05555   3
  -6  -9   1 -0.7732 0.98395   8
  -6  -9   1 -0.9154 1.34075   2
  -6  -9   1 -2.0596 1.22308   3
   5   9  -1 66.2916 5.35374   3
   5   9  -1 61.1235 5.25624   4
  -5  -9   1 60.8416 5.02579   2
  -5  -9   1 53.1474 4.62225   7
  -5  -9   1 65.5326 5.05899   8
  -5  -9   1 66.0938 5.70386   3
   4   9  -1 81.6934 5.91638   4
   4   9  -1 76.3749 5.89831   3
   4   9  -1 73.7254 5.56214   8
  -4  -9   1 98.0785 6.79257   3
  -4  -9   1 74.7499 5.71657   7
  -4  -9   1 83.9850 5.96881   2
  -4  -9   1 80.2836 5.73619   8
   3   9  -1 7.23470 2.00557   8
   3   9  -1 7.19166 2.01182   4
   3   9  -1 6.71749 1.91190   3
  -3  -9   1 11.6652 2.36540   2
  -3  -9   1 6.32670 2.05497   7
  -3  -9   1 11.1984 2.39714   8
   2   9  -1 0.04709 0.87990   8
   2   9  -1 -1.5341 0.79325   3
  -2  -9   1 -0.6375 1.30298   7
  -2  -9   1 2.14414 1.33277   2
  -2  -9   1 0.00882 0.98281   8
  -2  -9   1 0.45589 1.07146   5
   1   9  -1 3.91182 1.83390   2
   1   9  -1 11.6896 2.27550   8
   1   9  -1 9.83616 2.41575   3
  -1  -9   1 13.7611 2.60787   2
  -1  -9   1 11.1306 2.27884   5
  -1  -9   1 9.18115 2.18965   7
   0   9  -1 23.1405 3.11084   3
   0   9  -1 27.6450 3.38746   8
   0   9  -1 27.7309 3.68653   2
   0  -9   1 22.4046 3.59462   5
   0  -9   1 27.0358 3.60788   2
   0  -9   1 20.8915 3.46558   7
  -1   9  -1 12.3565 2.37593   8
  -1   9  -1 12.3692 2.57447   2
  -1   9  -1 9.90183 2.11234   3
   1  -9   1 12.0371 2.60879   2
   1  -9   1 7.62475 2.47268   7
   1  -9   1 10.9947 2.62124   5
  -2   9  -1 28.8845 3.98965   2
  -2   9  -1 29.5269 3.52965   8
   2  -9   1 27.2035 3.80013   2
   2  -9   1 22.7380 3.69083   7
   2  -9   1 25.3584 4.27277   5
  -3   9  -1 -0.9835 1.41340   8
  -3   9  -1 3.13798 1.51763   2
   3  -9   1 0.18343 1.20886   7
   3  -9   1 1.51695 1.97042   5
  -4   9  -1 18.5900 3.11621   8
  -4   9  -1 16.5540 2.97277   2
   4  -9   1 16.6562 3.77275   5
   4  -9   1 16.9298 3.44720   7
  -5   9  -1 8.94499 2.68051   8
  -5   9  -1 8.86097 2.42916   2
   5  -9   1 10.2744 3.02563   7
   5  -9   1 10.5261 3.08207   5
  10   8  -1 5.31398 2.27070   4
  10   8  -1 4.96028 1.98340   6
  10   8  -1 2.67296 2.12056   3
 -10  -8   1 9.82436 3.36731   3
 -10  -8   1 6.22449 2.08780   8
   9   8  -1 2.08830 1.63989   3
   9   8  -1 7.52377 2.50974   4
   9   8  -1 6.72513 2.41928   6
  -9  -8   1 4.25874 1.67072   2
  -9  -8   1 3.93774 2.24223   3
  -9  -8   1 3.62863 1.81157   8
   8   8  -1 3.82888 2.17671   3
   8   8  -1 7.01341 2.65104   4
   8   8  -1 7.25266 2.19467   6
  -8  -8   1 4.38751 2.48012   3
  -8  -8   1 7.48146 2.35464   8
  -8  -8   1 4.76570 1.61103   2
   7   8  -1 2.84496 1.81894   4
   7   8  -1 3.97413 1.94602   3
   7   8  -1 2.08777 1.29525   6
  -7  -8   1 2.45063 2.12308   3
  -7  -8   1 0.19486 1.11957   8
  -7  -8   1 4.24941 1.74863   2
   6   8  -1 0.05815 1.15071   6
   6   8  -1 0.85903 1.49685   4
   6   8  -1 -0.4025 0.89033   3
  -6  -8   1 -0.1530 0.93488   8
  -6  -8   1 -0.4551 1.13321   3
  -6  -8   1 0.08955 1.26980   2
   5   8  -1 7.99181 2.26545   3
   5   8  -1 6.66247 1.74620   4
   5   8  -1 9.14843 1.89023   6
  -5  -8   1 9.60985 1.88614   7
  -5  -8   1 9.41853 2.18508   2
  -5  -8   1 10.2544 1.99135   8
  -5  -8   1 6.40135 2.40366   3
   4   8  -1 5.48139 1.55823   4
   4   8  -1 4.19730 1.36644   6
   4   8  -1 5.34003 1.79772   3
  -4  -8   1 7.42944 1.80938   2
  -4  -8   1 2.80472 1.39884   7
  -4  -8   1 4.84530 1.83404   3
  -4  -8   1 6.16006 1.62514   8
   3   8  -1 133.004 7.58631   8
   3   8  -1 139.378 7.79798   4
   3   8  -1 135.747 8.12502   3
  -3  -8   1 123.558 7.74003   7
  -3  -8   1 129.764 7.51096   8
  -3  -8   1 131.192 7.78648   2
  -3  -8   1 122.970 7.22405   5
   2   8  -1 6.23584 1.74472   3
   2   8  -1 6.36704 1.63302   4
   2   8  -1 7.79255 1.64354   8
  -2  -8   1 8.04321 1.79673   8
  -2  -8   1 6.19100 1.91476   7
  -2  -8   1 7.64310 2.03607   2
  -2  -8   1 8.60147 1.86256   5
   1   8  -1 9.80241 1.82137   8
   1   8  -1 9.54745 2.04811   3
   1   8  -1 10.9587 1.73743   4
  -1  -8   1 9.36435 1.84447   8
  -1  -8   1 8.17827 1.80649   2
  -1  -8   1 4.44736 1.66850   5
  -1  -8   1 7.62043 2.05103   7
   0   8  -1 13.0239 2.32784   2
   0   8  -1 12.8425 2.10699   8
   0   8  -1 15.0809 2.30940   3
   0  -8   1 15.1035 2.63489   5
   0  -8   1 17.8927 2.59935   2
   0  -8   1 13.5431 2.61615   7
  -1   8  -1 10.4181 2.06771   2
  -1   8  -1 11.0366 2.01130   3
  -1   8  -1 9.03087 1.87744   8
   1  -8   1 6.56455 1.87936   7
   1  -8   1 11.4752 2.16835   2
   1  -8   1 8.63972 2.10377   5
  -2   8  -1 96.7797 6.15788   8
  -2   8  -1 101.825 6.59261   2
  -2   8  -1 103.586 6.11526   3
   2  -8   1 92.0580 6.64697   7
   2  -8   1 97.1866 7.17736   5
   2  -8   1 95.3047 5.93091   1
   2  -8   1 101.709 6.60480   2
  -3   8  -1 0.48208 1.33568   2
  -3   8  -1 2.20097 1.20113   8
  -3   8  -1 0.13056 1.13996   3
   3  -8   1 -1.0276 0.90481   1
   3  -8   1 2.58108 1.96291   5
   3  -8   1 -1.1383 1.42204   7
  -4   8  -1 -0.6102 1.34341   8
  -4   8  -1 3.95914 1.94284   2
   4  -8   1 0.77508 1.83092   5
   4  -8   1 1.48228 1.34894   1
   4  -8   1 -0.5957 1.60586   7
  -5   8  -1 -2.2791 1.25652   2
  -5   8  -1 1.05640 1.70292   8
   5  -8   1 2.08337 1.54558   1
   5  -8   1 -2.9332 1.33588   7
   5  -8   1 1.54091 1.75468   5
  -6   8  -1 1.28689 1.90106   8
  -6   8  -1 5.05470 2.02615   7
  -6   8  -1 7.23950 2.36371   2
   6  -8   1 5.47592 2.24693   7
   6  -8   1 5.30413 2.31585   1
   6  -8   1 6.37683 2.92693   5
  11   7  -1 4.73276 2.25274   4
  11   7  -1 7.25273 2.89947   6
 -11  -7   1 5.36479 2.82448   3
 -11  -7   1 6.31500 2.51684   8
  10   7  -1 8.57698 2.39701   6
  10   7  -1 9.76558 2.62730   4
 -10  -7   1 8.48196 2.56513   8
 -10  -7   1 9.81335 3.38939   3
 -10  -7   1 9.47707 2.36563   2
   9   7  -1 0.15253 1.52852   6
   9   7  -1 2.36516 2.09498   4
  -9  -7   1 1.05688 1.27119   2
  -9  -7   1 -2.8086 1.58202   3
  -9  -7   1 0.65642 1.27760   8
   8   7  -1 -0.3684 1.40251   6
   8   7  -1 -0.7309 1.03808   3
   8   7  -1 -2.0384 0.85180   4
  -8  -7   1 0.82915 1.11206   8
  -8  -7   1 1.49443 1.38413   2
  -8  -7   1 -0.5500 1.14533   3
   7   7  -1 2.62307 1.43605   3
   7   7  -1 3.99266 1.93385   4
   7   7  -1 -1.2808 0.69514   6
  -7  -7   1 -0.6626 0.78883   2
  -7  -7   1 1.58324 1.18319   8
  -7  -7   1 2.45594 1.64558   3
   6   7  -1 0.01825 1.20367   3
   6   7  -1 0.45613 1.09118   6
   6   7  -1 -1.4529 1.13179   4
  -6  -7   1 -0.0399 1.41916   3
  -6  -7   1 -0.6120 0.70018   2
  -6  -7   1 0.82090 0.93263   8
   5   7  -1 31.7259 3.73867   4
   5   7  -1 23.6921 3.29468   3
   5   7  -1 31.9562 2.88343   6
  -5  -7   1 30.9678 3.35594   2
  -5  -7   1 30.9593 3.38871   8
  -5  -7   1 31.6209 4.02888   3
  -5  -7   1 29.0772 2.69003   7
   4   7  -1 97.2719 5.59892   6
   4   7  -1 89.3380 6.07981   4
   4   7  -1 97.6489 6.38698   3
  -4  -7   1 101.758 5.94426   8
  -4  -7   1 92.4280 5.86799   2
  -4  -7   1 100.964 6.76325   3
  -4  -7   1 89.5494 5.73786   7
   3   7  -1 -0.4380 1.07981   3
   3   7  -1 0.43166 0.99677   4
   3   7  -1 -0.5047 0.56669   6
  -3  -7   1 -0.1423 0.67034   2
  -3  -7   1 0.81294 0.69453   5
  -3  -7   1 -0.5917 1.15324   3
  -3  -7   1 0.24148 1.01618   8
  -3  -7   1 1.02025 1.09401   7
   2   7  -1 15.0319 2.22019   3
   2   7  -1 10.0734 1.52061   6
   2   7  -1 5.00990 1.23488   4
   2   7  -1 6.38811 1.66482   8
   2   7  -1 6.93291 1.11785   9
  -2  -7   1 7.72062 1.57526   9
  -2  -7   1 10.1260 1.89737   8
  -2  -7   1 7.26188 1.58743   5
  -2  -7   1 8.35094 1.60319   2
  -2  -7   1 4.42079 1.57169   7
   1   7  -1 3.51935 1.17821   3
   1   7  -1 3.91759 1.22182   8
   1   7  -1 1.49929 0.91818   4
  -1  -7   1 2.74124 0.71811   1
  -1  -7   1 2.66500 1.27178   5
  -1  -7   1 2.12673 0.74091   9
  -1  -7   1 2.69290 1.30160   7
  -1  -7   1 3.08754 1.09806   8
  -1  -7   1 1.60448 0.92734   2
   0   7  -1 69.3317 4.87928   2
   0   7  -1 83.5751 4.84821   8
   0   7  -1 71.7110 4.77622   3
   0   7  -1 72.3165 4.19303   4
   0  -7   1 71.6890 5.07233   5
   0  -7   1 72.4928 4.41993   9
   0  -7   1 72.2817 5.06397   7
   0  -7   1 66.2792 4.08222   1
   0  -7   1 76.6581 4.99011   2
  -1   7  -1 6.41624 1.54938   3
  -1   7  -1 8.25979 1.70818   2
  -1   7  -1 7.56710 1.49779   8
   1  -7   1 10.8457 2.25643   5
   1  -7   1 8.42109 1.96185   7
   1  -7   1 7.05709 1.38437   1
   1  -7   1 7.99576 1.74745   2
   1  -7   1 3.12441 1.16840   9
  -2   7  -1 34.8280 2.94578   8
  -2   7  -1 42.9141 3.19814   3
  -2   7  -1 34.3738 3.81747   2
   2  -7   1 36.1748 3.40326   2
   2  -7   1 34.7822 3.99934   7
   2  -7   1 36.1449 4.28739   5
   2  -7   1 37.7592 3.02693   1
   2  -7   1 36.5113 3.35787   9
  -3   7  -1 3.55993 1.40415   8
  -3   7  -1 3.30221 1.31610   2
  -3   7  -1 4.39524 1.29907   3
   3  -7   1 4.53785 1.47812   1
   3  -7   1 4.28933 1.70092   7
   3  -7   1 7.12667 1.68121   2
   3  -7   1 4.17066 1.55742   9
   3  -7   1 3.15486 1.90212   5
  -4   7  -1 42.7721 3.90342   2
  -4   7  -1 49.7583 3.87466   8
  -4   7  -1 42.3458 3.48138   3
   4  -7   1 48.0111 4.95063   7
   4  -7   1 43.6552 4.23693   9
   4  -7   1 45.0490 3.93493   1
   4  -7   1 37.0214 4.93195   5
  -5   7  -1 2.49108 1.64917   8
  -5   7  -1 2.51039 1.61945   2
   5  -7   1 2.79905 2.21526   5
   5  -7   1 1.81581 1.45183   1
   5  -7   1 3.10320 1.63763   7
  -6   7  -1 6.08918 2.13500   2
  -6   7  -1 7.07877 2.25422   8
  -6   7  -1 4.50139 1.89043   7
   6  -7   1 9.44382 2.48071   7
   6  -7   1 5.26403 2.14141   5
   6  -7   1 7.80025 2.12549   1
  -7   7  -1 5.93868 2.24348   8
  -7   7  -1 10.9927 2.72342   2
  -7   7  -1 7.55468 2.24668   7
   7  -7   1 7.43257 2.54851   5
   7  -7   1 10.3172 2.64639   1
   7  -7   1 11.9617 2.78217   7
  11   6  -1 3.21078 1.97793   4
  11   6  -1 1.67222 1.69234   6
 -11  -6   1 3.35719 2.33963   3
 -11  -6   1 2.25013 1.56984   8
  10   6  -1 -0.9418 1.67963   4
  10   6  -1 1.05482 1.86872   6
 -10  -6   1 0.80558 1.91173   3
 -10  -6   1 0.23173 1.43449   2
 -10  -6   1 1.16171 1.80049   8
   9   6  -1 11.5223 2.80106   4
   9   6  -1 21.9176 3.29828   6
  -9  -6   1 17.6978 2.92848   8
  -9  -6   1 12.1254 3.00495   3
  -9  -6   1 18.3044 2.80338   2
   8   6  -1 4.03466 1.81748   6
   8   6  -1 0.96905 1.31367   4
  -8  -6   1 -1.0772 0.58340   2
  -8  -6   1 -1.0632 0.85781   3
  -8  -6   1 0.18028 0.96448   8
   7   6  -1 24.6094 3.60525   4
   7   6  -1 23.3920 3.05994   6
  -7  -6   1 26.7521 3.87463   3
  -7  -6   1 20.0410 2.89235   8
  -7  -6   1 27.6134 3.22684   2
   6   6  -1 35.8373 3.24705   6
   6   6  -1 30.6657 3.74938   4
   6   6  -1 30.5769 3.70021   3
  -6  -6   1 32.2132 4.08286   3
  -6  -6   1 40.2318 3.15731   2
  -6  -6   1 34.5796 3.02901   8
   5   6  -1 20.7391 2.10954   1
   5   6  -1 23.3882 3.10758   4
   5   6  -1 21.3114 2.89064   3
   5   6  -1 21.8632 1.86340   9
   5   6  -1 22.1491 2.60487   6
  -5  -6   1 24.3238 2.52722   7
  -5  -6   1 23.7829 2.72163   8
  -5  -6   1 23.6969 3.36731   3
  -5  -6   1 20.7985 2.68321   2
   4   6  -1 233.129 11.1428   6
   4   6  -1 209.403 11.6193   3
   4   6  -1 244.790 10.5042   9
   4   6  -1 217.165 11.5799   4
  -4  -6   1 226.518 12.0146   3
  -4  -6   1 224.398 11.2242   8
  -4  -6   1 201.600 10.5273   5
  -4  -6   1 226.827 11.1413   7
  -4  -6   1 227.195 11.3474   2
   3   6  -1 0.55461 0.42234   1
   3   6  -1 0.00051 0.44352   9
   3   6  -1 0.06151 0.42010   9
   3   6  -1 0.53526 0.75603   3
   3   6  -1 0.67997 0.67808   4
   3   6  -1 -0.8926 0.51486   6
  -3  -6   1 -0.1467 0.50379   5
  -3  -6   1 -1.2003 0.51267   3
  -3  -6   1 -0.0839 0.47694   7
  -3  -6   1 -1.4591 0.66781   2
  -3  -6   1 -0.4641 0.81450   8
   2   6  -1 11.3120 1.61767   8
   2   6  -1 9.20262 1.15165   9
   2   6  -1 13.1056 1.45080   6
   2   6  -1 11.0980 1.90459   3
   2   6  -1 7.86625 1.52350   4
   2   6  -1 11.4430 1.31145   9
  -2  -6   1 10.5133 1.06106   1
  -2  -6   1 10.7087 1.65366   5
  -2  -6   1 8.30435 1.51300   8
  -2  -6   1 7.64204 1.50317   7
  -2  -6   1 9.10679 1.08682   9
  -2  -6   1 9.07915 1.91084   3
  -2  -6   1 7.14422 1.52434   2
   1   6  -1 7.06271 1.44206   3
   1   6  -1 8.49402 1.22745   9
   1   6  -1 5.46549 1.21589   8
   1   6  -1 6.49983 0.92455   6
   1   6  -1 7.15767 1.27145   4
  -1  -6   1 8.89516 1.04966   1
  -1  -6   1 6.87353 1.50697   7
  -1  -6   1 6.61214 1.46798   2
  -1  -6   1 7.96136 1.56305   5
  -1  -6   1 7.28782 1.04375   9
  -1  -6   1 9.09230 1.49511   8
   0   6  -1 351.157 16.2747   8
   0   6  -1 356.332 15.8528   4
   0   6  -1 337.422 16.3853   3
   0  -6   1 335.210 15.7771   1
   0  -6   1 342.575 16.4977   2
   0  -6   1 358.596 16.3431   8
   0  -6   1 342.511 16.0608   9
   0  -6   1 352.245 16.7937   7
   0  -6   1 327.109 16.7112   5
  -1   6  -1 190.884 9.89949   2
  -1   6  -1 184.550 9.15323   4
  -1   6  -1 191.534 9.63539   8
  -1   6  -1 196.099 9.71102   3
   1  -6   1 197.855 9.45956   1
   1  -6   1 200.229 9.82603   9
   1  -6   1 178.012 10.0659   7
   1  -6   1 186.192 10.3275   5
   1  -6   1 193.276 9.91958   2
  -2   6  -1 47.7840 3.36013   8
  -2   6  -1 47.0510 3.27646   3
  -2   6  -1 40.6373 3.29416   2
   2  -6   1 40.0668 3.66936   5
   2  -6   1 43.8927 3.39762   2
   2  -6   1 46.7291 3.20128   1
   2  -6   1 45.3453 3.54086   9
   2  -6   1 34.4419 3.33852   7
  -3   6  -1 16.5634 2.28818   2
  -3   6  -1 15.2430 2.03766   8
  -3   6  -1 15.5602 2.05148   3
   3  -6   1 18.2243 2.44012   2
   3  -6   1 13.0020 2.30590   9
   3  -6   1 18.8082 2.51501   1
   3  -6   1 15.3508 2.73771   5
   3  -6   1 10.9745 2.28878   7
  -4   6  -1 1.27813 1.09333   8
  -4   6  -1 1.85266 0.96066   3
  -4   6  -1 0.05045 1.11710   2
   4  -6   1 0.69157 1.05857   7
   4  -6   1 -1.3835 0.91745   1
   4  -6   1 -0.1075 1.17409   9
   4  -6   1 1.75144 1.22408   5
  -5   6  -1 4.71049 1.45109   8
  -5   6  -1 7.72705 1.70385   3
  -5   6  -1 5.81706 1.83140   2
   5  -6   1 8.08990 2.30160   9
   5  -6   1 6.32852 2.20307   5
   5  -6   1 9.32912 2.19509   7
   5  -6   1 13.1633 2.45032   1
  -6   6  -1 -0.2799 0.94383   8
  -6   6  -1 0.78101 1.12967   2
   6  -6   1 0.66044 1.40535   7
   6  -6   1 -0.8206 1.29475   1
   6  -6   1 -1.2987 1.54095   5
  -7   6  -1 1.21020 1.52987   2
  -7   6  -1 0.80922 1.65815   8
  -7   6  -1 -2.2237 1.01357   7
   7  -6   1 1.53508 1.79526   1
   7  -6   1 -0.4080 1.65064   5
   7  -6   1 2.20955 1.60754   7
  -8   6  -1 4.30032 2.03109   2
  -8   6  -1 2.43365 1.90125   8
   8  -6   1 2.52526 1.65080   1
   8  -6   1 4.15739 2.61366   5
  11   5  -1 2.35021 1.97502   4
  11   5  -1 2.72587 2.35387   6
 -11  -5   1 0.94951 1.83071   8
 -11  -5   1 0.51688 1.37867   3
  10   5  -1 -0.6833 1.68951   4
  10   5  -1 4.19826 1.86132   6
 -10  -5   1 -0.1111 1.55204   8
 -10  -5   1 -1.9317 1.51774   3
 -10  -5   1 0.67630 1.29213   2
   9   5  -1 47.1989 5.15940   4
   9   5  -1 38.1601 4.55616   6
   9   5  -1 37.9890 4.47526   1
  -9  -5   1 38.6202 4.31571   8
  -9  -5   1 36.1673 4.80898   3
  -9  -5   1 39.8600 3.62852   2
   8   5  -1 3.15829 1.49341   6
   8   5  -1 2.93948 1.23081   1
   8   5  -1 -0.0217 1.51956   4
   8   5  -1 1.28040 1.33231   9
  -8  -5   1 2.23080 1.42165   8
  -8  -5   1 3.47423 1.20725   2
  -8  -5   1 2.26946 1.79081   3
   7   5  -1 26.2254 3.52379   4
   7   5  -1 24.7078 2.88519   9
   7   5  -1 28.9479 3.42238   6
   7   5  -1 29.3095 2.44653   1
  -7  -5   1 28.0120 2.61137   2
  -7  -5   1 24.9936 3.51651   3
  -7  -5   1 26.1973 3.14366   8
   6   5  -1 6.76039 1.19355   1
   6   5  -1 8.79834 2.09473   4
   6   5  -1 7.60394 1.42332   9
   6   5  -1 6.72675 1.53693   6
  -6  -5   1 6.56893 1.58212   8
  -6  -5   1 5.84504 1.76121   3
  -6  -5   1 7.58409 1.60196   2
   5   5  -1 30.8496 2.71355   6
   5   5  -1 31.1261 2.18431   9
   5   5  -1 29.5923 3.26774   4
   5   5  -1 28.8988 2.04430   1
   5   5  -1 28.3186 2.21755   9
  -5  -5   1 28.9782 2.48790   2
  -5  -5   1 28.4606 2.49578   8
  -5  -5   1 28.5960 3.41013   3
  -5  -5   1 31.6174 2.27011   7
  -5  -5   1 30.1249 2.19662   9
   4   5  -1 68.8555 3.55390   9
   4   5  -1 62.2268 3.96799   6
   4   5  -1 68.5431 3.56692   9
   4   5  -1 62.9080 3.38275   1
   4   5  -1 64.7633 4.45488   4
   4   5  -1 56.1567 4.25513   3
  -4  -5   1 65.1891 3.58281   9
  -4  -5   1 62.0464 3.21847   5
  -4  -5   1 65.4095 3.88516   7
  -4  -5   1 61.9917 4.00978   8
  -4  -5   1 72.2030 4.17170   2
  -4  -5   1 61.7899 4.52541   3
   3   5  -1 279.734 13.5938   4
   3   5  -1 289.252 13.1276   6
   3   5  -1 276.209 12.5936   9
   3   5  -1 249.040 13.5347   3
   3   5  -1 276.488 12.6390   9
   3   5  -1 287.478 12.4815   1
  -3  -5   1 280.051 13.3472   2
  -3  -5   1 302.776 13.3796   8
  -3  -5   1 272.236 13.2021   7
  -3  -5   1 273.530 13.8590   3
  -3  -5   1 269.780 12.7523   5
   2   5  -1 1780.98 78.1983   9
   2   5  -1 1941.34 79.0146   4
   2   5  -1 1824.16 78.3767   6
   2   5  -1 1801.71 78.1254   9
   2   5  -1 1809.28 78.0026   1
   2   5  -1 1650.17 79.0113   3
  -2  -5   1 1811.10 77.9424   1
  -2  -5   1 1791.28 78.0636   9
  -2  -5   1 1788.53 79.3059   3
  -2  -5   1 2016.21 79.0588   7
  -2  -5   1 1675.69 78.5363   5
  -2  -5   1 1755.90 78.6996   8
  -2  -5   1 1748.34 78.8496   2
   1   5  -1 4.88684 1.03056   8
   1   5  -1 6.37860 1.27830   3
   1   5  -1 4.32854 0.99018   4
   1   5  -1 8.06394 1.04409   9
   1   5  -1 7.26797 0.89520   6
  -1  -5   1 6.28170 1.10917   8
  -1  -5   1 4.90132 0.78780   9
  -1  -5   1 5.73339 0.77681   1
  -1  -5   1 16.4625 1.84035   2
  -1  -5   1 5.82147 1.31258   7
  -1  -5   1 5.70980 1.18699   5
   0   5  -1 9.70754 1.37174   8
   0   5  -1 9.87956 0.73592   6
   0   5  -1 9.66621 1.16269   4
   0   5  -1 9.37418 1.44079   3
   0   5  -1 11.0589 1.34014   9
   0  -5   1 8.81124 1.32154   8
   0  -5   1 8.22115 1.16376   9
   0  -5   1 9.25401 1.61380   7
   0  -5   1 7.17981 1.33475   2
   0  -5   1 7.57745 1.40186   5
   0  -5   1 9.87549 1.13615   1
  -1   5  -1 109.480 5.84781   2
  -1   5  -1 100.472 5.57118   8
  -1   5  -1 101.565 4.99656   4
  -1   5  -1 100.241 5.59503   3
   1  -5   1 106.525 5.82387   2
   1  -5   1 99.9933 5.42895   1
   1  -5   1 107.581 6.18627   5
   1  -5   1 94.0982 5.92215   7
   1  -5   1 101.157 5.69736   9
   1  -5   1 110.680 4.68336   6
  -2   5  -1 189.933 9.57654   2
  -2   5  -1 190.240 9.30880   8
  -2   5  -1 212.221 9.40208   3
   2  -5   1 168.010 9.66452   7
   2  -5   1 162.423 9.84273   5
   2  -5   1 188.002 9.58454   2
   2  -5   1 180.867 9.33175   1
   2  -5   1 203.729 9.83715   9
  -3   5  -1 986.148 43.4125   8
  -3   5  -1 1017.59 43.3482   3
  -3   5  -1 943.990 43.6114   2
   3  -5   1 990.453 44.1580   9
   3  -5   1 952.084 44.4165   5
   3  -5   1 1018.83 43.8028   2
   3  -5   1 940.779 43.9567   7
   3  -5   1 951.016 43.6374   1
  -4   5  -1 39.2855 2.91667   3
  -4   5  -1 34.9250 2.84856   8
  -4   5  -1 38.7894 3.17080   2
   4  -5   1 36.7248 3.24467   1
   4  -5   1 41.8186 3.69106   9
   4  -5   1 37.2168 3.26067   7
   4  -5   1 32.6142 3.99217   5
  -5   5  -1 1.58812 1.17738   8
  -5   5  -1 0.46710 1.04304   2
  -5   5  -1 0.18457 0.84327   3
   5  -5   1 0.13879 1.12847   9
   5  -5   1 0.15686 0.81790   1
   5  -5   1 -0.3874 0.91054   5
   5  -5   1 -2.8464 0.76233   7
  -6   5  -1 8.34876 1.94717   2
  -6   5  -1 5.57073 1.51528   8
  -6   5  -1 6.98777 1.95779   3
   6  -5   1 6.09056 1.70607   7
   6  -5   1 4.91164 1.85791   5
   6  -5   1 6.60596 1.86807   1
   6  -5   1 5.42016 2.00291   9
  -7   5  -1 -0.1534 1.25537   2
  -7   5  -1 1.95910 1.61765   8
  -7   5  -1 -0.6336 1.03828   7
   7  -5   1 1.78509 1.27913   1
   7  -5   1 -0.7487 0.94029   5
   7  -5   1 0.05248 1.22898   7
  -8   5  -1 3.57532 1.60090   8
  -8   5  -1 5.06300 1.97947   2
   8  -5   1 3.47652 2.07969   5
   8  -5   1 4.92568 2.08879   1
  -9   5  -1 -0.9297 1.60870   8
  -9   5  -1 -3.6116 1.25689   2
   9  -5   1 -0.1715 1.98866   5
   9  -5   1 1.22738 1.95580   1
  11   4  -1 3.02310 1.89841   1
  11   4  -1 2.70919 1.59715   4
  11   4  -1 1.95756 2.02317   6
 -11  -4   1 4.76208 2.21078   8
 -11  -4   1 1.21086 1.87541   3
  10   4  -1 4.18025 1.99735   4
  10   4  -1 10.8813 2.44649   1
  10   4  -1 9.27372 2.30909   6
 -10  -4   1 8.69140 2.02059   2
 -10  -4   1 9.01868 2.40579   8
 -10  -4   1 7.76535 2.48251   3
   9   4  -1 2.49112 1.71463   4
   9   4  -1 1.10048 1.07307   1
   9   4  -1 3.49659 1.88400   6
   9   4  -1 2.79927 1.58445   9
  -9  -4   1 1.30645 1.37672   8
  -9  -4   1 2.00095 1.35130   2
  -9  -4   1 -0.0170 1.40356   3
   8   4  -1 0.69694 1.32883   4
   8   4  -1 0.11790 0.95916   6
   8   4  -1 1.62299 0.91628   1
   8   4  -1 2.60911 1.35409   9
  -8  -4   1 0.60493 0.98428   2
  -8  -4   1 1.80016 1.60820   3
  -8  -4   1 -0.5361 0.80528   8
   7   4  -1 29.1856 2.46454   1
   7   4  -1 20.7596 2.94969   6
   7   4  -1 18.2439 2.99562   4
   7   4  -1 27.1599 2.62595   9
  -7  -4   1 24.1298 2.88757   8
  -7  -4   1 28.2273 3.59501   3
  -7  -4   1 25.8904 2.82064   2
   6   4  -1 42.8434 3.32036   6
   6   4  -1 45.4472 2.88019   1
   6   4  -1 42.8726 3.06879   9
   6   4  -1 34.9663 3.29117   4
  -6  -4   1 40.5883 3.09177   8
  -6  -4   1 35.8672 2.92672   2
  -6  -4   1 36.3673 3.39100   3
   5   4  -1 99.2967 6.02566   4
   5   4  -1 89.7405 5.58896   6
   5   4  -1 97.0070 5.28237   9
   5   4  -1 101.268 5.09169   1
  -5  -4   1 97.2591 5.50603   9
  -5  -4   1 95.4275 4.98882   7
  -5  -4   1 93.6828 5.44895   8
  -5  -4   1 96.7212 6.08248   3
  -5  -4   1 103.023 5.47257   2
   4   4  -1 2.85899 0.67218   1
   4   4  -1 2.29198 1.09316   4
   4   4  -1 2.22956 0.66043   9
   4   4  -1 3.07318 0.24944   5
   4   4  -1 3.03303 0.97837   6
  -4  -4   1 2.65336 1.08082   3
  -4  -4   1 1.93670 0.65101   7
  -4  -4   1 2.40871 0.88345   8
  -4  -4   1 3.72756 0.75240   9
  -4  -4   1 2.34317 0.79768   2
   3   4  -1 34.5811 2.71387   3
   3   4  -1 33.2701 2.38351   6
   3   4  -1 38.1642 2.10791   9
   3   4  -1 34.2545 2.74712   4
   3   4  -1 36.4444 1.97748   1
   3   4  -1 39.6708 2.12104   9
  -3  -4   1 36.5222 2.12262   9
  -3  -4   1 36.0711 2.39221   7
  -3  -4   1 39.0487 2.54335   2
  -3  -4   1 32.5006 1.96819   5
  -3  -4   1 32.3438 2.41107   8
  -3  -4   1 35.9969 2.87413   3
   2   4  -1 703.173 32.4773   4
   2   4  -1 743.188 32.1020   6
   2   4  -1 755.906 31.6785   1
   2   4  -1 766.555 31.7823   9
   2   4  -1 689.138 32.6047   3
   2   4  -1 727.012 31.8052   9
  -2  -4   1 714.261 32.3761   2
  -2  -4   1 730.056 32.8110   3
  -2  -4   1 702.301 32.0590   5
  -2  -4   1 698.809 32.2642   8
  -2  -4   1 699.889 32.3144   7
  -2  -4   1 776.385 31.6443   1
   1   4  -1 143.463 7.79964   3
   1   4  -1 154.997 7.66351   4
   1   4  -1 158.463 7.32440   9
   1   4  -1 161.361 7.26904   6
   1   4  -1 157.588 7.65774   8
  -1  -4   1 154.289 7.76776   2
  -1  -4   1 164.425 8.04985   3
  -1  -4   1 150.217 7.21698   9
  -1  -4   1 170.894 7.93701   7
  -1  -4   1 159.675 7.66005   8
  -1  -4   1 153.605 7.12659   1
  -1  -4   1 150.885 7.69661   5
   0   4  -1 1025.64 43.4102   9
   0   4  -1 984.096 43.4949   8
   0   4  -1 1050.20 42.8604   6
   0   4  -1 930.644 43.5868   3
   0   4  -1 983.368 43.2747   4
   0  -4   1 1080.48 43.4415   9
   0  -4   1 925.174 43.1335   1
   0  -4   1 998.232 43.5290   8
   0  -4   1 960.994 43.8142   5
   0  -4   1 970.283 43.8096   7
   0  -4   1 954.384 43.6420   2
  -1   4  -1 169.450 8.61040   3
  -1   4  -1 171.077 8.74073   2
  -1   4  -1 180.070 8.62558   8
  -1   4  -1 179.562 8.72826   9
  -1   4  -1 181.029 8.12563   4
   1  -4   1 190.501 7.86197   6
   1  -4   1 190.843 8.83315   9
   1  -4   1 179.047 8.53264   1
   1  -4   1 169.641 9.06442   5
   1  -4   1 168.224 8.92616   7
   1  -4   1 172.535 8.76718   2
  -2   4  -1 81.2992 4.66610   2
  -2   4  -1 84.2615 3.79799   4
  -2   4  -1 85.3978 4.49933   3
  -2   4  -1 84.2948 4.52285   8
   2  -4   1 78.7910 3.82864   6
   2  -4   1 72.9817 4.96519   5
   2  -4   1 78.4199 4.81473   7
   2  -4   1 81.4318 4.68557   2
   2  -4   1 88.7529 4.63743   1
   2  -4   1 82.6931 4.84822   9
  -3   4  -1 148.513 7.32736   3
  -3   4  -1 146.242 7.56613   2
  -3   4  -1 150.608 7.39990   8
   3  -4   1 139.548 7.75847   7
   3  -4   1 150.803 8.00091   9
   3  -4   1 138.469 6.77845   6
   3  -4   1 148.953 7.63691   1
   3  -4   1 143.681 8.15298   5
  -4   4  -1 299.485 14.9310   2
  -4   4  -1 319.845 14.7604   3
  -4   4  -1 314.906 14.8367   8
   4  -4   1 313.105 15.2462   1
   4  -4   1 309.995 14.3258   6
   4  -4   1 332.539 15.7806   9
   4  -4   1 312.882 15.7774   5
   4  -4   1 313.005 15.2603   7
  -5   4  -1 318.347 15.0573   8
  -5   4  -1 302.117 15.1533   2
  -5   4  -1 333.258 15.0444   3
   5  -4   1 300.069 15.5139   1
   5  -4   1 335.467 16.2469   9
   5  -4   1 321.246 15.4668   7
   5  -4   1 295.345 15.9716   5
  -6   4  -1 24.6717 2.68623   8
  -6   4  -1 26.4545 2.97650   2
  -6   4  -1 23.4985 2.66106   3
   6  -4   1 23.2145 2.87493   7
   6  -4   1 23.0047 3.39946   5
   6  -4   1 26.8800 3.61556   9
   6  -4   1 23.8295 3.20288   1
  -7   4  -1 14.6645 2.55228   7
  -7   4  -1 23.1241 3.15515   3
  -7   4  -1 21.7789 2.76442   2
  -7   4  -1 23.5896 2.84385   8
   7  -4   1 22.5663 2.87830   7
   7  -4   1 22.4305 3.60929   5
   7  -4   1 20.2595 3.23738   1
  -8   4  -1 9.63466 2.18759   2
  -8   4  -1 5.06830 1.97978   8
   8  -4   1 17.7488 3.22594   1
   8  -4   1 11.9411 2.70423   5
  -9   4  -1 16.7092 2.91756   8
  -9   4  -1 18.9021 2.88835   2
   9  -4   1 17.8793 3.25775   1
   9  -4   1 13.9434 3.35158   5
  11   3  -1 -1.9148 1.39106   1
  11   3  -1 -0.9172 1.68159   6
 -11  -3   1 -0.9910 1.66993   3
 -11  -3   1 0.11530 1.27053   8
  10   3  -1 1.01361 1.14076   4
  10   3  -1 3.19009 1.48098   1
  10   3  -1 3.19687 1.62981   6
 -10  -3   1 -0.0394 1.46022   3
 -10  -3   1 3.41363 1.42919   2
 -10  -3   1 0.02221 1.56266   8
   9   3  -1 7.18683 1.94028   9
   9   3  -1 3.49823 1.69239   4
   9   3  -1 5.18402 2.09161   6
   9   3  -1 7.32015 2.06309   1
  -9  -3   1 7.61440 1.72708   2
  -9  -3   1 7.26737 2.19314   3
  -9  -3   1 7.24298 1.97110   8
   8   3  -1 1.73864 1.19754   1
   8   3  -1 0.94655 1.02739   6
   8   3  -1 0.79692 1.23876   9
   8   3  -1 0.81507 1.31877   4
  -8  -3   1 3.24417 1.47169   8
  -8  -3   1 0.01835 1.35647   3
  -8  -3   1 2.20724 1.18396   2
   7   3  -1 29.2142 3.24249   9
   7   3  -1 29.9771 2.70811   1
   7   3  -1 33.3795 3.66051   6
   7   3  -1 29.2498 3.54487   4
  -7  -3   1 32.1651 3.18465   8
  -7  -3   1 36.3124 2.80340   2
  -7  -3   1 28.7689 3.50070   3
   6   3  -1 -0.0607 0.93955   4
   6   3  -1 -0.6803 0.55925   1
   6   3  -1 -0.2895 0.61746   9
   6   3  -1 -0.6124 0.53514   6
  -6  -3   1 -0.7983 0.52628   3
  -6  -3   1 -0.3975 0.75199   8
  -6  -3   1 -0.1610 0.68433   2
   5   3  -1 26.7494 2.40930   6
   5   3  -1 24.8301 2.77685   4
   5   3  -1 22.7856 1.88988   1
   5   3  -1 24.7463 2.11365   9
  -5  -3   1 26.3638 1.68938   7
  -5  -3   1 23.7707 2.78782   3
  -5  -3   1 29.3847 2.13394   2
  -5  -3   1 22.2452 2.66685   4
  -5  -3   1 25.9142 2.12370   8
   4   3  -1 583.031 26.6299   4
   4   3  -1 613.045 25.8636   1
   4   3  -1 576.630 26.3473   6
   4   3  -1 577.872 26.0072   9
  -4  -3   1 553.724 26.6367   3
  -4  -3   1 604.315 25.7741   7
  -4  -3   1 574.966 26.1706   8
  -4  -3   1 588.555 26.1459   2
  -4  -3   1 566.436 26.6772   4
   3   3  -1 396.016 17.9403   9
   3   3  -1 390.232 17.4881   5
   3   3  -1 411.437 17.8373   1
   3   3  -1 436.219 18.7339   4
   3   3  -1 421.293 18.3753   6
  -3  -3   1 382.515 18.6911   3
  -3  -3   1 415.465 18.0643   7
  -3  -3   1 377.397 18.2053   2
  -3  -3   1 412.668 17.4939   5
  -3  -3   1 405.742 17.9525   9
  -3  -3   1 386.300 18.2411   8
   2   3  -1 1.43397 0.32095   9
   2   3  -1 0.44836 0.37928   4
   2   3  -1 0.59348 0.40872   6
   2   3  -1 0.66376 0.25414   9
   2   3  -1 1.17795 0.27218   1
   2   3  -1 0.71220 0.46442   3
  -2  -3   1 0.86254 0.27222   9
  -2  -3   1 1.01384 0.49454   8
  -2  -3   1 4.93781 0.75121   7
  -2  -3   1 1.28978 0.36379   5
  -2  -3   1 0.90858 0.48477   2
  -2  -3   1 0.51804 0.45457   3
   1   3  -1 195.811 8.86459   9
   1   3  -1 186.503 9.38488   3
   1   3  -1 208.103 8.96664   6
   1   3  -1 196.626 9.28631   4
  -1  -3   1 211.094 8.82075   9
  -1  -3   1 189.051 9.28548   7
  -1  -3   1 195.965 9.29660   2
  -1  -3   1 203.702 8.74502   1
  -1  -3   1 187.979 9.16378   5
  -1  -3   1 195.033 9.20111   8
  -1  -3   1 194.456 9.49210   3
   0   3  -1 215.181 10.0017   8
   0   3  -1 210.694 10.1231   3
   0   3  -1 216.265 9.87834   4
   0   3  -1 227.226 9.91382   9
   0   3  -1 233.713 9.52791   6
   0  -3   1 208.886 9.74106   1
   0  -3   1 222.489 10.0367   8
   0  -3   1 215.309 10.1340   2
   0  -3   1 204.568 9.85833   9
   0  -3   1 214.454 10.2228   7
   0  -3   1 207.488 10.2029   5
  -1   3  -1 694.533 31.1463   2
  -1   3  -1 712.937 31.0787   3
  -1   3  -1 710.827 30.6286   4
  -1   3  -1 739.682 31.1800   9
  -1   3  -1 667.897 30.9834   8
   1  -3   1 675.429 31.3001   7
   1  -3   1 683.194 31.1505   9
   1  -3   1 739.723 30.4229   6
   1  -3   1 694.943 31.4528   5
   1  -3   1 692.537 30.9648   1
   1  -3   1 716.615 31.1947   2
  -2   3  -1 7.28827 0.53047   4
  -2   3  -1 4.15083 0.85597   8
  -2   3  -1 6.27272 1.11930   9
  -2   3  -1 7.98825 1.14638   2
  -2   3  -1 8.24694 1.05739   3
   2  -3   1 7.63502 1.24344   9
   2  -3   1 7.29623 1.12467   2
   2  -3   1 5.41746 1.20773   5
   2  -3   1 7.36564 1.08916   1
   2  -3   1 6.60170 0.58868   6
   2  -3   1 6.03714 1.15588   7
  -3   3  -1 6.47431 0.98699   3
  -3   3  -1 5.02307 0.53306   4
  -3   3  -1 5.16364 0.95687   2
  -3   3  -1 6.27707 0.98909   8
   3  -3   1 4.87701 0.74246   6
   3  -3   1 3.21119 1.05132   5
   3  -3   1 4.41737 0.99346   1
   3  -3   1 5.90838 1.23280   9
   3  -3   1 2.95326 0.87202   7
  -4   3  -1 23.0453 2.02896   2
  -4   3  -1 21.7290 1.42447   4
  -4   3  -1 29.8154 2.10519   3
  -4   3  -1 27.7641 2.12486   8
   4  -3   1 21.0311 2.62920   9
   4  -3   1 22.5231 2.78044   5
   4  -3   1 25.0450 2.58953   1
   4  -3   1 19.7834 2.29973   7
   4  -3   1 29.5570 1.94456   6
  -5   3  -1 -1.2477 0.51439   8
  -5   3  -1 -1.0076 0.72395   3
  -5   3  -1 -0.3180 0.74218   2
   5  -3   1 0.34315 0.71325   1
   5  -3   1 -0.1314 0.66634   7
   5  -3   1 -0.5247 0.47116   6
   5  -3   1 -0.1338 0.69500   9
   5  -3   1 -0.9310 0.55586   5
  -6   3  -1 411.590 17.8892   3
  -6   3  -1 341.760 17.5953   7
  -6   3  -1 358.384 17.7271   2
  -6   3  -1 383.912 17.7318   8
   6  -3   1 389.310 18.4723   1
   6  -3   1 370.350 17.7941   7
   6  -3   1 360.988 18.6266   5
   6  -3   1 381.459 17.6718   6
   6  -3   1 393.436 19.0184   9
  -7   3  -1 2.23916 1.05709   3
  -7   3  -1 1.09715 1.20006   8
  -7   3  -1 0.26048 0.94647   2
   7  -3   1 -0.3064 0.86598   9
   7  -3   1 0.25165 0.85908   5
   7  -3   1 0.45846 0.99702   1
   7  -3   1 1.23290 0.92938   6
  -8   3  -1 24.3608 3.09978   8
  -8   3  -1 32.9555 3.38194   2
   8  -3   1 29.4610 3.91353   5
   8  -3   1 22.6563 3.45179   1
  -9   3  -1 2.59111 1.34748   8
  -9   3  -1 1.60829 1.46365   2
   9  -3   1 3.08585 1.92494   5
   9  -3   1 2.72019 1.59798   1
 -10   3  -1 2.69073 1.51339   8
  10  -3   1 0.64110 1.50977   1
  11   2  -1 5.14688 1.86486   6
  11   2  -1 7.78373 2.48524   1
 -11  -2   1 9.78998 2.43836   8
  10   2  -1 0.72533 1.63841   6
  10   2  -1 0.79919 1.52309   4
  10   2  -1 0.18821 1.53334   1
 -10  -2   1 3.16518 1.45345   8
 -10  -2   1 1.82800 1.35374   3
 -10  -2   1 1.06437 1.17111   2
   9   2  -1 2.29098 1.63223   1
   9   2  -1 1.21103 1.17115   4
   9   2  -1 -0.9650 1.34337   9
   9   2  -1 -0.6971 0.91302   6
  -9  -2   1 -0.2914 0.92737   2
  -9  -2   1 -0.1467 0.95779   3
  -9  -2   1 -0.5997 1.17069   8
   8   2  -1 12.0363 2.24975   9
   8   2  -1 10.0237 2.35623   6
   8   2  -1 10.2933 2.19766   4
   8   2  -1 12.6270 2.15424   1
  -8  -2   1 11.8607 1.90533   2
  -8  -2   1 10.2888 2.29687   3
  -8  -2   1 10.4720 1.88559   8
   7   2  -1 15.7812 2.49836   9
   7   2  -1 18.7236 2.67002   4
   7   2  -1 19.4386 2.49726   1
   7   2  -1 18.7854 2.59408   6
  -7  -2   1 23.9444 2.47670   2
  -7  -2   1 19.2097 2.68531   3
  -7  -2   1 19.5324 2.32694   8
   6   2  -1 158.894 8.57711   9
   6   2  -1 161.115 8.68737   4
   6   2  -1 175.302 8.74541   6
   6   2  -1 154.241 7.63167   5
   6   2  -1 157.270 8.24598   1
  -6  -2   1 155.525 8.10412   2
  -6  -2   1 154.424 8.62947   3
  -6  -2   1 162.827 8.26698   8
  -6  -2   1 168.866 7.48282   7
   5   2  -1 9.88748 1.46354   9
   5   2  -1 10.4214 0.81684   5
   5   2  -1 8.41427 1.52947   4
   5   2  -1 12.4040 1.56189   1
   5   2  -1 9.35978 1.62472   6
  -5  -2   1 10.8549 1.73999   4
  -5  -2   1 8.32794 1.60020   3
  -5  -2   1 8.84067 1.38058   8
  -5  -2   1 8.97002 1.34308   2
  -5  -2   1 9.35379 0.84951   7
   4   2  -1 142.068 6.97512   9
   4   2  -1 135.121 6.72986   1
   4   2  -1 142.954 7.26586   4
   4   2  -1 133.752 7.05913   6
   4   2  -1 130.200 6.11230   5
  -4  -2   1 150.854 6.44653   7
  -4  -2   1 138.084 6.87062   8
  -4  -2   1 136.184 6.81154   2
  -4  -2   1 136.783 7.21805   3
  -4  -2   1 135.649 7.26493   4
   3   2  -1 -0.1146 0.29760   6
   3   2  -1 0.87262 0.39666   9
   3   2  -1 -0.0448 0.23186   1
   3   2  -1 -0.2810 0.31784   4
  -3  -2   1 0.20467 0.29089   8
  -3  -2   1 0.12585 0.25313   9
  -3  -2   1 0.20884 0.24391   7
  -3  -2   1 -0.3092 0.29408   2
  -3  -2   1 0.61109 0.42358   4
  -3  -2   1 -0.0484 0.32441   3
   2   2  -1 643.547 27.1915   1
   2   2  -1 609.636 27.5254   6
   2   2  -1 612.289 27.7331   4
   2   2  -1 630.229 27.2641   9
  -2  -2   1 641.311 27.2540   9
  -2  -2   1 601.207 27.0168   5
  -2  -2   1 635.835 27.3755   7
  -2  -2   1 628.496 27.5154   2
  -2  -2   1 630.155 27.5154   8
  -2  -2   1 608.361 27.8099   3
   1   2  -1 7474.48 309.820   6
   1   2  -1 7148.65 309.968   3
  -1  -2   1 7014.59 309.791   7
  -1  -2   1 6901.16 310.332   2
  -1  -2   1 7220.69 310.130   3
   0   2  -1 125.750 5.21628   6
   0   2  -1 116.463 5.50518   4
   0   2  -1 124.745 5.45560   9
   0   2  -1 119.334 5.57632   8
   0   2  -1 116.494 5.67311   3
   0  -2   1 118.060 5.36470   1
   0  -2   1 115.560 5.69208   7
   0  -2   1 115.578 5.69087   5
   0  -2   1 114.112 5.64455   2
   0  -2   1 122.114 5.45241   9
   0  -2   1 110.144 5.55105   8
  -1   2  -1 512.224 23.8336   2
  -1   2  -1 540.428 23.8270   3
  -1   2  -1 570.994 23.5226   4
  -1   2  -1 558.298 23.9239   9
  -1   2  -1 542.877 23.7881   8
   1  -2   1 549.141 24.0118   7
   1  -2   1 545.977 23.9411   9
   1  -2   1 518.033 24.0777   5
   1  -2   1 534.437 23.3847   6
   1  -2   1 537.122 23.7796   1
   1  -2   1 528.690 23.8696   2
  -2   2  -1 1.90958 0.47685   2
  -2   2  -1 2.54932 0.58309   3
  -2   2  -1 1.13873 0.42322   9
  -2   2  -1 3.17855 0.39512   4
  -2   2  -1 2.46123 0.56141   8
   2  -2   1 6.41160 0.87015   2
   2  -2   1 2.39738 0.68686   5
   2  -2   1 2.31845 0.60252   9
   2  -2   1 2.78054 0.43959   6
   2  -2   1 2.97109 0.64309   1
   2  -2   1 2.53732 0.64245   7
  -3   2  -1 32.6895 2.17282   8
  -3   2  -1 35.0031 2.23109   3
  -3   2  -1 38.8423 2.31815   2
  -3   2  -1 37.5535 1.97161   4
   3  -2   1 34.7068 2.40159   1
   3  -2   1 37.0809 2.68596   9
   3  -2   1 34.8642 2.12412   6
   3  -2   1 32.5550 2.53805   5
   3  -2   1 36.8791 2.38395   7
  -4   2  -1 114.007 5.64690   3
  -4   2  -1 101.572 5.50876   8
  -4   2  -1 106.795 5.58502   2
  -4   2  -1 105.795 5.26855   4
   4  -2   1 108.607 5.68340   7
   4  -2   1 102.070 6.06076   5
   4  -2   1 113.349 5.95644   1
   4  -2   1 106.969 6.19190   9
   4  -2   1 113.357 5.57891   6
  -5   2  -1 15.5372 1.79279   2
  -5   2  -1 15.0692 1.38623   4
  -5   2  -1 17.3484 1.96171   3
  -5   2  -1 16.6288 1.87851   8
   5  -2   1 15.6890 2.10553   1
   5  -2   1 14.4911 1.76066   6
   5  -2   1 19.2550 2.42365   5
   5  -2   1 13.5188 1.46574   4
   5  -2   1 12.8231 2.17591   9
   5  -2   1 18.6809 1.94904   7
  -6   2  -1 193.388 9.02466   3
  -6   2  -1 165.980 8.68347   8
  -6   2  -1 152.466 8.45055   7
  -6   2  -1 165.766 8.68957   2
   6  -2   1 170.451 9.44937   5
   6  -2   1 177.270 8.68053   7
   6  -2   1 168.294 8.81676   6
   6  -2   1 179.490 9.39162   1
   6  -2   1 178.131 9.85066   9
  -7   2  -1 5.11309 1.42244   8
  -7   2  -1 2.66997 1.14915   2
  -7   2  -1 3.30745 1.27617   3
   7  -2   1 4.47653 1.59822   1
   7  -2   1 2.37914 1.65487   9
   7  -2   1 5.89606 1.79330   5
   7  -2   1 2.00052 1.13072   6
  -8   2  -1 1.21815 1.22382   8
  -8   2  -1 0.09257 0.92521   2
  -8   2  -1 1.25986 1.08668   3
   8  -2   1 -0.0943 1.38018   1
   8  -2   1 0.35584 1.01548   6
   8  -2   1 -1.2651 1.02424   5
  -9   2  -1 1.08583 1.40520   8
  -9   2  -1 1.96000 1.38342   2
   9  -2   1 1.76220 1.39479   1
   9  -2   1 1.89000 1.31773   6
   9  -2   1 3.52739 1.76895   5
 -10   2  -1 15.2516 2.74282   8
  10  -2   1 11.2626 2.74024   1
  11   1  -1 2.53246 2.00069   6
  11   1  -1 2.30659 1.59289   1
 -11  -1   1 -0.6082 1.45466   8
  10   1  -1 3.26563 1.92596   1
  10   1  -1 1.52780 1.35724   6
 -10  -1   1 2.84523 1.47426   2
 -10  -1   1 3.75988 1.81903   8
   9   1  -1 21.6003 3.18389   1
   9   1  -1 16.4403 2.94041   6
  -9  -1   1 14.0349 2.40986   8
  -9  -1   1 15.1976 2.30268   2
  -9  -1   1 15.7123 2.71007   3
   8   1  -1 56.1415 4.66627   9
   8   1  -1 57.0615 4.17279   1
   8   1  -1 50.0113 4.20964   6
   8   1  -1 51.3692 3.98161   4
  -8  -1   1 51.8607 3.84572   8
  -8  -1   1 45.5309 3.58482   2
  -8  -1   1 47.0341 3.92776   3
   7   1  -1 10.6514 1.90282   4
   7   1  -1 13.0114 2.17884   6
   7   1  -1 12.4999 2.15087   1
   7   1  -1 6.70325 1.87451   9
  -7  -1   1 9.07539 1.88157   3
  -7  -1   1 10.7643 1.74013   2
  -7  -1   1 9.17641 1.63159   8
   6   1  -1 247.491 12.0806   1
   6   1  -1 239.743 11.5567   5
   6   1  -1 246.497 12.2471   6
   6   1  -1 251.271 12.1677   4
   6   1  -1 242.498 12.4323   9
  -6  -1   1 229.723 12.1063   3
  -6  -1   1 238.410 11.7429   2
  -6  -1   1 263.959 11.9403   8
   5   1  -1 11.5004 1.32573   5
   5   1  -1 11.1964 1.64628   6
   5   1  -1 7.73202 1.40403   4
   5   1  -1 13.1944 1.76058   1
   5   1  -1 10.9738 1.66842   9
  -5  -1   1 10.3759 0.94251   7
  -5  -1   1 11.1934 1.45242   2
  -5  -1   1 10.7788 1.45303   8
  -5  -1   1 11.4478 1.68358   3
   4   1  -1 203.827 10.0739   6
   4   1  -1 197.765 9.84876   1
   4   1  -1 214.136 10.1643   9
   4   1  -1 206.954 10.0703   4
   4   1  -1 198.766 9.52003   5
  -4  -1   1 222.601 9.43878   7
  -4  -1   1 220.781 10.1129   9
  -4  -1   1 208.264 9.80246   2
  -4  -1   1 204.450 10.1016   4
  -4  -1   1 211.021 9.81475   8
  -4  -1   1 198.375 10.0289   3
   3   1  -1 397.789 18.3905   5
   3   1  -1 426.253 18.7364   1
   3   1  -1 404.854 18.9117   6
   3   1  -1 428.256 18.9247   9
   3   1  -1 422.121 18.9721   4
  -3  -1   1 414.865 18.7038   8
  -3  -1   1 434.122 18.8783   9
  -3  -1   1 402.723 18.9241   3
  -3  -1   1 429.589 18.4352   7
  -3  -1   1 431.544 18.7362   2
   2   1  -1 444.817 19.5269   9
   2   1  -1 445.070 19.4115   1
   2   1  -1 421.264 19.6554   4
   2   1  -1 431.895 19.6112   6
   2   1  -1 439.651 19.1248   5
  -2  -1   1 448.775 19.3254   7
  -2  -1   1 442.107 19.5026   2
  -2  -1   1 450.200 19.5005   9
  -2  -1   1 451.202 19.7123   3
  -2  -1   1 436.244 19.4723   8
   1   1  -1 571.509 25.6232   4
   1   1  -1 569.215 25.3485   9
   1   1  -1 531.692 25.5933   3
   1   1  -1 588.556 25.3116   1
   1   1  -1 576.593 25.5179   6
  -1  -1   1 655.126 25.5005   7
  -1  -1   1 557.529 25.6437   3
  -1  -1   1 586.557 25.5026   8
  -1  -1   1 576.571 25.5224   2
  -1  -1   1 627.222 25.2984   5
  -1  -1   1 583.959 25.3392   9
   0   1  -1 244.296 10.4206   9
   0   1  -1 230.781 10.5363   8
   0   1  -1 224.062 10.6115   3
   0   1  -1 237.985 10.5555   4
   0   1  -1 232.727 10.3746   6
   0  -1   1 250.683 10.4002   1
   0  -1   1 232.914 10.5394   8
   0  -1   1 244.768 10.6074   5
   0  -1   1 246.951 10.4322   9
   0  -1   1 244.613 10.6247   7
   0  -1   1 233.973 10.5832   2
  -1   1  -1 3.32365 0.44257   2
  -1   1  -1 3.76993 0.38558   4
  -1   1  -1 3.15774 0.41864   8
  -1   1  -1 4.25583 0.51419   3
  -1   1  -1 4.41424 0.54957   9
   1  -1   1 3.43697 0.46449   2
   1  -1   1 3.05228 0.48522   9
   1  -1   1 4.94107 0.65551   5
   1  -1   1 3.89926 0.49477   1
   1  -1   1 4.16914 0.33231   6
   1  -1   1 3.93943 0.52510   7
  -2   1  -1 37.7680 2.15643   2
  -2   1  -1 38.8817 2.17038   8
  -2   1  -1 40.7923 2.08295   4
  -2   1  -1 46.0263 2.49560   9
  -2   1  -1 42.0969 2.25814   3
   2  -1   1 39.0993 2.24339   7
   2  -1   1 41.3587 2.17005   6
   2  -1   1 39.2316 2.44358   9
   2  -1   1 45.4640 2.49534   5
   2  -1   1 37.8773 2.28655   1
  -3   1  -1 860.178 36.1770   4
  -3   1  -1 855.880 36.3410   3
  -3   1  -1 831.204 36.2333   8
  -3   1  -1 875.591 36.7408   9
  -3   1  -1 791.661 36.1847   2
   3  -1   1 828.781 36.7418   9
   3  -1   1 822.861 36.4861   1
   3  -1   1 825.351 36.2936   6
   3  -1   1 775.833 36.2083   7
   3  -1   1 794.924 36.5735   5
  -4   1  -1 6.79383 0.95452   8
  -4   1  -1 5.81552 0.90021   2
  -4   1  -1 6.60880 1.06423   3
  -4   1  -1 6.86400 0.96893   4
   4  -1   1 5.04467 1.09854   5
   4  -1   1 4.95872 0.91358   6
   4  -1   1 4.84754 1.02331   1
   4  -1   1 5.50251 0.89062   7
   4  -1   1 5.76651 1.19523   9
  -5   1  -1 5.84504 0.96909   7
  -5   1  -1 7.81449 1.17116   8
  -5   1  -1 5.12820 0.99648   2
  -5   1  -1 5.54494 0.98076   4
  -5   1  -1 9.04113 1.33323   3
   5  -1   1 5.73068 1.03501   4
   5  -1   1 3.48517 1.00802   6
   5  -1   1 7.54778 1.49382   9
   5  -1   1 6.26766 1.30098   5
   5  -1   1 6.44137 1.31908   1
   5  -1   1 6.89960 1.02376   7
  -6   1  -1 2.38476 0.86920   8
  -6   1  -1 1.75576 0.62348   7
  -6   1  -1 2.50211 1.07648   3
  -6   1  -1 2.85501 0.93037   4
  -6   1  -1 2.97406 0.92815   2
   6  -1   1 2.08546 1.14661   1
   6  -1   1 2.35290 0.90420   4
   6  -1   1 3.10529 0.79240   7
   6  -1   1 2.34763 1.11564   5
   6  -1   1 0.60579 1.04461   9
   6  -1   1 1.30076 0.82104   6
  -7   1  -1 -0.3421 0.80097   4
  -7   1  -1 0.02536 0.95017   3
  -7   1  -1 -0.9415 0.70697   2
  -7   1  -1 0.52424 0.78906   8
   7  -1   1 -0.2687 0.91140   9
   7  -1   1 0.84193 1.10373   5
   7  -1   1 0.27000 0.69002   6
   7  -1   1 -0.9259 0.68751   1
  -8   1  -1 14.9219 2.37749   3
  -8   1  -1 15.0160 2.10158   2
  -8   1  -1 16.4404 2.18166   8
   8  -1   1 10.2400 2.34679   9
   8  -1   1 15.7872 2.81269   1
   8  -1   1 12.5508 2.25374   6
   8  -1   1 15.8155 2.64177   5
  -9   1  -1 29.5142 3.38221   8
  -9   1  -1 32.4693 2.84355   2
  -9   1  -1 23.9445 3.21223   3
   9  -1   1 31.8340 4.10682   1
   9  -1   1 27.0887 3.35912   6
 -10   1  -1 -1.3332 1.19941   8
  10  -1   1 -1.2886 1.12071   6
  10  -1   1 -0.9720 1.20391   1
 -11   1  -1 2.55336 1.51954   8
  11  -1   1 2.91838 2.21047   1
  11   0  -1 4.89424 2.21396   6
  11   0  -1 4.13083 2.38216   1
 -11   0   1 3.34604 1.81600   8
  10   0  -1 2.90388 1.52016   6
  10   0  -1 1.62692 1.37171   1
 -10   0   1 0.84234 1.20165   2
 -10   0   1 0.73103 1.06247   8
   9   0  -1 0.52093 1.16415   1
   9   0  -1 1.92189 1.49043   6
  -9   0   1 3.06884 1.49614   3
  -9   0   1 2.93844 1.22885   8
  -9   0   1 2.22310 1.10859   2
   8   0  -1 26.6526 3.28262   6
   8   0  -1 26.0804 3.62956   9
   8   0  -1 18.0282 2.73695   1
  -8   0   1 27.4713 2.94744   8
  -8   0   1 24.7019 3.00200   3
  -8   0   1 20.7687 2.56656   2
   7   0  -1 2.86311 1.38462   6
   7   0  -1 -0.0703 0.74108   5
   7   0  -1 0.22770 1.20855   9
   7   0  -1 -1.1440 0.57601   4
   7   0  -1 -1.5210 0.57749   1
  -7   0   1 -0.0720 0.62316   2
  -7   0   1 -0.3828 0.91991   3
  -7   0   1 -0.8564 0.90195   8
   6   0  -1 60.6447 4.18855   6
   6   0  -1 60.5481 3.92833   4
   6   0  -1 58.7888 4.48597   9
   6   0  -1 62.9995 3.96424   5
   6   0  -1 63.3700 4.18409   1
  -6   0   1 62.3232 4.07638   3
  -6   0   1 63.0392 3.45533   7
  -6   0   1 65.4230 3.94624   2
  -6   0   1 65.7781 3.98731   8
   5   0  -1 383.629 18.3344   1
   5   0  -1 384.590 18.6968   9
   5   0  -1 390.263 18.1414   5
   5   0  -1 410.329 18.4532   6
   5   0  -1 385.202 18.1373   4
  -5   0   1 404.709 17.7090   7
  -5   0   1 405.980 18.2695   3
  -5   0   1 384.458 18.0459   2
  -5   0   1 398.266 18.0576   8
   4   0  -1 45.4900 2.80218   5
   4   0  -1 45.6728 2.80119   4
   4   0  -1 46.2365 2.94714   1
   4   0  -1 48.2208 3.22439   9
   4   0  -1 45.5575 2.92750   6
  -4   0   1 43.5721 2.79193   3
  -4   0   1 43.3276 2.74468   2
  -4   0   1 44.4578 2.71614   8
  -4   0   1 44.8320 2.50521   7
   3   0  -1 219.237 10.3281   9
   3   0  -1 220.138 10.1532   6
   3   0  -1 218.970 10.0937   1
   3   0  -1 214.134 9.95701   5
   3   0  -1 212.523 9.97928   4
  -3   0   1 216.383 9.96750   2
  -3   0   1 213.920 9.88935   8
  -3   0   1 206.409 9.95762   3
  -3   0   1 217.470 9.77671   7
   2   0  -1 120.480 5.94546   5
   2   0  -1 124.519 5.99038   4
   2   0  -1 125.691 6.04604   1
   2   0  -1 131.198 6.11406   6
   2   0  -1 128.108 6.20299   9
  -2   0   1 130.069 6.00660   2
  -2   0   1 129.811 5.89421   7
  -2   0   1 128.755 6.17137   9
  -2   0   1 136.040 5.95207   8
  -2   0   1 125.114 5.96495   3
   1   0  -1 139.294 6.45642   1
   1   0  -1 132.468 6.40309   5
   1   0  -1 141.547 6.45603   4
   1   0  -1 144.987 6.51593   6
   1   0  -1 151.369 6.57594   9
  -1   0   1 140.601 6.40620   3
  -1   0   1 143.823 6.42840   7
  -1   0   1 144.285 6.46437   2
  -1   0   1 150.412 6.38794   8
  -1   0   1 141.980 6.53963   9
   0   0  -1 2193.87 94.3970   6
   0   0  -1 2376.00 94.6281   9
   0   0   1 2296.98 94.3882   2
   0   0   1 2240.78 94.0886   8
   0   0   1 1907.82 94.3019   5
   0   0   1 2042.79 94.3455   7
  -1   0  -1 3473.60 161.607   2
  -1   0  -1 3693.49 162.122   6
  -1   0  -1 3324.09 161.820   8
  -1   0  -1 3805.62 162.642   9
  -1   0  -1 4231.02 162.416   4
   1   0   1 3731.09 162.496   9
   1   0   1 3919.87 162.295   6
  -2   0  -1 42.0874 2.07356   2
  -2   0  -1 46.3895 2.30710   3
  -2   0  -1 42.2226 2.23120   4
  -2   0  -1 40.2230 2.14890   8
   2   0   1 41.2960 2.25988   6
   2   0   1 40.5172 2.25022   1
   2   0   1 40.2384 2.02631   7
   2   0   1 42.8625 2.25625   5
   2   0   1 37.3582 2.30888   9
  -3   0  -1 34.3655 2.05090   4
  -3   0  -1 30.9056 1.89254   8
  -3   0  -1 32.3846 2.06171   3
  -3   0  -1 30.8375 1.81653   2
   3   0   1 34.9391 2.24499   9
   3   0   1 32.3404 2.05100   1
   3   0   1 32.2244 2.05794   6
   3   0   1 33.3473 2.03583   5
   3   0   1 30.9350 1.70955   7
  -4   0  -1 -0.4382 0.40710   4
  -4   0  -1 -0.2094 0.21480   7
  -4   0  -1 0.31031 0.41151   3
  -4   0  -1 0.53159 0.50613   8
  -4   0  -1 0.60409 0.39958   2
   4   0   1 0.78192 0.59001   6
   4   0   1 -0.0287 0.37226   1
   4   0   1 1.04393 0.68059   9
   4   0   1 -0.3823 0.24285   7
   4   0   1 0.50816 0.47657   5
  -5   0  -1 0.20523 0.43326   3
  -5   0  -1 0.85142 0.38769   7
  -5   0  -1 1.18856 0.66938   4
  -5   0  -1 0.87980 0.49249   8
  -5   0  -1 0.64314 0.51819   2
   5   0   1 0.52535 0.38614   7
   5   0   1 -0.4501 0.48416   4
   5   0   1 0.66258 0.74691   9
   5   0   1 0.13136 0.53612   1
   5   0   1 0.08723 0.43947   6
   5   0   1 0.45161 0.62418   5
  -6   0  -1 44.9406 3.20425   4
  -6   0  -1 46.6971 3.37392   3
  -6   0  -1 42.9304 3.07078   8
  -6   0  -1 44.9817 2.89446   2
   6   0   1 47.3734 3.29312   5
   6   0   1 45.1863 3.66360   9
   6   0   1 44.5860 3.31090   1
   6   0   1 46.4819 3.29876   6
   6   0   1 51.9708 3.34516   4
  -7   0  -1 16.9261 2.06990   8
  -7   0  -1 13.7789 1.99619   4
  -7   0  -1 14.1796 1.79636   2
  -7   0  -1 16.6564 2.26900   3
   7   0   1 14.4501 2.11678   4
   7   0   1 13.9597 2.35354   1
   7   0   1 16.3256 2.59612   9
   7   0   1 8.99513 1.85922   5
   7   0   1 14.3765 2.15670   6
  -8   0  -1 26.8571 2.97755   4
  -8   0  -1 27.8910 2.43433   2
  -8   0  -1 24.9185 2.80504   8
  -8   0  -1 23.2638 2.96346   3
   8   0   1 26.8704 3.27401   1
   8   0   1 25.3559 2.92915   4
   8   0   1 22.6872 3.26015   9
   8   0   1 24.0796 3.12998   6
   8   0   1 27.2469 3.12978   5
  -9   0  -1 11.4731 1.96409   8
  -9   0  -1 10.4492 2.20599   3
  -9   0  -1 6.02920 1.53989   2
   9   0   1 13.2557 2.47304   6
   9   0   1 12.0351 2.63254   1
 -10   0  -1 3.31814 1.83604   3
 -10   0  -1 7.26877 2.05597   8
  10   0   1 5.93153 1.92243   1
  10   0   1 6.71947 2.11186   6
 -11   0  -1 1.34940 1.29735   8
  11   0   1 4.67507 1.94964   1
  11   0   1 2.06474 1.43964   6
  11  -1  -1 4.79093 2.13441   6
  11  -1  -1 3.13927 2.05070   1
 -11   1   1 4.51420 2.83574   2
 -11   1   1 2.12664 1.77606   8
  10  -1  -1 9.39792 2.55278   6
  10  -1  -1 9.91511 2.80519   1
 -10   1   1 11.1408 2.23312   8
 -10   1   1 8.84960 1.91721   2
   9  -1  -1 0.02069 0.87313   6
   9  -1  -1 0.72049 1.58971   1
  -9   1   1 0.54562 1.10701   2
  -9   1   1 2.12794 1.42161   8
   8  -1  -1 0.33087 0.77530   6
   8  -1  -1 1.39289 1.36687   1
   8  -1  -1 0.27843 1.46227   9
   8  -1  -1 -0.3911 0.97769   5
  -8   1   1 0.04906 0.95371   2
  -8   1   1 1.29973 1.04382   3
  -8   1   1 -0.5916 0.70762   8
   7  -1  -1 7.48162 1.82409   1
   7  -1  -1 3.06873 1.34829   5
   7  -1  -1 1.44560 1.44656   9
   7  -1  -1 5.99881 1.47368   6
  -7   1   1 4.12853 1.43203   2
  -7   1   1 4.31077 1.28651   3
  -7   1   1 2.68046 1.20839   8
   6  -1  -1 10.7234 2.05011   9
   6  -1  -1 16.7882 1.82679   4
   6  -1  -1 12.8612 2.08380   1
   6  -1  -1 16.2125 2.20560   6
   6  -1  -1 14.9992 2.14315   5
  -6   1   1 15.0290 1.97628   2
  -6   1   1 16.2639 2.03686   3
  -6   1   1 14.9228 1.92925   8
  -6   1   1 13.8926 1.58404   7
   5  -1  -1 47.9609 3.83136   9
   5  -1  -1 52.8759 3.46056   6
   5  -1  -1 51.4429 3.08566   4
   5  -1  -1 54.5114 3.61176   1
   5  -1  -1 56.1261 3.62881   5
  -5   1   1 55.0404 3.26143   8
  -5   1   1 48.6722 3.29140   2
  -5   1   1 51.8839 3.09567   7
  -5   1   1 50.3003 3.24367   3
   4  -1  -1 32.9711 2.32737   6
   4  -1  -1 31.3875 2.38555   1
   4  -1  -1 26.8180 2.47177   9
   4  -1  -1 32.3760 2.04535   4
   4  -1  -1 33.2312 2.45100   5
   4  -1  -1 33.1230 2.14350   7
  -4   1   1 33.7655 2.15711   8
  -4   1   1 32.9104 2.15379   3
  -4   1   1 28.1453 2.06234   7
  -4   1   1 34.5616 2.30439   2
   3  -1  -1 1242.16 54.4912   9
   3  -1  -1 1243.38 53.9144   7
   3  -1  -1 1187.42 54.1869   5
   3  -1  -1 1192.28 54.1605   1
   3  -1  -1 1238.01 54.0701   6
   3  -1  -1 1366.87 53.7769   4
  -3   1   1 1199.46 53.9733   2
  -3   1   1 1191.83 53.8913   7
  -3   1   1 1196.93 54.3507   9
  -3   1   1 1304.83 53.8325   3
  -3   1   1 1214.51 53.8387   8
   2  -1  -1 6.30550 0.98203   9
   2  -1  -1 8.13618 1.02733   5
   2  -1  -1 10.0062 0.86146   6
   2  -1  -1 8.55147 0.79772   7
   2  -1  -1 8.08735 0.65140   4
   2  -1  -1 9.20020 1.06291   1
  -2   1   1 9.60285 0.77203   8
  -2   1   1 10.1811 0.87773   2
  -2   1   1 10.7911 0.88100   7
  -2   1   1 9.65046 0.71410   3
   1  -1  -1 1024.88 44.5203   4
   1  -1  -1 1033.16 44.8737   1
   1  -1  -1 1035.51 44.8361   7
   1  -1  -1 1065.21 45.0428   9
   1  -1  -1 1026.94 44.9611   5
   1  -1  -1 1020.39 44.7570   6
  -1   1   1 1038.81 44.8043   2
  -1   1   1 1016.86 44.6482   8
  -1   1   1 1011.49 44.8393   7
   0  -1  -1 194.100 9.08252   5
   0  -1  -1 202.128 8.87507   8
   0  -1  -1 192.897 9.09270   9
   0  -1  -1 206.793 8.97663   2
   0  -1  -1 200.630 8.88771   3
   0  -1  -1 198.257 8.96689   6
   0  -1  -1 196.745 9.01156   1
   0  -1  -1 205.641 9.03743   7
   0  -1  -1 218.960 8.91911   4
   0   1   1 205.613 8.97058   2
   0   1   1 203.505 9.04784   7
   0   1   1 195.838 8.86110   8
   0   1   1 207.840 9.12167   9
  -1  -1  -1 922.826 40.6051   3
  -1  -1  -1 928.695 40.3940   2
  -1  -1  -1 930.053 40.4043   7
  -1  -1  -1 917.536 40.4366   8
  -1  -1  -1 920.056 40.4978   1
  -1  -1  -1 923.105 40.5596   6
  -1  -1  -1 1008.48 40.5129   5
  -1  -1  -1 935.179 40.6135   4
  -1  -1  -1 906.785 40.6095   9
   1   1   1 918.747 40.5349   1
   1   1   1 908.245 40.4113   7
   1   1   1 975.126 40.5216   5
   1   1   1 957.944 40.6016   9
   1   1   1 920.065 40.6149   9
  -2  -1  -1 8669.49 379.519   2
  -2  -1  -1 9204.44 380.866   3
  -2  -1  -1 9430.62 380.378   8
  -2  -1  -1 9999.99 381.358   4
  -2  -1  -1 7737.30 379.985   6
   2   1   1 7685.45 379.838   1
   2   1   1 9251.88 381.122   9
   2   1   1 7883.61 380.353   6
   2   1   1 9136.09 380.117   5
  -3  -1  -1 2141.66 90.5655   3
  -3  -1  -1 2029.99 90.5289   4
  -3  -1  -1 2072.97 90.2449   8
  -3  -1  -1 2112.40 90.0906   2
   3   1   1 2050.00 90.3327   1
   3   1   1 2169.70 90.1836   5
   3   1   1 2050.09 90.5081   6
   3   1   1 2024.73 90.4957   9
  -4  -1  -1 46.1152 2.02014   7
  -4  -1  -1 42.0334 2.62556   8
  -4  -1  -1 45.8141 2.49557   2
  -4  -1  -1 45.5175 2.93635   3
  -4  -1  -1 44.0473 2.87487   4
   4   1   1 45.1571 2.92055   9
   4   1   1 43.1718 2.82908   6
   4   1   1 44.9904 2.58903   5
   4   1   1 39.3104 2.65464   1
  -5  -1  -1 43.6139 2.61166   2
  -5  -1  -1 46.8270 2.06447   7
  -5  -1  -1 43.4257 3.05593   4
  -5  -1  -1 42.0689 2.77815   8
  -5  -1  -1 42.9149 3.07148   3
   5   1   1 46.9772 3.12646   4
   5   1   1 39.7696 2.91922   6
   5   1   1 41.5674 3.09154   9
   5   1   1 40.3591 2.72449   5
   5   1   1 38.7074 2.82257   1
  -6  -1  -1 46.5139 2.96147   8
  -6  -1  -1 45.1894 2.77025   2
  -6  -1  -1 40.1370 3.18106   4
  -6  -1  -1 39.8462 3.13358   3
   6   1   1 46.9876 3.53519   9
   6   1   1 43.2018 3.18948   6
   6   1   1 41.0523 3.21337   4
   6   1   1 42.2170 3.08187   1
   6   1   1 38.4589 2.85223   5
  -7  -1  -1 108.496 5.93131   2
  -7  -1  -1 110.916 6.53935   4
  -7  -1  -1 108.548 6.15348   8
  -7  -1  -1 114.862 6.65999   3
   7   1   1 118.639 6.27649   5
   7   1   1 121.136 6.62193   1
   7   1   1 102.170 6.41792   4
   7   1   1 112.230 6.63446   6
   7   1   1 112.640 6.93911   9
  -8  -1  -1 11.1911 2.22247   3
  -8  -1  -1 11.5653 1.67565   2
  -8  -1  -1 6.82389 1.71066   4
  -8  -1  -1 12.2710 2.04716   8
   8   1   1 13.4669 2.54557   9
   8   1   1 8.99378 2.03442   6
   8   1   1 8.76630 1.94656   4
   8   1   1 10.5477 2.08941   1
  -9  -1  -1 2.25511 1.34296   8
  -9  -1  -1 1.66299 1.22539   3
  -9  -1  -1 1.07408 1.13397   4
  -9  -1  -1 2.30406 1.02520   2
   9   1   1 1.97700 1.46141   1
   9   1   1 2.66887 1.45455   6
   9   1   1 1.22785 1.17483   4
 -10  -1  -1 4.83396 1.59281   8
 -10  -1  -1 2.55990 1.75826   3
  10   1   1 3.05976 1.94466   1
  10   1   1 5.20023 1.78425   6
 -11  -1  -1 6.69420 1.92909   8
 -11  -1  -1 6.91037 2.29057   3
  11   1   1 7.73918 2.28367   1
  11   1   1 5.94393 1.92543   6
  10  -2  -1 12.8858 2.71822   6
  10  -2  -1 18.0967 3.59196   1
 -10   2   1 17.8069 2.83552   2
 -10   2   1 14.5469 2.72679   8
   9  -2  -1 -1.1602 1.16001   6
   9  -2  -1 -0.5745 1.42512   1
  -9   2   1 0.47275 1.35338   2
  -9   2   1 -0.4823 1.15430   8
   8  -2  -1 48.5288 3.92322   6
   8  -2  -1 45.2055 4.92722   1
   8  -2  -1 43.9887 4.18307   5
  -8   2   1 48.3409 3.81486   8
  -8   2   1 49.1738 3.90506   2
   7  -2  -1 1.97391 1.25986   1
   7  -2  -1 2.89848 1.40517   5
   7  -2  -1 3.56356 1.45550   9
   7  -2  -1 3.72497 1.39612   6
  -7   2   1 2.34661 1.28539   8
  -7   2   1 2.14551 1.17770   3
  -7   2   1 1.76747 1.17936   2
  -7   2   1 2.19123 0.92279   7
   6  -2  -1 120.055 6.88514   1
   6  -2  -1 103.597 6.24793   6
   6  -2  -1 119.070 7.33590   9
   6  -2  -1 100.823 6.60547   5
   6  -2  -1 119.033 6.18433   7
  -6   2   1 106.503 6.17821   2
  -6   2   1 103.765 5.96167   7
  -6   2   1 114.529 6.11509   3
  -6   2   1 115.426 6.19460   8
   5  -2  -1 0.22429 0.81908   1
   5  -2  -1 1.57908 0.69194   6
   5  -2  -1 0.52098 0.62866   7
   5  -2  -1 1.07817 0.46990   4
   5  -2  -1 1.65302 0.92708   9
   5  -2  -1 0.40790 0.80012   5
  -5   2   1 0.54206 0.58157   7
  -5   2   1 1.64456 0.92797   2
  -5   2   1 0.66872 0.64217   8
  -5   2   1 0.20724 0.54173   3
   4  -2  -1 213.882 10.0181   6
   4  -2  -1 200.656 10.3701   5
   4  -2  -1 210.239 9.97999   7
   4  -2  -1 199.831 10.6085   9
   4  -2  -1 209.510 9.36377   4
   4  -2  -1 203.247 10.2627   1
  -4   2   1 223.750 9.73765   3
  -4   2   1 206.275 9.98835   2
  -4   2   1 195.660 9.75874   8
  -4   2   1 190.976 9.86952   7
   3  -2  -1 1027.55 44.2553   4
   3  -2  -1 1036.15 45.5138   9
   3  -2  -1 978.418 45.2829   5
   3  -2  -1 1040.65 45.1758   1
   3  -2  -1 1028.96 44.8517   6
   3  -2  -1 1005.83 44.9515   7
  -3   2   1 1001.68 44.9135   2
  -3   2   1 969.108 44.9071   7
  -3   2   1 1116.02 44.6003   3
  -3   2   1 998.450 44.6975   8
   2  -2  -1 24.5337 1.82181   1
   2  -2  -1 23.8579 1.59303   6
   2  -2  -1 22.8703 1.91182   9
   2  -2  -1 22.8932 1.87306   5
   2  -2  -1 22.2641 1.69808   7
   2  -2  -1 24.3454 1.13763   4
  -2   2   1 23.1949 1.53312   8
  -2   2   1 24.8414 1.75535   7
  -2   2   1 24.2215 1.89701   9
  -2   2   1 28.0182 1.79036   2
  -2   2   1 25.8910 1.43293   3
   1  -2  -1 172.138 8.09227   7
   1  -2  -1 170.256 8.24186   5
   1  -2  -1 162.120 8.19136   9
   1  -2  -1 167.010 8.02139   1
   1  -2  -1 164.224 7.76625   6
   1  -2  -1 190.329 7.50658   4
  -1   2   1 172.223 7.65143   3
  -1   2   1 167.995 7.96196   2
  -1   2   1 168.907 8.16619   9
  -1   2   1 167.695 7.78833   8
   0  -2  -1 1744.05 68.2454   4
   0  -2  -1 1559.75 68.4781   7
   0  -2  -1 1534.60 68.4926   9
   0  -2  -1 1546.91 68.2418   8
   0  -2  -1 1524.07 68.3446   1
   0  -2  -1 1555.84 68.5643   5
   0  -2  -1 1561.21 68.3708   2
   0  -2  -1 1564.52 68.2808   3
   0  -2  -1 1595.94 68.2382   6
   0   2   1 1636.46 68.2695   3
   0   2   1 1594.66 68.5205   9
   0   2   1 1509.44 68.2179   8
   0   2   1 1554.39 68.3652   2
  -1  -2  -1 8365.22 386.581   2
  -1  -2  -1 9950.31 387.552   3
  -1  -2  -1 8449.71 386.576   4
  -1  -2  -1 9299.86 386.693   1
  -1  -2  -1 8113.77 386.390   7
  -1  -2  -1 8695.38 386.173   8
  -1  -2  -1 9614.52 386.964   6
  -2  -2  -1 3996.72 157.201   5
  -2  -2  -1 3252.56 156.673   3
  -2  -2  -1 3480.37 156.550   6
  -2  -2  -1 3406.24 156.707   4
  -2  -2  -1 3512.85 156.372   1
  -2  -2  -1 3362.01 156.408   8
  -2  -2  -1 4069.58 157.123   7
  -2  -2  -1 4111.78 156.659   9
   2   2   1 3462.45 156.600   6
   2   2   1 3441.14 156.410   1
   2   2   1 3369.12 156.521   9
   2   2   1 3998.66 156.865   5
  -3  -2  -1 118.321 5.55792   2
  -3  -2  -1 117.140 6.04879   4
  -3  -2  -1 115.312 5.23834   7
  -3  -2  -1 115.980 6.03540   3
  -3  -2  -1 114.638 5.88476   6
  -3  -2  -1 113.643 5.82988   9
  -3  -2  -1 118.388 5.70267   8
   3   2   1 120.295 5.68879   1
   3   2   1 109.265 5.87922   6
   3   2   1 121.642 5.85044   9
   3   2   1 124.303 5.47536   5
  -4  -2  -1 722.473 32.2562   8
  -4  -2  -1 758.312 32.5804   9
  -4  -2  -1 710.697 32.6780   3
  -4  -2  -1 702.971 32.6811   4
  -4  -2  -1 747.017 32.0821   2
   4   2   1 722.725 32.4827   9
   4   2   1 784.625 31.9715   5
   4   2   1 704.912 32.5679   6
   4   2   1 703.070 32.2453   1
  -5  -2  -1 1200.37 54.8605   4
  -5  -2  -1 1179.77 54.8195   3
  -5  -2  -1 1275.05 54.1668   2
  -5  -2  -1 1243.32 54.3826   8
   5   2   1 1249.47 54.7920   6
   5   2   1 1226.26 54.8792   4
   5   2   1 1233.37 54.4498   1
   5   2   1 1233.61 54.7298   9
   5   2   1 1293.17 54.0631   5
  -6  -2  -1 4.92007 1.41859   3
  -6  -2  -1 7.57748 1.34575   8
  -6  -2  -1 7.11880 1.15025   2
  -6  -2  -1 5.53314 1.31340   4
   6   2   1 5.92290 1.23105   1
   6   2   1 4.78034 1.28375   4
   6   2   1 5.95727 1.35850   6
   6   2   1 4.46443 1.36537   9
   6   2   1 5.26935 0.99197   5
  -7  -2  -1 36.9511 3.34572   3
  -7  -2  -1 40.2972 3.13880   8
  -7  -2  -1 41.2539 3.42974   4
  -7  -2  -1 48.7106 2.98015   2
   7   2   1 43.6951 3.35479   1
   7   2   1 39.8332 2.80914   5
   7   2   1 40.7117 3.44189   9
   7   2   1 39.1953 3.46350   6
   7   2   1 41.2064 3.41315   4
  -8  -2  -1 16.2780 2.58561   4
  -8  -2  -1 19.2465 2.40517   8
  -8  -2  -1 19.2784 2.23433   2
  -8  -2  -1 24.0613 3.18864   3
   8   2   1 16.4151 2.81575   9
   8   2   1 20.1824 2.81407   1
   8   2   1 25.5161 3.21384   6
   8   2   1 17.3022 2.60047   4
  -9  -2  -1 -0.9825 0.66081   2
  -9  -2  -1 -0.1176 0.74747   4
  -9  -2  -1 -1.4770 0.97049   3
  -9  -2  -1 -1.3540 1.05172   8
   9   2   1 -0.7896 1.05975   6
   9   2   1 0.44875 1.34675   9
   9   2   1 2.89222 1.36498   1
   9   2   1 -0.6117 0.73204   4
 -10  -2  -1 4.89487 1.67679   4
 -10  -2  -1 6.26690 2.04658   8
 -10  -2  -1 7.09418 2.19507   3
  10   2   1 9.17668 2.13871   4
  10   2   1 7.46083 2.19121   1
  10   2   1 5.99059 1.94946   6
 -11  -2  -1 1.16048 1.60355   8
 -11  -2  -1 1.09018 1.77269   3
  11   2   1 -1.1792 0.97059   6
  11   2   1 -1.1739 1.53815   1
 -12  -2  -1 6.70696 2.51078   3
  12   2   1 0.49814 1.37056   6
  12   2   1 2.32791 2.04290   1
  10  -3  -1 0.78204 1.46250   1
 -10   3   1 0.18857 0.99657   2
 -10   3   1 1.26015 1.59355   8
   9  -3  -1 -1.2976 1.52873   1
  -9   3   1 -0.6297 1.31461   2
  -9   3   1 1.52551 1.53593   8
   8  -3  -1 1.05692 1.49710   1
   8  -3  -1 4.96023 1.58724   6
   8  -3  -1 2.69105 1.81002   5
  -8   3   1 4.76962 1.68073   8
  -8   3   1 3.59253 1.61393   2
   7  -3  -1 143.567 7.35211   7
   7  -3  -1 122.666 7.79276   1
   7  -3  -1 120.150 8.38421   9
   7  -3  -1 118.288 7.81564   5
   7  -3  -1 137.013 7.45810   6
  -7   3   1 126.909 7.27576   2
  -7   3   1 119.041 7.03759   7
  -7   3   1 123.869 7.14226   8
   6  -3  -1 206.571 11.0026   1
   6  -3  -1 198.875 11.1019   5
   6  -3  -1 215.726 10.5159   7
   6  -3  -1 197.070 10.3804   6
   6  -3  -1 206.186 11.5953   9
  -6   3   1 206.141 10.2554   8
  -6   3   1 209.769 10.5366   2
  -6   3   1 193.499 10.2857   7
  -6   3   1 200.977 10.0876   3
   5  -3  -1 0.66010 1.00476   9
   5  -3  -1 0.03075 0.65246   1
   5  -3  -1 1.40777 0.89700   7
   5  -3  -1 0.96867 1.07021   5
   5  -3  -1 1.95762 0.87744   6
  -5   3   1 1.01464 0.84005   7
  -5   3   1 2.53091 1.03475   8
  -5   3   1 2.31673 0.79878   3
  -5   3   1 0.59378 0.75378   2
   4  -3  -1 90.4477 5.51349   7
   4  -3  -1 93.4034 6.10517   9
   4  -3  -1 101.608 5.85730   1
   4  -3  -1 96.4066 5.31554   6
   4  -3  -1 102.607 6.06413   5
  -4   3   1 94.8378 5.46324   2
  -4   3   1 110.598 5.38314   8
  -4   3   1 88.3493 5.45539   7
  -4   3   1 111.679 5.18911   3
   3  -3  -1 141.604 6.97817   6
   3  -3  -1 146.713 7.83294   9
   3  -3  -1 131.997 7.61467   5
   3  -3  -1 143.235 7.36820   7
   3  -3  -1 148.185 7.48810   1
  -3   3   1 126.387 7.21221   7
  -3   3   1 143.311 7.25955   2
  -3   3   1 159.656 6.83702   3
  -3   3   1 136.981 6.96523   8
   2  -3  -1 1.00038 0.69961   5
   2  -3  -1 2.26898 0.79708   7
   2  -3  -1 2.36763 0.75506   1
   2  -3  -1 1.80646 0.48385   6
   2  -3  -1 1.98041 0.70601   9
  -2   3   1 0.99471 0.36645   3
  -2   3   1 1.86348 0.57679   2
  -2   3   1 1.01417 0.42947   8
   1  -3  -1 1533.28 63.7572   4
   1  -3  -1 1442.76 64.7402   5
   1  -3  -1 1469.34 64.4051   2
   1  -3  -1 1468.25 64.3991   1
   1  -3  -1 1463.61 64.5720   7
   1  -3  -1 1485.03 64.0180   6
   1  -3  -1 1485.46 64.6868   9
  -1   3   1 1448.47 64.1416   8
  -1   3   1 1450.85 64.3765   2
  -1   3   1 1525.53 64.6429   9
  -1   3   1 1461.83 63.7277   4
  -1   3   1 1458.93 64.0134   3
   0  -3  -1 336.197 15.7257   1
   0  -3  -1 341.344 15.6689   8
   0  -3  -1 382.731 15.6451   4
   0  -3  -1 378.881 16.0738   7
   0  -3  -1 369.022 15.5744   6
   0  -3  -1 346.019 15.8329   2
   0  -3  -1 335.129 16.0497   5
   0  -3  -1 345.673 15.7379   3
   0  -3  -1 348.540 15.9441   9
   0   3   1 342.846 15.6485   8
   0   3   1 353.434 15.8438   2
   0   3   1 325.729 15.6487   3
   0   3   1 346.386 15.9487   9
  -1  -3  -1 825.826 35.9902   4
  -1  -3  -1 812.054 35.9112   2
  -1  -3  -1 790.481 36.0456   3
  -1  -3  -1 838.972 35.7591   1
  -1  -3  -1 807.667 36.0171   5
  -1  -3  -1 818.864 35.8866   9
  -1  -3  -1 862.270 35.7850   6
  -1  -3  -1 808.887 36.0078   7
  -1  -3  -1 800.300 35.7969   8
   1   3   1 817.464 35.9406   9
   1   3   1 809.927 35.9532   9
  -2  -3  -1 427.067 19.1004   7
  -2  -3  -1 429.802 19.1189   2
  -2  -3  -1 425.102 19.1901   9
  -2  -3  -1 418.949 19.1027   8
  -2  -3  -1 434.311 19.0491   5
  -2  -3  -1 427.913 19.1507   6
  -2  -3  -1 405.654 19.4248   3
  -2  -3  -1 420.697 19.4184   4
  -2  -3  -1 438.957 18.9785   1
   2   3   1 436.564 19.1421   9
   2   3   1 431.445 19.2319   6
   2   3   1 431.059 19.1812   9
   2   3   1 435.561 19.0435   1
  -3  -3  -1 8.37814 1.14065   6
  -3  -3  -1 8.75955 1.09077   9
  -3  -3  -1 5.72299 1.10195   3
  -3  -3  -1 7.89630 0.83887   7
  -3  -3  -1 7.38219 1.01848   8
  -3  -3  -1 6.30547 1.19018   4
   3   3   1 7.02407 0.98328   9
   3   3   1 8.60839 1.05633   9
   3   3   1 7.92288 0.85822   5
   3   3   1 8.53707 1.26988   4
   3   3   1 7.54994 1.12338   6
   3   3   1 6.44647 0.89303   1
  -4  -3  -1 1595.95 68.8970   7
  -4  -3  -1 1610.34 69.3269   2
  -4  -3  -1 1519.32 69.9704   3
  -4  -3  -1 1554.73 70.0126   4
  -4  -3  -1 1616.66 69.6397   9
  -4  -3  -1 1583.54 69.4928   8
   4   3   1 1793.21 69.0580   5
   4   3   1 1549.21 69.3361   1
   4   3   1 1586.93 69.8178   6
   4   3   1 1528.10 69.9546   4
   4   3   1 1549.28 69.5425   9
  -5  -3  -1 224.672 10.0578   7
  -5  -3  -1 219.640 11.6047   3
  -5  -3  -1 230.036 11.6614   4
  -5  -3  -1 234.800 11.1208   8
  -5  -3  -1 244.452 10.9408   2
   5   3   1 240.699 10.5424   5
   5   3   1 234.263 11.2730   9
   5   3   1 229.006 11.4755   6
   5   3   1 230.885 11.0102   1
   5   3   1 224.718 11.5971   4
  -6  -3  -1 3.27018 1.17565   3
  -6  -3  -1 4.89962 1.52019   4
  -6  -3  -1 4.44142 0.99790   2
  -6  -3  -1 4.64031 1.25113   8
   6   3   1 5.92512 1.11990   1
   6   3   1 3.00714 1.27213   6
   6   3   1 4.43667 1.28207   9
   6   3   1 3.76304 0.75506   5
   6   3   1 4.47692 1.41081   4
  -7  -3  -1 8.46793 2.13069   3
  -7  -3  -1 8.26863 2.07642   4
  -7  -3  -1 7.83548 1.37939   2
  -7  -3  -1 7.46151 1.50270   8
   7   3   1 5.80257 1.62166   9
   7   3   1 7.60743 1.67888   6
   7   3   1 5.51865 1.72227   4
   7   3   1 8.98158 1.58645   1
  -8  -3  -1 125.053 6.52160   2
  -8  -3  -1 122.120 6.87792   8
  -8  -3  -1 118.121 7.35261   4
  -8  -3  -1 104.973 7.19938   3
   8   3   1 117.210 7.30791   4
   8   3   1 102.993 7.06547   9
   8   3   1 128.612 7.05553   1
   8   3   1 114.780 7.16074   6
  -9  -3  -1 3.27998 1.37033   8
  -9  -3  -1 4.04970 1.79370   3
  -9  -3  -1 2.27880 1.61221   4
  -9  -3  -1 2.19149 1.13441   2
   9   3   1 0.70303 1.07194   1
   9   3   1 0.49602 1.30531   4
   9   3   1 1.14595 1.14609   9
   9   3   1 3.82727 1.50741   6
 -10  -3  -1 33.4070 4.29778   4
 -10  -3  -1 41.7397 4.22871   8
 -10  -3  -1 28.2709 4.19014   3
  10   3   1 41.9752 4.65251   6
  10   3   1 28.6066 4.07464   4
  10   3   1 36.3063 4.25559   1
 -11  -3  -1 -0.2858 1.67754   3
 -11  -3  -1 -1.4615 1.45446   8
  11   3   1 4.07201 1.90353   1
  11   3   1 1.01047 1.35364   6
  11   3   1 3.11119 1.86276   4
 -12  -3  -1 3.26991 2.23171   3
  12   3   1 3.48406 2.23759   6
  12   3   1 0.65960 1.84839   1
   9  -4  -1 2.65745 1.75474   1
   9  -4  -1 0.92251 1.96459   5
  -9   4   1 -1.8475 1.26190   2
  -9   4   1 2.07751 1.60301   8
   8  -4  -1 -2.2116 1.20711   1
   8  -4  -1 1.09143 1.28084   5
  -8   4   1 -0.9214 1.28145   2
  -8   4   1 -1.0199 0.81742   8
   7  -4  -1 2.94376 1.40831   7
   7  -4  -1 5.00364 1.72950   1
   7  -4  -1 0.09897 1.41693   5
  -7   4   1 1.65679 1.17336   7
  -7   4   1 0.79944 1.36124   2
  -7   4   1 0.54316 1.37014   8
   6  -4  -1 3.54092 1.57612   9
   6  -4  -1 5.55333 1.61864   1
   6  -4  -1 4.28623 1.19866   6
   6  -4  -1 5.47126 1.58518   7
   6  -4  -1 1.88424 1.36757   5
  -6   4   1 4.83720 1.47687   7
  -6   4   1 5.66146 1.67897   2
  -6   4   1 5.82652 1.43437   8
   5  -4  -1 154.009 8.43255   1
   5  -4  -1 143.675 8.71879   9
   5  -4  -1 144.323 7.52480   6
   5  -4  -1 142.967 8.00731   7
   5  -4  -1 135.456 8.53974   5
  -5   4   1 159.053 7.39556   3
  -5   4   1 130.185 7.70975   2
  -5   4   1 158.954 7.74062   8
  -5   4   1 122.238 7.73821   7
   4  -4  -1 21.6200 2.64882   1
   4  -4  -1 22.1142 2.57752   7
   4  -4  -1 23.4470 3.01183   9
   4  -4  -1 21.0749 1.80399   6
   4  -4  -1 20.4501 2.79062   5
  -4   4   1 17.1337 2.16013   2
  -4   4   1 19.7582 2.11151   8
  -4   4   1 15.5303 2.14299   7
  -4   4   1 21.7254 1.74332   3
   3  -4  -1 22.8876 2.82775   5
   3  -4  -1 23.4030 2.81697   9
   3  -4  -1 25.1840 2.69288   1
   3  -4  -1 26.1800 1.87999   6
   3  -4  -1 22.7868 2.50272   7
  -3   4   1 24.6052 2.20953   2
  -3   4   1 24.5860 1.92885   8
  -3   4   1 23.1371 1.72196   3
   2  -4  -1 114.686 6.14544   1
   2  -4  -1 111.924 6.27407   7
   2  -4  -1 105.769 6.36213   9
   2  -4  -1 109.212 6.51223   5
   2  -4  -1 119.835 5.59314   6
  -2   4   1 117.398 6.11551   2
  -2   4   1 106.322 5.73489   8
  -2   4   1 119.542 5.60772   3
   1  -4  -1 332.445 15.3658   2
   1  -4  -1 306.389 15.6624   5
   1  -4  -1 334.076 15.2932   1
   1  -4  -1 329.416 15.5828   7
   1  -4  -1 328.651 15.5964   9
   1  -4  -1 332.820 14.8164   6
  -1   4   1 332.440 15.0718   8
  -1   4   1 347.017 14.5571   4
  -1   4   1 321.538 15.3162   2
  -1   4   1 331.632 14.9471   3
   0  -4  -1 125.070 5.74533   6
   0  -4  -1 123.966 6.17889   2
   0  -4  -1 128.764 5.88682   4
   0  -4  -1 125.536 6.03435   1
   0  -4  -1 117.427 6.18693   9
   0  -4  -1 118.393 6.40350   5
   0  -4  -1 119.471 5.98239   8
   0  -4  -1 116.886 6.31122   7
   0   4   1 116.834 5.78180   4
   0   4   1 122.912 6.18169   2
   0   4   1 117.252 6.20348   9
   0   4   1 115.487 5.92356   8
   0   4   1 112.591 5.93882   3
  -1  -4  -1 204.035 9.57751   8
  -1  -4  -1 207.872 9.73199   4
  -1  -4  -1 198.335 9.61302   9
  -1  -4  -1 205.931 9.87623   5
  -1  -4  -1 202.539 9.85582   3
  -1  -4  -1 205.779 9.88827   7
  -1  -4  -1 199.836 9.70303   2
  -1  -4  -1 208.261 9.43491   6
  -1  -4  -1 209.721 9.47826   1
   1   4   1 201.304 9.64575   4
   1   4   1 192.958 9.72263   3
   1   4   1 205.409 9.74436   9
   1   4   1 208.333 9.59915   8
  -2  -4  -1 399.873 19.0300   3
  -2  -4  -1 394.158 18.5954   8
  -2  -4  -1 415.989 18.4031   1
  -2  -4  -1 432.136 19.0157   4
  -2  -4  -1 420.655 18.5927   9
  -2  -4  -1 413.094 18.6655   5
  -2  -4  -1 416.851 18.5833   6
  -2  -4  -1 411.063 18.7070   2
  -2  -4  -1 411.015 18.7487   7
   2   4   1 416.350 18.4878   1
   2   4   1 416.720 18.6706   9
   2   4   1 411.469 18.6458   9
   2   4   1 415.094 18.6648   6
   2   4   1 400.188 18.8652   4
  -3  -4  -1 546.016 26.4157   3
  -3  -4  -1 544.645 25.9216   8
  -3  -4  -1 560.135 26.4016   4
  -3  -4  -1 615.060 26.1395   6
  -3  -4  -1 595.541 25.7034   5
  -3  -4  -1 600.148 25.6981   1
  -3  -4  -1 581.173 25.8581   7
  -3  -4  -1 587.063 25.9677   2
   3   4   1 592.904 25.7746   1
   3   4   1 584.320 25.9580   9
   3   4   1 552.393 26.3234   4
   3   4   1 578.372 25.8979   9
   3   4   1 576.923 25.7067   5
   3   4   1 607.095 26.1889   6
  -4  -4  -1 12.5065 1.65400   9
  -4  -4  -1 11.7254 1.08758   7
  -4  -4  -1 11.8527 1.45757   2
  -4  -4  -1 8.03469 1.63709   3
  -4  -4  -1 12.4931 1.51885   8
  -4  -4  -1 11.5123 1.79552   4
   4   4   1 11.7152 1.46477   9
   4   4   1 11.9635 1.35697   1
   4   4   1 10.7831 0.99063   5
   4   4   1 11.5332 1.85694   4
   4   4   1 11.4879 1.45890   9
   4   4   1 12.7425 1.70345   6
  -5  -4  -1 -0.2003 0.30413   7
  -5  -4  -1 -0.7354 0.63255   4
  -5  -4  -1 0.34931 0.75930   8
  -5  -4  -1 -0.2212 0.89740   3
  -5  -4  -1 0.82171 0.65420   2
   5   4   1 1.09162 0.69188   9
   5   4   1 0.75751 0.99820   4
   5   4   1 0.45313 0.57577   1
   5   4   1 0.40561 0.38126   5
   5   4   1 -0.2899 0.79275   6
  -6  -4  -1 33.4765 3.61539   4
  -6  -4  -1 27.2625 3.22127   3
  -6  -4  -1 33.3309 2.40327   2
  -6  -4  -1 27.9216 2.82730   8
   6   4   1 30.6420 3.45485   4
   6   4   1 32.3920 2.81493   6
   6   4   1 24.6547 2.35368   9
   6   4   1 27.8693 2.33640   1
  -7  -4  -1 21.8237 3.19761   3
  -7  -4  -1 27.9267 3.54154   4
  -7  -4  -1 29.8822 2.58635   8
  -7  -4  -1 35.4732 2.53503   2
   7   4   1 23.2325 2.80377   9
   7   4   1 22.9918 3.13459   6
   7   4   1 19.7126 2.96862   4
   7   4   1 28.0479 2.88021   1
  -8  -4  -1 11.8392 1.80492   2
  -8  -4  -1 4.52864 1.63712   8
  -8  -4  -1 15.3699 2.85858   3
  -8  -4  -1 14.2466 2.77591   4
   8   4   1 10.8893 1.98644   1
   8   4   1 6.08381 1.90799   4
   8   4   1 8.60548 2.16283   6
   8   4   1 11.8595 2.17466   9
  -9  -4  -1 -0.0875 0.98816   4
  -9  -4  -1 0.29584 1.00867   8
  -9  -4  -1 -0.5248 0.95195   3
   9   4   1 0.82168 1.35423   9
   9   4   1 -1.3745 0.67702   4
   9   4   1 -0.6436 0.95443   6
   9   4   1 -0.2598 1.18110   1
 -10  -4  -1 14.7106 3.17324   3
 -10  -4  -1 22.6368 3.72629   4
 -10  -4  -1 17.4530 2.82489   8
  10   4   1 19.8412 3.08172   1
  10   4   1 20.5227 3.45762   6
  10   4   1 15.6766 3.08938   4
 -11  -4  -1 -0.9946 1.46232   8
 -11  -4  -1 0.42692 1.67360   3
  11   4   1 -1.7241 1.42749   4
  11   4   1 1.30633 1.85101   6
  11   4   1 -0.5227 0.99998   1
 -12  -4  -1 4.03770 2.28763   3
  12   4   1 4.88339 2.25333   1
  12   4   1 2.33980 1.66040   4
   9  -5  -1 2.48800 2.31146   5
   9  -5  -1 3.34344 1.82914   1
  -9   5   1 0.74672 1.67266   8
  -9   5   1 2.47831 1.42166   2
   8  -5  -1 3.50984 2.12663   1
   8  -5  -1 -0.5560 1.56608   5
  -8   5   1 1.35063 1.68452   2
  -8   5   1 0.04656 1.09006   8
   7  -5  -1 28.1085 4.04946   1
   7  -5  -1 25.4387 3.38435   7
   7  -5  -1 23.4063 4.06636   5
  -7   5   1 22.3734 3.15956   2
  -7   5   1 28.4102 3.43448   8
  -7   5   1 28.0500 3.33906   7
   6  -5  -1 45.2821 3.82179   7
   6  -5  -1 46.3536 4.94271   1
   6  -5  -1 45.6154 5.17365   5
  -6   5   1 48.4424 4.03399   2
  -6   5   1 44.2435 3.73159   7
  -6   5   1 42.1389 3.63044   8
   5  -5  -1 -0.0911 1.28159   9
   5  -5  -1 0.68461 1.20659   7
   5  -5  -1 2.53200 1.31999   1
   5  -5  -1 2.23338 1.74236   5
  -5   5   1 -0.0158 1.01019   8
  -5   5   1 0.23182 1.02476   7
  -5   5   1 2.73442 1.30359   2
   4  -5  -1 43.3846 3.97363   5
   4  -5  -1 44.1882 3.76327   1
   4  -5  -1 45.6938 3.79312   7
   4  -5  -1 45.2749 4.17526   9
   4  -5  -1 40.2104 2.87011   6
  -4   5   1 37.3937 3.55967   7
  -4   5   1 51.1387 3.43445   8
  -4   5   1 47.4473 3.59670   2
  -4   5   1 47.5320 2.99020   3
   3  -5  -1 26.2637 3.12403   9
   3  -5  -1 18.9356 2.64645   7
   3  -5  -1 18.4082 1.66122   6
   3  -5  -1 25.5237 2.78378   1
   3  -5  -1 20.0665 2.86239   5
  -3   5   1 26.9378 2.32576   2
  -3   5   1 19.8951 2.21474   8
  -3   5   1 22.1090 1.81049   3
   2  -5  -1 631.041 27.9126   9
   2  -5  -1 599.321 26.5614   6
   2  -5  -1 599.182 27.3561   1
   2  -5  -1 587.298 27.6183   7
   2  -5  -1 584.195 27.9425   5
  -2   5   1 593.831 26.9518   8
  -2   5   1 598.666 27.3443   2
   1  -5  -1 85.9328 4.81944   1
   1  -5  -1 81.6161 5.31866   5
   1  -5  -1 80.5684 4.92815   2
   1  -5  -1 94.8148 4.37862   6
   1  -5  -1 89.5220 5.17888   9
   1  -5  -1 88.1154 5.25713   7
  -1   5   1 78.3070 4.49944   3
  -1   5   1 83.5995 4.66281   8
  -1   5   1 83.8595 4.05232   4
  -1   5   1 82.3204 4.94002   2
   0  -5  -1 19.7696 1.83023   2
   0  -5  -1 15.9064 1.92333   9
   0  -5  -1 18.7128 1.65663   1
   0  -5  -1 17.6179 2.15614   7
   0  -5  -1 22.7896 1.49486   6
   0  -5  -1 19.8642 2.39857   5
   0   5   1 18.3735 1.46838   4
   0   5   1 20.2325 2.14523   2
   0   5   1 17.3884 1.63244   3
   0   5   1 18.3786 1.85830   8
  -1  -5  -1 879.768 38.7702   1
  -1  -5  -1 911.867 39.2152   2
  -1  -5  -1 916.730 38.7081   6
  -1  -5  -1 873.869 39.2927   3
  -1  -5  -1 865.056 39.3482   5
  -1  -5  -1 910.115 39.0101   8
  -1  -5  -1 907.812 39.0987   4
  -1  -5  -1 860.915 38.9728   9
  -1  -5  -1 894.298 39.3941   7
   1   5   1 859.752 38.9431   8
   1   5   1 858.518 38.9473   4
   1   5   1 810.461 39.0768   3
   1   5   1 894.128 39.1630   9
  -2  -5  -1 246.886 11.5852   1
  -2  -5  -1 245.592 12.3523   3
  -2  -5  -1 268.367 12.2979   4
  -2  -5  -1 246.307 11.8852   8
  -2  -5  -1 256.854 11.8180   9
  -2  -5  -1 263.201 11.7934   6
  -2  -5  -1 260.464 12.0837   2
  -2  -5  -1 265.392 12.2094   7
  -2  -5  -1 252.316 12.0402   5
   2   5   1 260.357 11.9341   9
   2   5   1 259.887 11.9739   9
   2   5   1 250.219 11.8458   6
   2   5   1 223.023 12.0870   3
   2   5   1 227.586 12.0211   4
  -3  -5  -1 77.4466 4.46022   8
  -3  -5  -1 79.9575 4.48538   6
  -3  -5  -1 79.9854 4.33411   5
  -3  -5  -1 80.3496 5.02386   3
  -3  -5  -1 77.8017 4.53254   2
  -3  -5  -1 82.7297 4.16143   1
  -3  -5  -1 78.7940 4.49535   7
  -3  -5  -1 73.3590 4.83315   4
   3   5   1 80.5650 4.42125   9
   3   5   1 83.4607 4.27513   1
   3   5   1 77.1341 4.39452   9
   3   5   1 81.9670 4.56373   6
   3   5   1 73.3318 4.75304   4
  -4  -5  -1 301.453 13.8725   7
  -4  -5  -1 297.938 14.1186   8
  -4  -5  -1 319.115 13.6137   5
  -4  -5  -1 275.149 14.6336   3
  -4  -5  -1 300.442 14.0672   2
  -4  -5  -1 295.665 14.7041   4
   4   5   1 279.030 14.5141   4
   4   5   1 300.582 14.3003   6
   4   5   1 302.744 13.9878   9
   4   5   1 298.375 13.5977   5
   4   5   1 295.958 13.7398   1
  -5  -5  -1 84.0975 5.53367   4
  -5  -5  -1 86.4387 4.90487   2
  -5  -5  -1 87.6263 4.52964   7
  -5  -5  -1 77.1527 5.51859   3
  -5  -5  -1 78.3765 4.95533   8
   5   5   1 92.4164 4.73365   1
   5   5   1 90.0437 4.93720   9
   5   5   1 87.3684 4.30620   5
   5   5   1 76.7210 5.34048   4
   5   5   1 82.4366 5.17969   6
  -6  -5  -1 19.5224 2.21583   2
  -6  -5  -1 12.0822 1.92871   8
  -6  -5  -1 16.3445 2.64416   4
  -6  -5  -1 13.3078 2.40271   3
   6   5   1 16.1953 1.93639   1
   6   5   1 17.6984 2.17944   9
   6   5   1 16.7875 2.46357   6
   6   5   1 17.1933 2.61410   4
  -7  -5  -1 27.0636 3.83095   3
  -7  -5  -1 28.9146 3.71226   4
  -7  -5  -1 29.5348 2.55533   2
  -7  -5  -1 29.5647 3.22732   8
   7   5   1 23.9966 2.83968   9
   7   5   1 21.6918 3.27018   4
   7   5   1 25.8170 2.71340   1
   7   5   1 28.9747 3.47339   6
  -8  -5  -1 0.67393 0.95990   2
  -8  -5  -1 0.29606 1.26790   4
  -8  -5  -1 1.84063 1.29227   3
  -8  -5  -1 0.03151 0.81066   8
   8   5   1 0.42128 0.78719   1
   8   5   1 1.19000 1.13458   9
   8   5   1 0.94048 1.19393   4
   8   5   1 1.33115 1.20159   6
  -9  -5  -1 1.20852 1.60904   4
  -9  -5  -1 5.63493 2.08974   3
  -9  -5  -1 1.38085 1.45170   8
   9   5   1 5.20452 2.18270   4
   9   5   1 2.36428 1.51248   9
   9   5   1 4.85184 1.37028   1
   9   5   1 0.76726 1.23104   6
 -10  -5  -1 0.00203 1.15533   8
 -10  -5  -1 0.60355 1.66964   3
 -10  -5  -1 -0.1520 1.54031   4
  10   5   1 -0.1966 1.34837   1
  10   5   1 0.85847 1.74250   4
  10   5   1 0.35519 1.30381   6
 -11  -5  -1 1.78847 2.00833   3
 -11  -5  -1 0.31634 1.30342   8
  11   5   1 0.43112 1.89023   6
  11   5   1 1.44848 1.39542   1
  11   5   1 -1.5646 1.55226   4
   8  -6  -1 1.50887 1.70309   5
   8  -6  -1 -0.5102 1.65462   1
  -8   6   1 2.72788 1.58433   8
  -8   6   1 -1.4646 1.44147   2
   7  -6  -1 -0.5719 1.04486   7
   7  -6  -1 -0.1472 1.23260   5
   7  -6  -1 -1.6532 1.40430   1
  -7   6   1 0.66045 1.29461   2
  -7   6   1 -0.5942 1.45543   8
  -7   6   1 1.27110 1.07190   7
   6  -6  -1 61.4840 4.83057   7
   6  -6  -1 52.3929 5.01248   5
   6  -6  -1 53.2853 5.49948   1
  -6   6   1 46.3634 4.30685   7
  -6   6   1 53.8628 4.21586   8
  -6   6   1 48.2677 4.41681   2
   5  -6  -1 60.2590 4.78285   7
   5  -6  -1 55.6804 6.56250   9
   5  -6  -1 48.9997 5.73392   5
   5  -6  -1 63.9621 4.82221   1
  -5   6   1 55.4782 4.57587   7
  -5   6   1 55.4857 4.04187   8
  -5   6   1 57.7122 4.50611   2
   4  -6  -1 143.470 8.07571   7
   4  -6  -1 132.929 7.79814   1
   4  -6  -1 121.638 8.20346   5
   4  -6  -1 126.891 8.21637   9
  -4   6   1 134.609 7.27411   8
  -4   6   1 126.081 7.54770   2
  -4   6   1 122.866 7.73232   7
   3  -6  -1 14.4518 2.30022   1
   3  -6  -1 11.9503 2.34380   5
   3  -6  -1 7.94889 2.06282   7
   3  -6  -1 12.1284 2.36363   9
  -3   6   1 17.1139 1.86985   3
  -3   6   1 12.9242 1.88434   8
  -3   6   1 11.8036 2.10679   2
   2  -6  -1 55.6439 4.23177   7
   2  -6  -1 47.4096 4.07470   9
   2  -6  -1 43.0249 4.14234   5
   2  -6  -1 56.0327 3.81091   1
  -2   6   1 56.5411 3.62895   8
  -2   6   1 54.2678 3.82781   2
  -2   6   1 53.4181 3.32673   3
   1  -6  -1 40.2085 3.00695   1
   1  -6  -1 41.1279 3.67173   5
   1  -6  -1 38.0405 3.33172   7
   1  -6  -1 42.7703 3.34011   2
   1  -6  -1 42.3278 2.53286   6
   1  -6  -1 47.3217 3.45997   9
  -1   6   1 43.9593 3.39217   2
  -1   6   1 42.9022 2.96830   8
  -1   6   1 42.0464 2.86623   3
   0  -6  -1 -0.9967 0.47942   5
   0  -6  -1 -0.4925 0.40214   6
   0  -6  -1 0.08067 0.57725   2
   0  -6  -1 -0.9287 0.54978   9
   0  -6  -1 0.04679 0.89086   7
   0  -6  -1 -0.0616 0.57257   1
   0   6   1 -0.9661 0.32326   2
   0   6   1 -0.6075 0.50103   4
   0   6   1 -0.6935 0.54569   3
   0   6   1 -0.6894 0.65490   8
  -1  -6  -1 35.4636 2.35060   1
  -1  -6  -1 31.5944 2.60798   2
  -1  -6  -1 35.7300 2.23873   6
  -1  -6  -1 31.4023 2.79128   5
  -1  -6  -1 30.3319 2.48485   4
  -1  -6  -1 30.3859 2.44173   9
  -1  -6  -1 33.6145 2.50658   8
  -1  -6  -1 31.0225 2.85555   7
   1   6   1 34.4104 2.48571   4
   1   6   1 32.0194 2.46364   8
   1   6   1 33.2240 2.65517   3
   1   6   1 34.0701 2.65570   2
  -2  -6  -1 143.228 8.06533   7
  -2  -6  -1 141.036 7.90595   5
  -2  -6  -1 159.409 8.06434   2
  -2  -6  -1 155.185 8.10345   4
  -2  -6  -1 146.399 8.27577   3
  -2  -6  -1 149.956 7.63952   9
  -2  -6  -1 176.050 7.70915   6
  -2  -6  -1 166.085 7.94799   8
  -2  -6  -1 158.548 7.46583   1
   2   6   1 152.582 7.97717   4
   2   6   1 134.603 7.73276   8
   2   6   1 147.844 7.64325   6
   2   6   1 160.606 7.83707   9
   2   6   1 140.094 8.04718   3
  -3  -6  -1 13.3121 1.85925   2
  -3  -6  -1 11.9584 2.12686   3
  -3  -6  -1 10.5575 1.31506   1
  -3  -6  -1 11.6185 1.63125   6
  -3  -6  -1 9.92073 1.65497   7
  -3  -6  -1 11.3423 1.61558   5
  -3  -6  -1 10.0398 1.63001   8
  -3  -6  -1 11.2181 1.85251   4
   3   6   1 13.5787 1.54359   1
   3   6   1 10.7585 1.59054   6
   3   6   1 7.50549 1.48935   4
   3   6   1 10.7787 1.51620   9
   3   6   1 10.4075 1.80992   3
  -4  -6  -1 58.1905 4.28412   4
  -4  -6  -1 52.5309 3.62267   8
  -4  -6  -1 51.6709 4.12434   3
  -4  -6  -1 57.7394 3.66218   7
  -4  -6  -1 55.2061 3.68853   2
  -4  -6  -1 60.2991 3.39541   5
   4   6   1 54.0044 3.32862   5
   4   6   1 51.2947 3.74618   6
   4   6   1 49.1236 3.99676   4
   4   6   1 53.9742 3.50562   9
   4   6   1 62.3215 3.44583   1
  -5  -6  -1 12.1682 1.83313   8
  -5  -6  -1 11.6758 2.16493   3
  -5  -6  -1 12.1495 2.25169   4
  -5  -6  -1 13.8564 1.95175   2
  -5  -6  -1 12.1923 1.62252   7
   5   6   1 11.6776 2.12742   4
   5   6   1 12.9173 1.73634   9
   5   6   1 9.08652 1.85752   6
   5   6   1 9.60661 1.43073   1
  -6  -6  -1 -2.9147 0.91932   3
  -6  -6  -1 0.11530 0.73976   2
  -6  -6  -1 -0.2636 0.80268   4
  -6  -6  -1 -0.6834 0.97757   8
   6   6   1 -0.5502 0.66047   1
   6   6   1 -0.6881 0.80565   4
   6   6   1 0.77297 0.79816   6
   6   6   1 -0.0966 0.70653   9
  -7  -6  -1 16.6257 2.58577   8
  -7  -6  -1 19.5264 3.17599   4
  -7  -6  -1 19.1845 2.48771   2
  -7  -6  -1 12.9551 2.81499   3
   7   6   1 17.7103 2.68251   6
   7   6   1 17.1494 2.88818   4
   7   6   1 16.8328 2.35015   9
   7   6   1 19.7356 2.26582   1
  -8  -6  -1 19.0568 3.36617   4
  -8  -6  -1 18.3403 2.71201   8
  -8  -6  -1 16.5740 3.12575   3
  -8  -6  -1 22.1981 2.72890   2
   8   6   1 22.1685 2.67376   1
   8   6   1 20.3073 2.76122   9
   8   6   1 16.1085 3.03674   4
   8   6   1 19.0506 3.16166   6
  -9  -6  -1 -0.1354 1.26341   4
  -9  -6  -1 5.12206 2.25754   3
  -9  -6  -1 1.79475 1.21313   8
   9   6   1 1.17804 1.41575   4
   9   6   1 1.90580 1.70858   6
   9   6   1 2.64912 1.47638   1
 -10  -6  -1 17.4164 2.99818   8
 -10  -6  -1 12.4139 3.04559   4
 -10  -6  -1 11.7923 2.86907   3
  10   6   1 11.6813 2.70914   6
  10   6   1 13.7136 3.02086   4
 -11  -6  -1 7.06733 2.75714   3
 -11  -6  -1 1.48508 1.44415   8
  11   6   1 2.45421 2.38244   4
  11   6   1 5.29675 2.25873   6
   7  -7  -1 4.18648 2.17505   7
   7  -7  -1 2.56784 1.79936   5
   7  -7  -1 7.09798 2.77268   1
  -7   7   1 8.57022 2.38597   7
  -7   7   1 3.60377 2.21679   2
  -7   7   1 7.50357 2.06844   8
   6  -7  -1 0.36032 1.63262   7
   6  -7  -1 4.12822 1.76977   1
   6  -7  -1 4.53205 2.56203   5
  -6   7   1 4.61228 1.76195   2
  -6   7   1 3.15303 1.53054   8
  -6   7   1 5.08295 1.98965   7
   5  -7  -1 5.03759 2.07266   1
   5  -7  -1 4.54651 1.98260   7
   5  -7  -1 8.79068 2.66627   5
  -5   7   1 2.39198 1.64862   8
  -5   7   1 5.49280 1.97733   7
  -5   7   1 3.51438 1.61138   2
   4  -7  -1 37.5661 4.58860   9
   4  -7  -1 29.5181 3.94392   7
   4  -7  -1 30.1331 3.84630   1
   4  -7  -1 27.3511 4.26518   5
  -4   7   1 42.5329 4.47498   7
  -4   7   1 29.2846 3.24462   8
  -4   7   1 41.9070 3.76596   2
   3  -7  -1 6.82624 2.04615   9
   3  -7  -1 9.98173 1.97707   1
   3  -7  -1 4.99221 1.86065   7
   3  -7  -1 6.68355 2.29089   5
  -3   7   1 6.53408 1.62738   8
  -3   7   1 9.05165 2.06062   2
   2  -7  -1 1.16716 1.13450   7
   2  -7  -1 0.29259 0.72410   1
   2  -7  -1 -0.1417 0.80159   9
   2  -7  -1 0.76701 1.07511   5
  -2   7   1 -0.3292 0.58629   3
  -2   7   1 -0.8335 0.95009   8
  -2   7   1 -1.7330 0.97051   2
   1  -7  -1 198.478 10.5655   2
   1  -7  -1 197.827 10.2704   1
   1  -7  -1 200.235 10.9690   7
   1  -7  -1 193.487 10.6128   9
   1  -7  -1 191.367 11.0998   5
  -1   7   1 218.063 10.3238   8
  -1   7   1 200.861 10.0285   3
  -1   7   1 205.802 10.6360   2
   0  -7  -1 1.28461 0.88929   2
   0  -7  -1 1.43178 1.01224   9
   0  -7  -1 1.86615 0.95883   1
   0  -7  -1 2.71912 1.17903   5
   0  -7  -1 2.03590 1.11241   7
   0   7   1 2.81271 1.12414   2
   0   7   1 0.43121 0.84228   3
   0   7   1 2.94963 1.04055   8
  -1  -7  -1 122.732 6.75106   8
  -1  -7  -1 115.870 7.12974   5
  -1  -7  -1 127.645 7.29925   7
  -1  -7  -1 128.362 6.75459   9
  -1  -7  -1 125.004 6.26026   6
  -1  -7  -1 110.856 6.33636   1
  -1  -7  -1 116.650 6.96196   2
   1   7   1 133.366 6.41548   6
   1   7   1 119.867 6.92136   3
   1   7   1 123.159 6.59247   4
   1   7   1 129.238 7.13223   2
   1   7   1 120.846 6.71589   8
  -2  -7  -1 42.1020 2.70596   1
  -2  -7  -1 39.5200 3.42970   7
  -2  -7  -1 37.9189 3.12569   2
  -2  -7  -1 43.4915 3.37344   5
  -2  -7  -1 42.9206 3.22911   8
  -2  -7  -1 36.3279 3.44250   3
  -2  -7  -1 43.8303 2.86710   6
  -2  -7  -1 41.1297 3.20696   4
  -2  -7  -1 43.3816 2.95035   9
   2   7   1 42.2703 2.95846   6
   2   7   1 41.4057 3.20375   8
   2   7   1 36.6407 3.06058   4
   2   7   1 33.9436 3.22789   3
   2   7   1 36.8781 2.99399   9
  -3  -7  -1 187.098 9.71865   2
  -3  -7  -1 181.048 10.1850   3
  -3  -7  -1 189.676 10.0327   4
  -3  -7  -1 182.437 9.31883   6
  -3  -7  -1 186.199 9.51169   5
  -3  -7  -1 186.755 9.57715   8
  -3  -7  -1 175.340 9.65672   7
  -3  -7  -1 181.713 8.92466   1
   3   7   1 193.316 9.39785   9
   3   7   1 185.465 9.40776   6
   3   7   1 192.573 9.12412   1
   3   7   1 173.356 9.71280   4
   3   7   1 188.959 10.0197   3
  -4  -7  -1 34.9446 2.92754   7
  -4  -7  -1 30.6579 3.63785   4
  -4  -7  -1 35.4348 2.39052   1
  -4  -7  -1 31.5858 2.81084   2
  -4  -7  -1 32.4502 2.52051   5
  -4  -7  -1 34.5075 3.00348   8
  -4  -7  -1 28.5087 3.65153   3
   4   7   1 26.7893 3.38212   3
   4   7   1 36.8301 2.80574   9
   4   7   1 31.1966 3.53473   4
   4   7   1 39.3420 3.10345   6
   4   7   1 38.2441 2.56073   1
   4   7   1 31.8810 2.52318   5
  -5  -7  -1 0.42289 1.22548   4
  -5  -7  -1 -0.1880 0.66094   7
  -5  -7  -1 -0.4927 0.70986   8
  -5  -7  -1 0.61401 0.79082   2
  -5  -7  -1 -0.2567 0.86075   3
   5   7   1 -0.0993 0.61226   1
   5   7   1 -0.4431 0.72919   9
   5   7   1 0.66619 0.99121   3
   5   7   1 0.63270 1.10741   4
   5   7   1 0.52594 1.07063   6
  -6  -7  -1 6.92735 1.83285   8
  -6  -7  -1 5.96597 2.11647   3
  -6  -7  -1 6.83244 1.62531   2
  -6  -7  -1 8.18764 2.23816   4
   6   7   1 7.62592 1.50178   1
   6   7   1 10.2840 2.21186   4
   6   7   1 6.72748 1.57222   9
   6   7   1 7.46464 1.73469   6
  -7  -7  -1 21.5582 2.93427   8
  -7  -7  -1 27.8017 3.95076   3
  -7  -7  -1 28.6691 3.87371   4
  -7  -7  -1 25.8137 3.07162   2
   7   7   1 24.7194 3.66869   4
   7   7   1 27.8568 3.43790   6
  -8  -7  -1 -0.8944 1.00508   2
  -8  -7  -1 1.43960 1.80032   3
  -8  -7  -1 -0.0697 1.36875   8
  -8  -7  -1 1.39408 1.41447   4
   8   7   1 -0.5089 1.23770   4
   8   7   1 0.62438 1.18018   6
  -9  -7  -1 0.58157 1.40159   3
  -9  -7  -1 0.90529 1.27614   8
  -9  -7  -1 -1.6192 1.13942   4
   9   7   1 1.42919 1.40338   6
   9   7   1 -1.7307 1.09059   4
 -10  -7  -1 11.2032 2.66910   8
 -10  -7  -1 11.4364 3.02343   3
  10   7   1 5.27548 2.25446   4
  10   7   1 9.49185 2.49157   6
 -11  -7  -1 1.30385 1.49774   8
 -11  -7  -1 3.28854 2.52186   3
  11   7   1 5.65963 2.78891   6
  11   7   1 4.56278 2.30743   4
   6  -8  -1 0.56422 2.17799   5
   6  -8  -1 -1.0953 1.64943   7
   6  -8  -1 0.74979 1.85862   1
  -6   8   1 -1.7945 1.07070   8
  -6   8   1 -0.2443 1.48814   7
  -6   8   1 2.64938 1.91051   2
   5  -8  -1 -1.4683 1.20469   5
   5  -8  -1 -0.4304 1.42560   1
   5  -8  -1 -1.1573 0.88859   7
  -5   8   1 0.14780 1.18085   8
  -5   8   1 1.32174 1.42622   2
  -5   8   1 -0.9849 0.96476   7
   4  -8  -1 -1.8529 1.23903   1
   4  -8  -1 -0.9353 1.15191   5
   4  -8  -1 -0.7704 0.99005   7
  -4   8   1 -0.2639 0.96308   8
  -4   8   1 0.50943 1.42906   2
  -4   8   1 0.35487 1.08609   7
   3  -8  -1 1.69176 1.53762   7
   3  -8  -1 0.61193 1.26541   1
   3  -8  -1 2.09679 1.34705   9
   3  -8  -1 3.07695 1.77865   5
  -3   8   1 2.13737 1.55484   2
  -3   8   1 1.41912 1.24125   8
   2  -8  -1 11.9814 2.65613   7
   2  -8  -1 10.2012 2.47134   5
   2  -8  -1 15.5421 2.54096   1
   2  -8  -1 8.68460 2.04206   9
  -2   8   1 8.63282 2.19475   2
  -2   8   1 12.6204 2.08573   8
   1  -8  -1 5.97266 1.47691   1
   1  -8  -1 6.29274 1.61539   9
   1  -8  -1 5.52150 1.89046   5
   1  -8  -1 3.61715 1.36683   2
   1  -8  -1 6.10807 2.00072   7
  -1   8   1 5.41976 1.43184   3
  -1   8   1 3.99736 1.45560   8
  -1   8   1 3.40971 1.43951   2
   0  -8  -1 48.9236 3.55468   1
   0  -8  -1 51.7976 3.99681   2
   0  -8  -1 46.8703 4.13392   7
   0  -8  -1 50.8406 3.87590   9
   0  -8  -1 47.9271 4.20910   5
   0   8   1 50.9079 4.03265   2
   0   8   1 46.7893 3.64075   8
   0   8   1 54.6721 3.83566   3
  -1  -8  -1 140.509 8.26101   7
  -1  -8  -1 132.442 8.18491   5
  -1  -8  -1 142.251 7.59185   9
  -1  -8  -1 142.638 7.73607   8
  -1  -8  -1 135.890 7.98890   2
  -1  -8  -1 132.761 7.20875   1
   1   8   1 134.471 7.79257   3
   1   8   1 138.264 7.65832   8
   1   8   1 144.749 8.15016   2
  -2  -8  -1 413.589 19.0778   7
  -2  -8  -1 365.621 17.9653   9
  -2  -8  -1 383.375 18.7308   5
  -2  -8  -1 427.818 18.6094   8
  -2  -8  -1 377.799 17.7162   1
  -2  -8  -1 372.250 18.6033   2
   2   8   1 364.267 18.6138   3
   2   8   1 375.558 18.3040   4
   2   8   1 385.799 18.2214   9
   2   8   1 387.298 18.4203   8
  -3  -8  -1 254.951 12.4699   5
  -3  -8  -1 237.264 12.3666   8
  -3  -8  -1 238.549 11.9721   1
  -3  -8  -1 234.907 13.0535   3
  -3  -8  -1 254.884 12.0845   6
  -3  -8  -1 239.240 12.6322   7
  -3  -8  -1 248.578 12.6305   2
   3   8   1 262.580 12.1868   6
   3   8   1 229.875 12.4102   4
   3   8   1 253.761 11.8465   1
   3   8   1 245.057 12.4383   8
   3   8   1 223.321 12.6765   3
   3   8   1 249.051 12.2069   9
  -4  -8  -1 4.75310 1.56206   4
  -4  -8  -1 5.68436 1.44539   8
  -4  -8  -1 2.58496 1.37563   2
  -4  -8  -1 3.53119 1.41533   7
  -4  -8  -1 4.00289 1.41153   5
  -4  -8  -1 3.71716 1.83534   3
   4   8   1 6.72671 1.89437   3
   4   8   1 -0.2642 0.80426   4
   4   8   1 2.75680 1.25329   6
  -5  -8  -1 3.46307 1.49204   8
  -5  -8  -1 3.01886 1.61433   4
  -5  -8  -1 5.59414 1.85607   3
  -5  -8  -1 4.40976 1.43282   2
  -5  -8  -1 2.48467 1.18791   7
   5   8   1 3.52861 1.49180   6
   5   8   1 1.35238 1.60541   4
   5   8   1 2.25553 1.29504   3
  -6  -8  -1 40.8815 4.99927   3
  -6  -8  -1 52.5243 4.70556   4
  -6  -8  -1 48.6319 3.92100   2
  -6  -8  -1 43.8818 3.86943   8
   6   8   1 34.5181 4.50243   4
   6   8   1 36.1602 4.43378   3
   6   8   1 45.2865 3.89989   6
  -7  -8  -1 75.5796 6.21534   3
  -7  -8  -1 82.1108 6.44548   4
  -7  -8  -1 85.1795 5.61119   2
  -7  -8  -1 75.6501 5.54650   8
   7   8   1 87.9175 5.89592   6
   7   8   1 74.5733 6.16610   4
   7   8   1 63.4067 5.60682   3
  -8  -8  -1 -0.5709 1.14650   4
  -8  -8  -1 -1.8001 0.94696   2
  -8  -8  -1 1.22521 1.59371   8
  -8  -8  -1 1.15570 1.33413   3
   8   8   1 -1.6554 1.15721   6
   8   8   1 1.03390 1.59003   4
  -9  -8  -1 2.41375 1.84095   8
  -9  -8  -1 -1.2743 1.86485   3
   9   8   1 0.66871 1.31582   6
   9   8   1 -0.3897 1.53228   4
 -10  -8  -1 3.68725 2.70026   3
 -10  -8  -1 5.75255 2.28935   8
  10   8   1 -0.4608 2.22297   4
  10   8   1 3.56030 1.94345   6
  11   8   1 1.13238 2.58156   6
   5  -9  -1 1.85114 1.63075   1
   5  -9  -1 8.40697 3.01737   5
   5  -9  -1 5.15043 2.48225   7
  -5   9   1 4.77634 1.81357   8
  -5   9   1 8.08476 2.25311   2
  -5   9   1 4.64747 2.15912   7
   4  -9  -1 1.66354 2.04931   7
   4  -9  -1 3.48351 1.96865   5
   4  -9  -1 0.36656 1.27650   1
  -4   9   1 -1.3311 1.51894   7
  -4   9   1 2.84753 1.97344   2
  -4   9   1 1.55838 1.35027   8
   3  -9  -1 0.71389 1.38268   1
   3  -9  -1 3.30001 1.78920   7
   3  -9  -1 -0.1406 1.44186   5
  -3   9   1 0.11551 1.26091   7
  -3   9   1 1.81001 1.31589   2
  -3   9   1 0.41025 1.14130   8
   2  -9  -1 3.76075 2.13270   7
   2  -9  -1 4.52401 2.29793   5
   2  -9  -1 4.85103 1.66219   1
  -2   9   1 5.43720 1.80728   8
  -2   9   1 4.92432 1.95454   2
   1  -9  -1 0.17511 1.11441   1
   1  -9  -1 0.77602 1.23210   7
   1  -9  -1 -0.7917 1.24344   2
   1  -9  -1 -1.1582 0.83058   5
  -1   9   1 -0.6727 1.41063   2
  -1   9   1 -0.6618 0.76629   8
   0  -9  -1 0.22138 1.12884   7
   0  -9  -1 2.82295 1.53345   5
   0  -9  -1 2.57244 1.32763   2
   0   9   1 1.30492 1.19662   2
   0   9   1 2.59749 1.53929   8
   0   9   1 1.99462 1.28976   3
  -1  -9  -1 -0.0978 0.88997   2
  -1  -9  -1 0.12222 1.02298   7
  -1  -9  -1 0.07922 1.26233   5
   1   9   1 -0.3809 1.18819   8
   1   9   1 -2.0455 0.76131   2
   1   9   1 -1.1876 0.95518   3
  -2  -9  -1 10.2697 2.38159   7
  -2  -9  -1 12.2010 2.51937   2
  -2  -9  -1 12.7984 2.15683   8
  -2  -9  -1 12.1611 2.33756   5
   2   9   1 8.62361 1.86765   8
   2   9   1 9.34518 2.18356   3
   2   9   1 10.1232 2.39006   2
  -3  -9  -1 243.248 13.2200   7
  -3  -9  -1 261.987 13.0753   5
  -3  -9  -1 262.911 13.2702   2
  -3  -9  -1 252.741 12.9623   8
   3   9   1 236.989 12.8572   4
   3   9   1 227.044 13.1514   3
   3   9   1 271.341 13.0915   8
  -4  -9  -1 172.303 9.98826   3
  -4  -9  -1 156.819 8.99651   7
  -4  -9  -1 157.516 8.82485   8
  -4  -9  -1 154.652 8.93923   2
   4   9   1 150.371 8.74655   8
   4   9   1 147.478 9.29108   3
   4   9   1 153.773 9.09724   4
  -5  -9  -1 -0.4052 1.50682   8
  -5  -9  -1 -0.1527 1.26879   3
  -5  -9  -1 2.95201 1.46316   7
  -5  -9  -1 3.40384 1.74805   2
   5   9   1 2.24736 1.43366   6
   5   9   1 4.39362 1.58884   3
   5   9   1 1.47889 1.55685   4
  -6  -9  -1 3.19370 1.84506   3
  -6  -9  -1 2.18290 1.37044   8
  -6  -9  -1 5.24392 1.78649   2
   6   9   1 4.40774 1.73927   3
   6   9   1 2.77733 1.62645   4
   6   9   1 5.06180 1.69237   6
  -7  -9  -1 1.11228 1.55795   8
  -7  -9  -1 1.19697 1.47520   2
  -7  -9  -1 -2.6010 1.74983   3
   7   9   1 1.12068 1.38730   4
   7   9   1 -1.2176 1.37528   3
   7   9   1 -0.2230 0.97825   6
  -8  -9  -1 2.10015 1.47144   8
  -8  -9  -1 3.69483 2.37127   3
  -8  -9  -1 1.86464 1.69650   2
   8   9   1 1.77454 1.97184   3
   8   9   1 4.15269 2.29302   4
   8   9   1 7.32359 2.38332   6
  -9  -9  -1 27.7866 3.86012   8
  -9  -9  -1 29.6317 4.75947   3
   9   9   1 23.4409 3.82145   6
   9   9   1 25.2371 4.27621   4
   9   9   1 20.3866 3.81497   3
 -10  -9  -1 -0.8769 2.29476   3
 -10  -9  -1 2.36327 1.90898   8
  10   9   1 1.83877 2.51897   4
  10   9   1 3.19148 1.91235   6
  10   9   1 4.93423 2.60420   3
   4 -10  -1 -0.1260 2.31988   7
  -4  10   1 -0.0475 2.09567   7
  -4  10   1 -0.4180 1.81998   8
   3 -10  -1 16.1966 3.69123   5
   3 -10  -1 7.12189 2.44935   7
  -3  10   1 8.72408 2.56199   7
  -3  10   1 14.2251 3.09062   2
  -3  10   1 13.6644 2.67111   8
   2 -10  -1 3.05797 2.28084   7
   2 -10  -1 2.19560 2.10675   5
  -2  10   1 2.71815 1.75762   8
  -2  10   1 1.10702 1.45266   2
   1 -10  -1 -0.0500 1.55789   2
   1 -10  -1 2.42604 1.97581   5
   1 -10  -1 -2.0827 0.82250   7
  -1  10   1 -1.5703 1.34452   2
  -1  10   1 -1.6719 0.61753   8
   0 -10  -1 0.79286 1.27287   7
   0 -10  -1 3.26482 1.92220   5
   0 -10  -1 2.78183 1.56889   2
   0  10   1 0.39093 1.09124   2
   0  10   1 1.95446 1.55807   8
  -1 -10  -1 7.90819 2.45073   5
  -1 -10  -1 13.7323 3.09350   7
  -1 -10  -1 14.0520 2.77824   2
   1  10   1 9.40563 2.19987   3
   1  10   1 12.9005 2.71959   2
   1  10   1 6.68377 2.08617   8
  -2 -10  -1 0.41177 1.55263   7
  -2 -10  -1 0.71718 1.09080   8
  -2 -10  -1 2.55025 1.37981   2
  -2 -10  -1 0.67246 1.45283   5
   2  10   1 1.36578 1.30190   2
   2  10   1 1.57266 1.23436   8
   2  10   1 1.09134 1.39413   3
  -3 -10  -1 1.06190 1.42839   7
  -3 -10  -1 -0.4907 1.50302   2
  -3 -10  -1 0.19778 1.40956   8
   3  10   1 2.04270 1.67012   2
   3  10   1 -0.4384 1.38124   8
   3  10   1 -0.8921 1.27308   3
  -4 -10  -1 1.30216 1.51871   3
  -4 -10  -1 3.45658 1.73579   7
  -4 -10  -1 0.74932 1.56248   2
  -4 -10  -1 -0.5270 1.36756   8
   4  10   1 3.49543 1.80873   8
   4  10   1 1.71922 1.51763   4
   4  10   1 0.53935 1.14962   3
  -5 -10  -1 -0.0746 1.83791   3
  -5 -10  -1 -0.4422 1.40157   8
  -5 -10  -1 1.08473 1.51556   2
   5  10   1 1.31644 1.82524   3
   5  10   1 1.08914 1.52045   8
   5  10   1 0.59676 1.55790   4
  -6 -10  -1 15.4356 2.86051   2
  -6 -10  -1 6.33787 2.74928   3
  -6 -10  -1 8.14317 2.07935   8
   6  10   1 9.44465 2.60643   3
   6  10   1 6.96867 2.33225   4
  -7 -10  -1 -0.6179 1.32173   3
  -7 -10  -1 0.18577 1.66567   8
  -7 -10  -1 -0.0991 1.39328   2
   7  10   1 -0.7150 1.09264   3
   7  10   1 -1.3067 1.26912   4
  -8 -10  -1 -1.3311 1.30318   3
  -8 -10  -1 -1.8416 0.98562   8
   8  10   1 1.77159 1.63164   3
   8  10   1 1.16476 1.71865   4
   8  10   1 2.41977 1.85077   6
  -9 -10  -1 -1.0329 1.52333   3
  -9 -10  -1 -2.2183 1.57444   8
   9  10   1 0.03822 1.56423   3
   9  10   1 -0.9993 1.23857   6
   9  10   1 -0.6516 2.29595   4
   2 -11  -1 19.6036 4.74055   7
   2 -11  -1 15.7839 3.61167   5
  -2  11   1 24.3518 3.63044   8
  -2  11   1 15.8939 3.70304   2
  -2  11   1 21.1387 4.59834   7
   1 -11  -1 1.98955 2.02975   5
   1 -11  -1 2.72900 2.08737   7
  -1  11   1 2.55137 1.82194   8
  -1  11   1 0.66735 1.98304   2
   0 -11  -1 5.71645 2.48558   7
   0 -11  -1 7.94144 2.26720   2
   0 -11  -1 5.92291 2.36423   5
   0  11   1 7.48084 2.36795   2
   0  11   1 6.08717 2.07209   8
  -1 -11  -1 2.75920 2.26866   7
  -1 -11  -1 2.33807 1.88737   5
  -1 -11  -1 0.32592 1.27896   2
   1  11   1 2.82685 1.78313   2
   1  11   1 2.43843 1.39294   8
  -2 -11  -1 4.21523 1.93272   7
  -2 -11  -1 2.20845 1.94706   5
  -2 -11  -1 1.87285 1.68121   2
   2  11   1 6.05392 1.82625   8
   2  11   1 2.09725 1.74850   3
   2  11   1 5.20371 2.13536   2
  -3 -11  -1 81.3539 6.21333   2
  -3 -11  -1 75.8393 6.29356   7
  -3 -11  -1 78.2991 5.78072   8
   3  11   1 79.0776 5.75337   8
   3  11   1 89.2108 6.51003   2
   3  11   1 74.7714 6.19053   3
  -4 -11  -1 1.05918 1.71229   7
  -4 -11  -1 2.56668 2.04172   2
  -4 -11  -1 3.37426 1.79878   8
   4  11   1 4.83486 2.17064   3
   4  11   1 8.89349 2.53321   2
   4  11   1 7.34101 2.02856   8
  -5 -11  -1 2.89921 1.94590   3
  -5 -11  -1 0.58095 1.56149   2
  -5 -11  -1 3.28994 1.99794   8
   5  11   1 0.72036 1.79147   3
   5  11   1 1.21108 1.72073   8
   5  11   1 3.06325 1.84240   4
  -6 -11  -1 1.01594 1.75808   8
  -6 -11  -1 -2.3139 1.83875   3
  -6 -11  -1 -1.9495 1.39459   2
   6  11   1 -0.6194 1.68930   4
   6  11   1 -0.1825 1.91405   3
   6  11   1 -0.5601 1.62834   8
  -7 -11  -1 6.40786 2.26326   2
  -7 -11  -1 4.42039 2.57450   3
  -7 -11  -1 2.34715 1.98352   8
   7  11   1 1.78229 2.00575   3
   7  11   1 5.23572 2.35831   4
  -8 -11  -1 1.09147 2.55674   3
  -8 -11  -1 1.52637 1.82204   8
   8  11   1 2.35532 2.56361   4
   8  11   1 -0.9712 2.03869   3
  -1 -12  -1 -1.6830 1.52290   5
  -1 -12  -1 -0.4306 1.83051   2
  -1 -12  -1 -0.8283 1.85570   7
   1  12   1 -0.4429 1.74202   2
   1  12   1 -1.2012 1.67573   8
  -2 -12  -1 0.37520 1.83377   2
  -2 -12  -1 0.57816 1.82345   7
   2  12   1 3.79041 2.27591   2
   2  12   1 0.34040 1.74314   8
  -3 -12  -1 4.73963 2.19306   2
  -3 -12  -1 4.13982 1.92496   7
   3  12   1 3.18533 1.61392   8
   3  12   1 3.95897 2.20652   2
  -4 -12  -1 -0.0707 1.53128   2
  -4 -12  -1 0.18020 1.71258   7
  -4 -12  -1 2.84184 1.87309   8
   4  12   1 1.51276 1.98351   2
   4  12   1 2.16308 1.93771   8
   4  12   1 -1.3915 1.11636   3
  -5 -12  -1 2.21336 2.13184   8
  -5 -12  -1 8.53538 2.54788   2
   5  12   1 6.92939 2.45238   2
   5  12   1 3.52860 2.65421   3
   5  12   1 4.51807 2.22467   8
  -6 -12  -1 1.66412 1.64873   2
  -6 -12  -1 1.94889 2.06549   8
   6  12   1 -0.4434 1.91049   8
   6  12   1 1.50900 2.20009   3
   4  12  -2 2.16507 2.43947   8
   4  12  -2 2.72334 2.39730   3
  -4 -12   2 2.50930 2.23442   7
  -4 -12   2 5.59714 2.84737   8
  -4 -12   2 6.58244 2.97330   2
   3  12  -2 0.71473 2.26271   2
   3  12  -2 0.14475 1.96062   8
   3  12  -2 0.45648 1.95761   3
  -3 -12   2 0.97690 1.51486   8
  -3 -12   2 1.72230 1.64200   7
  -3 -12   2 1.49789 2.21904   2
   2  12  -2 16.6937 3.77316   8
   2  12  -2 13.0430 3.22460   3
  -2 -12   2 5.41587 2.63108   7
   7  11  -2 -1.5039 1.26831   4
   7  11  -2 0.99728 2.19766   3
   7  11  -2 -1.4899 1.12525   8
  -7 -11   2 0.81197 1.39964   8
  -7 -11   2 1.24503 1.47037   2
   6  11  -2 25.0634 4.19547   3
   6  11  -2 20.6819 3.54972   8
   6  11  -2 35.4746 4.88947   4
  -6 -11   2 26.1515 3.81067   8
  -6 -11   2 30.4398 4.51040   2
   5  11  -2 1.90906 2.18292   3
   5  11  -2 0.82576 1.39442   8
   5  11  -2 1.07664 2.09294   4
  -5 -11   2 0.89381 1.80333   2
  -5 -11   2 0.30030 1.83930   7
  -5 -11   2 1.96052 1.51969   8
   4  11  -2 -3.5094 1.48636   3
   4  11  -2 -3.9909 1.36500   8
  -4 -11   2 -2.2360 1.28962   7
  -4 -11   2 0.41665 1.82482   8
  -4 -11   2 -0.4374 1.17184   2
   3  11  -2 19.8110 3.21721   8
   3  11  -2 18.0880 3.34352   3
  -3 -11   2 11.4403 2.67929   2
  -3 -11   2 16.8672 3.05969   8
  -3 -11   2 18.2841 3.39523   7
   2  11  -2 23.1704 3.36357   8
   2  11  -2 17.2439 3.27274   3
   2  11  -2 18.5509 3.64209   2
  -2 -11   2 21.6774 3.85216   7
  -2 -11   2 24.4803 3.94476   2
   1  11  -2 18.4064 3.29045   2
   1  11  -2 17.6259 3.06317   8
   1  11  -2 15.0874 2.97522   3
  -1 -11   2 23.9814 4.07169   7
  -1 -11   2 12.5440 3.76713   5
  -1 -11   2 14.6203 2.96436   2
   0  11  -2 0.31945 1.69936   8
   0  11  -2 -0.5718 1.50067   2
   0  11  -2 0.48239 1.83384   3
   0 -11   2 1.77298 1.98435   7
   0 -11   2 2.05881 1.87511   2
   0 -11   2 1.57502 1.92088   5
  -1  11  -2 5.09571 2.09576   8
  -1  11  -2 4.38397 2.17699   2
   1 -11   2 5.76860 2.32757   7
   1 -11   2 3.94041 2.40099   5
   1 -11   2 4.53339 2.45200   2
   2 -11   2 7.91927 3.09681   5
   8  10  -2 1.96877 1.87900   4
   8  10  -2 -0.3763 2.07725   3
  -8 -10   2 0.31402 1.91160   8
  -8 -10   2 -1.4848 1.05416   2
  -8 -10   2 0.98958 2.45159   3
   7  10  -2 2.78957 2.23539   4
   7  10  -2 -3.6173 1.74657   3
  -7 -10   2 2.37227 2.66757   3
  -7 -10   2 -2.7833 1.49870   8
  -7 -10   2 -0.5970 1.52518   2
   6  10  -2 16.3619 3.23708   4
   6  10  -2 11.7423 2.77347   3
  -6 -10   2 19.1447 3.99997   3
  -6 -10   2 13.4241 2.87756   2
  -6 -10   2 11.6817 2.82465   8
   5  10  -2 -0.0855 1.59805   8
   5  10  -2 2.00411 1.52156   4
   5  10  -2 -2.4011 1.41458   3
  -5 -10   2 -2.1782 1.29719   2
  -5 -10   2 1.36466 1.86543   8
  -5 -10   2 1.18761 1.47715   7
   4  10  -2 29.5600 3.96320   4
   4  10  -2 35.5546 4.68559   3
   4  10  -2 32.6361 3.97810   8
  -4 -10   2 28.7504 3.84451   8
  -4 -10   2 29.0042 4.04130   2
  -4 -10   2 27.3402 3.92332   7
   3  10  -2 -0.1678 1.17367   8
   3  10  -2 1.38428 1.74724   3
  -3 -10   2 1.54797 1.27869   7
  -3 -10   2 0.43239 1.16877   2
  -3 -10   2 0.97689 1.30151   8
   2  10  -2 -0.5904 0.93466   8
   2  10  -2 -0.6425 1.03880   3
  -2 -10   2 -1.7457 0.84426   8
  -2 -10   2 -1.1030 0.87711   7
  -2 -10   2 -0.7915 1.25350   2
   1  10  -2 4.25780 1.63079   8
   1  10  -2 4.29782 1.74325   2
   1  10  -2 6.96460 2.23147   3
  -1 -10   2 5.35792 2.02929   5
  -1 -10   2 7.09805 1.98318   2
  -1 -10   2 5.77506 2.26710   7
   0  10  -2 3.57714 1.87741   3
   0  10  -2 3.99398 2.03184   2
   0  10  -2 3.24862 1.73741   8
   0 -10   2 4.43944 1.93526   2
   0 -10   2 -0.4032 1.44465   5
   0 -10   2 3.56095 1.72898   7
  -1  10  -2 31.6733 4.04492   3
  -1  10  -2 25.7214 3.94951   2
  -1  10  -2 36.1126 4.15764   8
   1 -10   2 33.6158 4.54173   7
   1 -10   2 31.3836 4.26937   2
   1 -10   2 24.6851 4.20328   5
  -2  10  -2 1.15145 1.36887   2
  -2  10  -2 1.78505 1.87693   8
   2 -10   2 3.84614 2.37816   5
   2 -10   2 1.01012 2.07926   7
   2 -10   2 4.46770 1.89347   2
  -3  10  -2 1.55128 1.47802   2
  -3  10  -2 0.42485 1.66454   8
   3 -10   2 -0.6769 1.84881   7
   3 -10   2 0.12049 2.02768   5
   4 -10   2 0.74527 1.84815   7
   9   9  -2 2.76257 2.10774   6
   9   9  -2 0.15737 1.59446   4
   9   9  -2 5.17377 2.48727   3
  -9  -9   2 3.42794 2.59472   3
  -9  -9   2 4.27677 2.33276   8
  -9  -9   2 2.29411 1.73809   2
   8   9  -2 -0.2069 1.63997   4
   8   9  -2 2.19696 1.88503   3
   8   9  -2 0.00186 1.50655   6
  -8  -9   2 0.96694 2.42377   3
  -8  -9   2 1.47535 1.82272   8
  -8  -9   2 1.56894 1.30979   2
   7   9  -2 2.06318 1.92832   3
   7   9  -2 5.68677 2.54385   6
   7   9  -2 3.20344 1.87334   4
  -7  -9   2 5.25194 2.19904   8
  -7  -9   2 4.83729 2.64023   3
  -7  -9   2 1.63615 1.79348   2
   6   9  -2 1.28278 1.74776   4
   6   9  -2 -0.9125 1.33014   3
  -6  -9   2 0.45822 1.54703   3
  -6  -9   2 -0.9474 0.94744   2
  -6  -9   2 1.66657 1.86736   8
   5   9  -2 2.18337 1.78900   3
   5   9  -2 3.40791 1.87139   4
  -5  -9   2 2.48525 1.60439   7
  -5  -9   2 2.70731 1.43773   8
  -5  -9   2 1.64195 2.22453   3
  -5  -9   2 1.17077 1.24990   2
   4   9  -2 15.2435 2.84860   4
   4   9  -2 18.1930 2.86075   8
   4   9  -2 18.1136 3.25188   3
  -4  -9   2 14.8473 2.73417   2
  -4  -9   2 10.4955 2.51280   7
  -4  -9   2 12.6949 2.54785   8
   3   9  -2 13.7204 2.48644   8
   3   9  -2 15.6383 2.72998   4
   3   9  -2 21.1832 3.39288   3
  -3  -9   2 15.9775 2.71109   8
  -3  -9   2 21.4026 3.11136   7
  -3  -9   2 17.1434 2.94396   2
   2   9  -2 2.23821 1.27553   8
   2   9  -2 1.26323 1.32306   4
   2   9  -2 3.31423 1.65827   3
  -2  -9   2 1.13449 1.08836   5
  -2  -9   2 1.87200 1.29018   7
  -2  -9   2 -0.1808 1.31839   2
  -2  -9   2 1.26291 1.13494   8
   1   9  -2 32.0616 3.77801   8
   1   9  -2 31.9326 3.89646   3
  -1  -9   2 37.2787 4.36485   7
  -1  -9   2 32.5302 4.04104   5
  -1  -9   2 30.4117 3.72602   2
   0   9  -2 5.50968 1.72332   2
   0   9  -2 9.61359 2.23713   3
   0   9  -2 9.44443 2.07022   8
   0  -9   2 8.64262 2.40698   5
   0  -9   2 8.09138 2.00354   2
   0  -9   2 3.78096 1.67819   7
  -1   9  -2 14.3400 2.66180   2
  -1   9  -2 12.8296 2.45065   8
  -1   9  -2 14.9328 2.51058   3
   1  -9   2 12.4092 2.47442   2
   1  -9   2 10.0528 2.55139   5
   1  -9   2 10.6799 2.72264   7
  -2   9  -2 29.9136 3.81277   8
  -2   9  -2 31.5223 3.72638   3
  -2   9  -2 36.2565 4.24674   2
   2  -9   2 45.7693 5.17519   7
   2  -9   2 26.0732 3.67825   2
   2  -9   2 28.3695 4.45125   5
  -3   9  -2 10.7211 2.33586   8
  -3   9  -2 15.8495 2.90553   2
   3  -9   2 15.7132 2.88984   2
   3  -9   2 9.17844 3.03029   5
   3  -9   2 12.5981 2.89423   7
  -4   9  -2 8.60290 2.29996   2
  -4   9  -2 14.8635 2.67252   8
   4  -9   2 15.9553 3.76762   5
   4  -9   2 13.9622 3.36223   7
  -5   9  -2 0.32660 1.63757   2
  -5   9  -2 0.94235 1.41584   8
   5  -9   2 -0.3057 1.42273   5
   5  -9   2 -0.6203 1.77928   7
  10   8  -2 -0.5092 1.44801   4
  10   8  -2 0.32476 1.99187   3
  10   8  -2 -1.5898 1.81532   6
 -10  -8   2 1.11636 1.81281   2
 -10  -8   2 -0.9789 2.20902   3
 -10  -8   2 1.51934 1.92590   8
   9   8  -2 -0.2351 1.19471   6
   9   8  -2 -1.2268 1.62593   3
   9   8  -2 -0.1041 2.07449   4
  -9  -8   2 0.77907 2.34408   3
  -9  -8   2 -0.5809 1.04944   2
  -9  -8   2 1.03585 1.88039   8
   8   8  -2 11.2615 3.03580   3
   8   8  -2 14.2872 3.19564   4
   8   8  -2 16.8183 3.01308   6
  -8  -8   2 13.5940 3.46327   3
  -8  -8   2 16.0232 2.86894   2
  -8  -8   2 13.7376 2.74695   8
   7   8  -2 9.10949 2.37576   3
   7   8  -2 12.1801 2.82537   4
   7   8  -2 7.19388 1.99850   6
  -7  -8   2 9.26713 2.36119   8
  -7  -8   2 6.69505 2.63411   3
  -7  -8   2 4.59241 1.99274   2
   6   8  -2 4.76355 1.75906   4
   6   8  -2 5.16455 2.02103   3
   6   8  -2 4.90472 1.65540   6
  -6  -8   2 7.80549 1.96003   2
  -6  -8   2 7.49230 2.07304   8
  -6  -8   2 5.56389 2.50722   3
   5   8  -2 -1.2361 1.14007   3
   5   8  -2 -0.5508 0.97010   4
   5   8  -2 -0.0139 1.05955   6
  -5  -8   2 -0.4719 0.94229   7
  -5  -8   2 -0.7964 1.58829   3
  -5  -8   2 1.72885 1.18644   2
  -5  -8   2 -0.0215 0.88973   8
   4   8  -2 2.59729 1.70478   3
   4   8  -2 1.79043 1.24688   4
  -4  -8   2 1.71546 1.47799   2
  -4  -8   2 3.71269 1.96199   3
  -4  -8   2 3.87361 1.39634   8
  -4  -8   2 5.34593 1.70185   7
   3   8  -2 18.3091 2.69560   4
   3   8  -2 14.0151 2.77268   3
   3   8  -2 11.3032 2.17736   8
  -3  -8   2 13.6940 2.41289   2
  -3  -8   2 12.4589 2.42512   7
  -3  -8   2 10.6821 2.21208   8
   2   8  -2 63.1426 4.44197   8
   2   8  -2 58.6754 4.85858   3
   2   8  -2 67.1775 4.51916   4
  -2  -8   2 56.6784 4.75715   7
  -2  -8   2 61.7126 4.45586   5
  -2  -8   2 67.2572 4.55899   8
  -2  -8   2 56.0533 4.46927   2
   1   8  -2 131.922 7.83142   3
   1   8  -2 141.903 7.30015   4
   1   8  -2 137.357 7.58024   8
  -1  -8   2 123.658 7.88331   7
  -1  -8   2 127.663 7.72094   2
  -1  -8   2 120.934 7.68649   5
  -1  -8   2 128.482 7.59104   8
   0   8  -2 11.2399 2.16334   3
   0   8  -2 8.10202 1.84637   8
   0   8  -2 11.4333 2.20621   2
   0  -8   2 13.5797 2.46472   7
   0  -8   2 11.8062 2.32155   2
   0  -8   2 10.6454 2.32588   5
  -1   8  -2 32.8531 3.83673   2
  -1   8  -2 35.9139 3.68881   8
  -1   8  -2 36.4114 3.21018   3
   1  -8   2 37.6832 4.14374   2
   1  -8   2 35.1058 4.26902   5
   1  -8   2 27.6051 3.72231   7
  -2   8  -2 28.5902 3.24564   8
  -2   8  -2 27.8426 3.27541   3
  -2   8  -2 30.2897 3.60362   2
   2  -8   2 28.7371 3.54895   2
   2  -8   2 28.4326 3.84960   7
   2  -8   2 25.2767 3.98351   5
  -3   8  -2 55.2740 4.67567   2
  -3   8  -2 76.0868 4.89710   3
  -3   8  -2 58.7068 4.70085   8
   3  -8   2 55.1460 5.19562   7
   3  -8   2 62.8893 5.70953   5
   3  -8   2 63.9869 4.92772   2
  -4   8  -2 76.8252 5.20107   8
  -4   8  -2 65.1699 5.16223   2
   4  -8   2 53.1275 4.58833   1
   4  -8   2 58.2067 5.57179   5
   4  -8   2 59.5173 5.42532   7
  -5   8  -2 1.35977 1.63823   2
  -5   8  -2 1.66496 1.77527   8
   5  -8   2 2.71380 1.76355   1
   5  -8   2 -0.8041 1.63156   5
   5  -8   2 -2.0433 1.50673   7
  -6   8  -2 16.7174 3.12598   8
  -6   8  -2 12.8971 2.83402   2
   6  -8   2 9.46308 2.57472   1
   6  -8   2 9.77785 2.89781   5
   6  -8   2 9.18463 2.39821   7
  11   7  -2 2.10861 2.32000   6
  11   7  -2 4.64484 2.37500   3
 -11  -7   2 -2.0760 2.11731   3
  10   7  -2 0.11819 1.68667   3
  10   7  -2 2.06306 2.14437   6
  10   7  -2 0.92131 2.05867   4
 -10  -7   2 -0.5576 1.26641   8
 -10  -7   2 0.38962 1.58482   2
 -10  -7   2 0.14869 2.20381   3
   9   7  -2 2.50106 1.43574   6
   9   7  -2 -0.7269 1.74947   3
   9   7  -2 0.89830 2.10769   4
  -9  -7   2 7.77492 3.07288   3
  -9  -7   2 2.89338 1.79185   2
  -9  -7   2 1.91409 1.94236   8
   8   7  -2 28.8152 4.05955   3
   8   7  -2 27.2509 4.02666   4
   8   7  -2 26.8276 3.61619   6
  -8  -7   2 22.8475 3.34462   2
  -8  -7   2 19.7371 3.14041   8
  -8  -7   2 21.7691 3.89303   3
   7   7  -2 7.55472 2.20993   4
   7   7  -2 9.53446 2.04804   6
   7   7  -2 7.60258 2.18308   3
  -7  -7   2 3.43749 1.66811   8
  -7  -7   2 5.61055 1.66052   2
  -7  -7   2 4.58674 2.05129   3
   6   7  -2 14.8089 2.79524   4
   6   7  -2 15.0989 2.42761   6
   6   7  -2 14.8848 2.77790   3
  -6  -7   2 14.0941 2.51513   8
  -6  -7   2 14.2874 2.57624   2
  -6  -7   2 18.9340 3.43480   3
   5   7  -2 3.13089 1.66339   4
   5   7  -2 4.51343 1.42883   6
   5   7  -2 1.58899 1.07487   3
  -5  -7   2 1.98330 1.46946   3
  -5  -7   2 4.27329 1.33427   7
  -5  -7   2 3.32495 1.23258   8
  -5  -7   2 0.87086 1.30797   2
   4   7  -2 76.6362 4.64772   6
   4   7  -2 65.7225 5.33699   3
   4   7  -2 78.9718 5.40322   4
  -4  -7   2 75.3203 4.92183   8
  -4  -7   2 70.9645 4.97318   2
  -4  -7   2 74.4022 4.96321   7
  -4  -7   2 76.8368 5.84311   3
   3   7  -2 28.4813 3.49764   3
   3   7  -2 28.1195 2.25777   6
   3   7  -2 31.5207 2.86914   4
  -3  -7   2 30.6922 3.38787   7
  -3  -7   2 28.1302 3.20291   2
  -3  -7   2 27.0440 2.40244   5
  -3  -7   2 30.7648 3.20751   8
   2   7  -2 3.85737 1.42934   8
   2   7  -2 4.36743 1.60670   3
   2   7  -2 4.32221 1.36673   4
  -2  -7   2 2.70207 1.11306   5
  -2  -7   2 4.47715 1.56985   7
  -2  -7   2 7.44707 1.72354   2
  -2  -7   2 5.31686 1.47096   8
   1   7  -2 -0.2662 0.98512   3
   1   7  -2 0.17636 0.72744   8
   1   7  -2 0.10952 0.72050   4
  -1  -7   2 -1.0064 0.68875   5
  -1  -7   2 0.74819 0.80939   8
  -1  -7   2 -0.7101 0.97047   7
  -1  -7   2 0.18998 0.62849   2
   0   7  -2 2.86919 0.90748   4
   0   7  -2 3.27941 1.11590   8
   0   7  -2 4.82416 1.47415   3
   0  -7   2 1.80685 1.27203   5
   0  -7   2 0.42445 1.17715   2
   0  -7   2 1.70920 1.15215   7
  -1   7  -2 28.1972 3.24728   2
  -1   7  -2 28.1628 3.09352   3
  -1   7  -2 33.4257 3.26352   8
   1  -7   2 21.9068 3.10605   7
   1  -7   2 25.5089 2.46516   9
   1  -7   2 24.4839 2.47317   1
   1  -7   2 29.7564 3.35957   2
   1  -7   2 26.0660 3.52369   5
  -2   7  -2 6.40761 1.58929   2
  -2   7  -2 9.91111 1.91362   3
  -2   7  -2 6.75026 1.70173   8
   2  -7   2 11.5910 2.00038   2
   2  -7   2 6.81740 2.11510   5
   2  -7   2 9.60865 1.82158   9
   2  -7   2 4.11869 1.22618   1
   2  -7   2 6.81030 1.75054   7
  -3   7  -2 75.5610 4.78158   8
  -3   7  -2 73.8173 5.10623   2
  -3   7  -2 69.5405 4.69577   3
   3  -7   2 63.0983 5.08053   7
   3  -7   2 69.9240 4.73960   1
   3  -7   2 60.5100 5.47025   5
   3  -7   2 74.4329 5.15273   2
   3  -7   2 66.3352 5.02105   9
  -4   7  -2 62.9223 4.35132   3
  -4   7  -2 55.6857 4.34433   8
  -4   7  -2 57.6041 4.44787   2
   4  -7   2 57.7964 4.91494   7
   4  -7   2 58.8820 4.35810   1
   4  -7   2 51.3418 4.96707   5
   4  -7   2 51.9192 4.65260   9
  -5   7  -2 3.54850 1.56136   8
  -5   7  -2 1.85457 1.58145   2
   5  -7   2 2.04417 2.03940   5
   5  -7   2 1.92700 1.74692   7
   5  -7   2 5.17150 1.74964   1
  -6   7  -2 8.26944 2.00656   8
  -6   7  -2 5.74487 1.91278   2
   6  -7   2 5.23304 1.89275   1
   6  -7   2 5.51537 1.93354   7
   6  -7   2 2.87983 2.22525   5
  -7   7  -2 5.86802 2.12632   2
  -7   7  -2 0.78722 1.79779   8
   7  -7   2 2.43904 2.33686   5
   7  -7   2 4.05408 1.76580   1
   7  -7   2 1.84389 1.90950   7
  11   6  -2 3.88217 2.10191   4
  11   6  -2 3.73055 2.01093   6
 -11  -6   2 1.63379 2.33668   3
 -11  -6   2 1.05674 1.95062   8
 -11  -6   2 7.87777 2.26233   2
  10   6  -2 1.10025 1.42401   4
  10   6  -2 2.30137 2.07032   6
 -10  -6   2 -0.1276 1.28701   8
 -10  -6   2 0.10380 0.96417   2
 -10  -6   2 0.21923 1.91129   3
   9   6  -2 3.09635 1.98616   6
   9   6  -2 -0.8260 1.18980   4
  -9  -6   2 0.49386 2.05818   3
  -9  -6   2 0.11279 1.28198   2
  -9  -6   2 -1.1517 1.43190   8
   8   6  -2 0.85637 1.13325   6
   8   6  -2 0.58204 1.73356   4
   8   6  -2 1.59654 1.32825   3
  -8  -6   2 -0.3062 0.82971   2
  -8  -6   2 1.09593 1.45454   8
  -8  -6   2 0.56024 1.22150   3
   7   6  -2 1.13929 1.34907   4
   7   6  -2 1.06700 1.00286   6
   7   6  -2 -1.1562 0.70933   3
  -7  -6   2 1.22092 1.11987   8
  -7  -6   2 -1.6108 0.97194   2
  -7  -6   2 0.64005 1.22107   3
   6   6  -2 94.3194 5.77270   6
   6   6  -2 82.1262 5.98477   3
   6   6  -2 85.2751 6.05706   4
  -6  -6   2 98.8028 6.59028   3
  -6  -6   2 90.6502 5.67356   2
  -6  -6   2 88.0981 5.64050   8
  -6  -6   2 83.1795 5.55181   7
   5   6  -2 25.9870 3.23753   3
   5   6  -2 28.5310 3.00588   6
   5   6  -2 25.5485 3.28057   4
  -5  -6   2 21.0233 2.78930   8
  -5  -6   2 25.9282 2.36665   7
  -5  -6   2 24.1779 3.43483   3
  -5  -6   2 27.0748 3.03022   2
   4   6  -2 1.88049 1.31199   4
   4   6  -2 1.83963 0.97069   6
   4   6  -2 1.64761 1.01295   3
  -4  -6   2 1.90464 1.22054   3
  -4  -6   2 1.99760 1.07755   2
  -4  -6   2 1.92604 0.91598   7
  -4  -6   2 2.12982 0.96863   8
   3   6  -2 55.1304 3.31611   6
   3   6  -2 50.2032 3.93081   3
   3   6  -2 48.1677 3.70229   4
   3   6  -2 54.3211 2.67617   9
  -3  -6   2 47.5506 3.58665   8
  -3  -6   2 47.9229 3.62550   2
  -3  -6   2 53.2083 4.18099   3
  -3  -6   2 45.8448 3.14446   5
  -3  -6   2 57.7935 3.81906   7
   2   6  -2 23.2621 2.81660   3
   2   6  -2 23.2571 2.53663   4
   2   6  -2 22.1704 1.44639   9
   2   6  -2 20.3516 2.35447   8
   2   6  -2 23.9144 1.75050   6
  -2  -6   2 19.5215 2.25179   5
  -2  -6   2 26.4961 2.25898   8
  -2  -6   2 20.8523 2.58989   2
  -2  -6   2 23.4727 2.68669   7
   1   6  -2 74.8926 4.97192   3
   1   6  -2 86.2170 4.76590   4
   1   6  -2 81.7656 4.24362   9
   1   6  -2 81.0173 4.11706   6
   1   6  -2 82.1092 4.82323   8
  -1  -6   2 78.4234 4.09649   9
  -1  -6   2 84.0602 4.86015   8
  -1  -6   2 75.6731 3.94749   1
  -1  -6   2 76.1490 5.00544   7
  -1  -6   2 80.8375 5.03822   2
  -1  -6   2 79.4500 4.96131   5
   0   6  -2 191.945 9.56374   8
   0   6  -2 193.375 9.20021   4
   0   6  -2 184.988 9.74745   3
   0   6  -2 201.566 9.25533   9
   0  -6   2 190.411 10.0067   7
   0  -6   2 194.562 9.82052   2
   0  -6   2 190.596 9.58879   8
   0  -6   2 183.610 8.90436   1
   0  -6   2 177.713 9.89170   5
   0  -6   2 175.978 9.07970   9
  -1   6  -2 13.7002 1.97481   3
  -1   6  -2 13.8661 1.40187   4
  -1   6  -2 12.4497 1.96789   2
  -1   6  -2 9.83045 1.68481   8
   1  -6   2 12.3720 1.68123   9
   1  -6   2 9.27339 1.84766   7
   1  -6   2 10.6865 2.18156   5
   1  -6   2 11.3037 1.51271   1
   1  -6   2 10.3335 1.81117   2
  -2   6  -2 0.03758 0.95013   3
  -2   6  -2 -0.5845 0.53515   8
  -2   6  -2 0.34871 0.81626   2
   2  -6   2 -0.9483 0.97672   7
   2  -6   2 0.01657 0.77203   5
   2  -6   2 -0.3979 0.57082   1
   2  -6   2 0.65364 0.85616   2
   2  -6   2 0.29962 0.81484   9
  -3   6  -2 59.9079 4.31621   2
  -3   6  -2 69.8151 4.28410   8
  -3   6  -2 65.8124 4.27730   3
   3  -6   2 61.5669 4.77597   7
   3  -6   2 60.4426 4.92203   5
   3  -6   2 67.8915 4.51115   2
   3  -6   2 56.8342 4.50000   9
   3  -6   2 62.9857 4.22003   1
  -4   6  -2 19.8010 2.56965   2
  -4   6  -2 14.8913 2.14424   8
  -4   6  -2 18.9554 2.38555   3
   4  -6   2 13.3874 2.27389   1
   4  -6   2 22.5967 3.05980   7
   4  -6   2 13.0650 2.45327   9
   4  -6   2 9.64106 2.38799   5
  -5   6  -2 -0.4254 1.06683   3
  -5   6  -2 0.63499 0.93694   8
  -5   6  -2 0.46964 1.17293   2
   5  -6   2 2.68898 1.37820   1
   5  -6   2 0.67345 1.26365   7
   5  -6   2 -0.1372 0.85153   9
   5  -6   2 1.72897 1.72072   5
  -6   6  -2 23.6069 3.15466   8
  -6   6  -2 24.9703 3.27706   2
   6  -6   2 20.1443 3.15623   1
   6  -6   2 26.6143 4.20142   5
   6  -6   2 24.0489 3.44639   7
  -7   6  -2 0.11794 1.26048   8
  -7   6  -2 1.67163 1.62477   2
   7  -6   2 0.07296 1.70350   5
   7  -6   2 1.17498 1.48461   7
   7  -6   2 3.77239 1.91630   1
  -8   6  -2 -0.2871 1.44670   2
  -8   6  -2 -1.5318 1.70253   8
   8  -6   2 0.26878 1.77578   1
   8  -6   2 0.77038 1.99556   5
  11   5  -2 0.29388 1.42664   4
  11   5  -2 1.52506 2.05326   6
 -11  -5   2 -0.6228 1.25316   2
 -11  -5   2 -1.1911 1.07480   8
 -11  -5   2 0.86634 2.03136   3
  10   5  -2 22.2356 3.70104   4
  10   5  -2 25.5501 3.85000   6
 -10  -5   2 21.1394 3.44640   8
 -10  -5   2 23.5279 4.10640   3
 -10  -5   2 18.8741 3.04591   2
   9   5  -2 0.73074 1.27005   6
   9   5  -2 -0.8243 0.97111   4
  -9  -5   2 -0.7013 1.36759   3
  -9  -5   2 1.20805 1.55411   8
  -9  -5   2 0.26745 1.14598   2
   8   5  -2 3.00189 1.73508   6
   8   5  -2 3.14400 1.86645   4
  -8  -5   2 3.27492 1.63668   8
  -8  -5   2 3.09097 1.62878   3
  -8  -5   2 3.28632 1.57249   2
   7   5  -2 32.8878 3.99267   4
   7   5  -2 36.0323 3.93415   6
  -7  -5   2 38.6889 3.88512   8
  -7  -5   2 38.6496 4.52098   3
  -7  -5   2 39.5777 3.39295   2
   6   5  -2 1.60109 1.19782   6
   6   5  -2 2.10667 0.81288   1
   6   5  -2 -0.6145 1.14423   4
   6   5  -2 1.45670 0.82752   9
  -6  -5   2 2.26504 1.10408   8
  -6  -5   2 0.63837 0.63727   7
  -6  -5   2 2.13678 1.15142   2
  -6  -5   2 -0.5668 0.80778   3
   5   5  -2 137.864 6.68017   9
   5   5  -2 120.608 7.61283   3
   5   5  -2 133.705 7.73269   4
   5   5  -2 137.592 7.37453   6
   5   5  -2 131.440 6.44436   1
  -5  -5   2 130.420 7.97672   3
  -5  -5   2 134.543 7.31822   8
  -5  -5   2 130.867 7.28594   2
  -5  -5   2 127.290 6.86244   7
   4   5  -2 11.2776 1.72505   6
   4   5  -2 11.1700 0.99283   9
   4   5  -2 12.3698 1.08978   9
   4   5  -2 11.8544 0.96416   1
   4   5  -2 8.92458 1.77213   3
   4   5  -2 7.96105 1.73039   4
  -4  -5   2 11.5438 2.06201   3
  -4  -5   2 11.7853 1.74014   8
  -4  -5   2 8.76986 1.05822   9
  -4  -5   2 12.7763 1.68186   7
  -4  -5   2 11.3890 1.82846   2
   3   5  -2 154.563 6.67544   1
   3   5  -2 144.122 7.91791   4
   3   5  -2 152.130 7.46207   6
   3   5  -2 147.268 6.78648   9
   3   5  -2 140.568 8.04022   3
   3   5  -2 154.779 6.76204   9
  -3  -5   2 154.675 8.36216   3
  -3  -5   2 148.500 7.68621   7
  -3  -5   2 147.410 7.66640   8
  -3  -5   2 133.636 7.07287   5
  -3  -5   2 139.396 7.69772   2
   2   5  -2 730.985 31.6626   9
   2   5  -2 731.284 31.5916   1
   2   5  -2 740.441 32.1537   6
   2   5  -2 724.897 32.7867   4
   2   5  -2 692.529 32.9847   3
   2   5  -2 760.590 31.7332   9
  -2  -5   2 714.171 32.7661   2
  -2  -5   2 692.103 32.3841   5
  -2  -5   2 758.179 33.3251   3
  -2  -5   2 741.632 32.6461   8
  -2  -5   2 706.913 32.7439   7
   1   5  -2 50.9068 3.21355   4
   1   5  -2 51.5175 3.22551   8
   1   5  -2 46.0452 3.44854   3
   1   5  -2 49.9627 2.59397   6
   1   5  -2 51.3548 2.68560   9
  -1  -5   2 49.5613 3.43963   7
  -1  -5   2 46.7686 2.58040   9
  -1  -5   2 47.7725 3.26471   5
  -1  -5   2 43.2251 3.15292   8
  -1  -5   2 51.0382 3.41929   2
  -1  -5   2 48.5593 2.49612   1
   0   5  -2 179.052 8.30207   4
   0   5  -2 180.791 8.22821   9
   0   5  -2 173.633 8.75686   3
   0   5  -2 183.056 8.60469   8
   0  -5   2 168.727 8.86836   5
   0  -5   2 164.635 8.84285   7
   0  -5   2 171.320 8.56508   8
   0  -5   2 157.978 8.11962   9
   0  -5   2 161.703 7.94951   1
   0  -5   2 163.138 8.67920   2
  -1   5  -2 10.3035 1.10660   4
  -1   5  -2 8.75731 1.45268   3
  -1   5  -2 9.21568 1.38485   8
  -1   5  -2 9.17693 1.33046   9
   1  -5   2 8.84137 1.52963   2
   1  -5   2 11.1418 1.35774   1
   1  -5   2 9.35578 1.72258   5
   1  -5   2 8.35363 1.31092   9
   1  -5   2 6.40131 1.34796   7
  -2   5  -2 177.669 8.93653   8
  -2   5  -2 166.506 9.09865   2
  -2   5  -2 196.088 9.13228   3
   2  -5   2 180.250 8.89396   1
   2  -5   2 183.053 9.22522   2
   2  -5   2 170.513 9.40162   7
   2  -5   2 175.069 9.69024   5
   2  -5   2 175.019 9.16945   9
  -3   5  -2 322.570 15.1253   2
  -3   5  -2 328.657 14.9623   8
  -3   5  -2 331.937 14.9561   3
   3  -5   2 298.818 14.9538   1
   3  -5   2 314.531 15.4060   9
   3  -5   2 302.916 15.0739   2
   3  -5   2 294.040 15.3551   7
   3  -5   2 306.975 15.8039   5
  -4   5  -2 84.2721 5.14618   2
  -4   5  -2 97.6293 5.22267   3
  -4   5  -2 75.4749 4.97370   8
   4  -5   2 83.2428 5.65616   9
   4  -5   2 83.0041 5.96865   5
   4  -5   2 74.1932 5.26146   7
   4  -5   2 79.7295 5.24511   1
  -5   5  -2 16.7964 2.32308   2
  -5   5  -2 20.3539 2.47216   3
  -5   5  -2 20.4866 2.47599   8
   5  -5   2 18.6498 2.66980   7
   5  -5   2 21.1237 2.83127   1
   5  -5   2 18.5291 3.21246   5
   5  -5   2 21.1479 3.04343   9
  -6   5  -2 1.16634 1.25888   3
  -6   5  -2 1.52401 1.07752   8
  -6   5  -2 2.11960 1.30492   2
   6  -5   2 2.59754 1.72227   5
   6  -5   2 2.75851 1.43875   9
   6  -5   2 2.21728 1.24395   7
   6  -5   2 0.49183 1.35030   1
  -7   5  -2 15.5607 2.62846   2
  -7   5  -2 16.3743 2.50326   8
   7  -5   2 15.8119 3.02298   1
   7  -5   2 14.5790 2.72693   7
   7  -5   2 14.8032 3.07198   5
  -8   5  -2 -0.1889 1.31155   2
  -8   5  -2 -0.9730 1.65800   8
   8  -5   2 -2.1879 1.38556   5
   8  -5   2 -0.4379 1.01031   1
  -9   5  -2 0.52372 1.42070   8
   9  -5   2 -0.0798 1.79987   5
   9  -5   2 -0.2404 1.27817   1
  11   4  -2 -0.3390 1.72120   4
  11   4  -2 2.04921 2.05832   6
 -11  -4   2 -0.5946 1.81675   8
 -11  -4   2 2.07000 2.05655   3
 -11  -4   2 -0.5690 1.30344   2
  10   4  -2 22.2567 3.57090   6
  10   4  -2 26.0783 3.80646   4
 -10  -4   2 25.7206 3.34250   2
 -10  -4   2 17.9589 3.37611   3
 -10  -4   2 24.4152 3.52550   8
   9   4  -2 5.72363 1.88331   4
   9   4  -2 1.68948 1.30124   1
   9   4  -2 2.88080 1.59934   6
  -9  -4   2 5.32878 1.87715   8
  -9  -4   2 3.56892 1.86616   3
  -9  -4   2 5.33423 1.67673   2
   8   4  -2 36.5703 3.45950   9
   8   4  -2 34.8210 4.17630   4
   8   4  -2 41.0637 4.37460   6
   8   4  -2 43.7929 3.35233   1
  -8  -4   2 37.2709 3.35310   2
  -8  -4   2 39.0698 3.41873   8
  -8  -4   2 29.7060 4.08323   3
   7   4  -2 247.787 12.3645   9
   7   4  -2 246.927 11.9669   1
   7   4  -2 263.777 13.1634   4
   7   4  -2 262.380 12.9045   6
  -7  -4   2 237.526 12.2176   2
  -7  -4   2 225.445 12.2469   8
  -7  -4   2 224.472 12.9448   3
   6   4  -2 -0.1970 0.53292   1
   6   4  -2 -0.0666 0.86382   6
   6   4  -2 -0.6464 0.52573   4
   6   4  -2 0.39929 0.71768   9
  -6  -4   2 0.56334 0.72196   2
  -6  -4   2 1.94415 1.06998   3
  -6  -4   2 0.07938 0.71360   8
  -6  -4   2 0.05982 0.49542   7
   5   4  -2 5.78405 1.43362   4
   5   4  -2 7.52774 1.55189   6
   5   4  -2 6.91066 1.08564   1
   5   4  -2 5.25021 1.03456   9
  -5  -4   2 7.04375 1.44243   8
  -5  -4   2 9.13557 1.30178   7
  -5  -4   2 7.74805 1.73241   3
  -5  -4   2 9.27755 1.52490   2
  -5  -4   2 6.52096 1.10363   9
   4   4  -2 47.2481 3.54562   3
   4   4  -2 49.0032 2.72333   1
   4   4  -2 47.9866 3.33015   6
   4   4  -2 42.8154 3.44788   4
   4   4  -2 51.8179 2.90602   9
  -4  -4   2 42.8614 3.58481   3
  -4  -4   2 51.0231 3.36624   2
  -4  -4   2 55.5975 2.87307   9
  -4  -4   2 52.4397 3.11827   7
  -4  -4   2 52.7394 3.40502   8
   3   4  -2 343.663 16.4265   3
   3   4  -2 347.687 16.3347   4
   3   4  -2 352.998 15.2624   9
   3   4  -2 351.058 15.1668   1
   3   4  -2 351.263 15.2140   9
   3   4  -2 347.982 15.8866   6
  -3  -4   2 315.355 15.2654   5
  -3  -4   2 341.919 16.0355   2
  -3  -4   2 337.535 15.9697   8
  -3  -4   2 347.873 15.2563   9
  -3  -4   2 337.255 16.5544   3
  -3  -4   2 352.353 15.9160   7
   2   4  -2 190.089 7.99253   1
   2   4  -2 179.829 9.07459   4
   2   4  -2 180.499 8.59101   6
   2   4  -2 190.453 8.03318   9
   2   4  -2 184.485 8.06877   9
   2   4  -2 173.462 9.17880   3
  -2  -4   2 176.212 8.90213   7
  -2  -4   2 170.375 8.56497   5
  -2  -4   2 181.942 8.88927   8
  -2  -4   2 189.428 9.42052   3
  -2  -4   2 176.159 8.95821   2
   1   4  -2 39.4055 2.81496   3
   1   4  -2 40.8634 2.63378   4
   1   4  -2 38.3593 2.17191   6
   1   4  -2 39.8557 2.60800   8
   1   4  -2 45.4728 2.12164   9
  -1  -4   2 37.1876 1.96214   1
  -1  -4   2 38.6563 2.75200   7
  -1  -4   2 40.4291 2.72860   2
  -1  -4   2 44.3744 2.68028   8
  -1  -4   2 40.0994 2.04141   9
  -1  -4   2 39.0494 2.61556   5
   0   4  -2 1129.79 50.9831   3
   0   4  -2 1196.50 50.6436   4
   0   4  -2 1162.11 49.8737   6
   0   4  -2 1219.70 50.4821   9
   0   4  -2 1155.51 50.7869   8
   0  -4   2 1128.17 50.7815   8
   0  -4   2 1094.38 50.2790   1
   0  -4   2 1234.78 51.1958   7
   0  -4   2 1102.04 50.4330   9
   0  -4   2 1164.07 50.9820   2
   0  -4   2 1132.46 51.0697   5
  -1   4  -2 4.40221 0.70588   4
  -1   4  -2 5.39457 0.91382   9
  -1   4  -2 4.75159 0.93967   8
  -1   4  -2 3.72595 0.93280   3
   1  -4   2 5.98904 1.27933   5
   1  -4   2 2.81658 0.91084   7
   1  -4   2 4.70048 0.89433   9
   1  -4   2 5.52931 1.14221   2
   1  -4   2 5.78688 0.89284   1
  -2   4  -2 55.4144 3.37913   8
  -2   4  -2 55.5103 2.84706   4
  -2   4  -2 53.4392 3.44628   2
  -2   4  -2 70.0773 3.64182   3
   2  -4   2 51.4904 3.82514   5
   2  -4   2 50.7483 3.28994   1
   2  -4   2 55.2254 3.71078   7
   2  -4   2 50.0192 3.49048   9
   2  -4   2 60.7273 3.57382   2
  -3   4  -2 24.0391 2.07004   8
  -3   4  -2 26.1732 1.48642   4
  -3   4  -2 22.6316 2.01187   2
  -3   4  -2 24.2477 2.09249   3
   3  -4   2 26.8637 2.36040   9
   3  -4   2 22.0682 2.82534   5
   3  -4   2 24.0494 2.46364   1
   3  -4   2 24.6452 2.15979   2
   3  -4   2 21.4535 2.47221   7
   3  -4   2 21.9226 1.38578   6
  -4   4  -2 3.94803 1.09821   2
  -4   4  -2 2.71759 1.05432   8
  -4   4  -2 3.05111 1.09263   3
   4  -4   2 0.94128 0.96177   5
   4  -4   2 0.28784 0.97445   9
   4  -4   2 0.03191 0.70028   7
   4  -4   2 0.96751 0.78535   1
  -5   4  -2 219.785 10.7117   8
  -5   4  -2 196.978 10.6670   2
  -5   4  -2 225.340 10.7992   3
   5  -4   2 218.593 11.6913   9
   5  -4   2 205.517 11.6734   5
   5  -4   2 208.571 11.0971   1
   5  -4   2 221.099 11.1146   7
  -6   4  -2 63.8947 4.19988   8
  -6   4  -2 59.8214 4.23441   2
  -6   4  -2 70.5919 4.42461   3
   6  -4   2 58.0622 4.62389   1
   6  -4   2 59.2315 4.91010   9
   6  -4   2 57.9021 5.02681   5
   6  -4   2 60.1546 4.39129   7
  -7   4  -2 0.39172 1.13472   3
  -7   4  -2 2.96636 1.42202   2
  -7   4  -2 0.96770 1.05000   8
   7  -4   2 0.05536 0.89768   1
   7  -4   2 -0.8864 0.88319   5
  -8   4  -2 -1.6187 1.35326   8
  -8   4  -2 -1.3321 0.70852   2
   8  -4   2 1.18875 1.67733   5
   8  -4   2 -0.0518 1.28651   1
  -9   4  -2 5.99811 1.84632   8
   9  -4   2 7.40286 2.66740   1
   9  -4   2 10.2096 2.90027   5
  11   3  -2 0.55564 1.40763   1
  11   3  -2 0.98163 1.91444   6
 -11  -3   2 1.76665 1.63298   8
 -11  -3   2 2.29425 1.57682   2
  10   3  -2 6.68289 2.18115   6
  10   3  -2 13.1405 2.76662   4
  10   3  -2 11.1911 2.52945   1
 -10  -3   2 12.7282 2.68600   8
 -10  -3   2 9.17967 1.93180   2
 -10  -3   2 10.3469 2.61215   3
   9   3  -2 3.94889 1.48698   9
   9   3  -2 7.80048 2.15132   4
   9   3  -2 7.73449 1.98222   1
   9   3  -2 7.35979 2.08399   6
  -9  -3   2 10.5016 2.26950   8
  -9  -3   2 8.51429 1.91042   2
  -9  -3   2 6.77353 1.99181   3
   8   3  -2 17.5164 2.73222   9
   8   3  -2 14.8113 2.72310   4
   8   3  -2 14.7416 2.36484   1
   8   3  -2 15.7591 2.80610   6
  -8  -3   2 20.3601 2.80032   8
  -8  -3   2 19.2852 2.55678   2
  -8  -3   2 14.6703 2.78898   3
   7   3  -2 53.5495 4.00284   9
   7   3  -2 54.7599 4.25457   4
   7   3  -2 54.7412 4.27851   6
   7   3  -2 47.5775 3.57128   1
  -7  -3   2 47.0766 4.00123   3
  -7  -3   2 42.4308 3.55452   8
  -7  -3   2 52.7817 3.76368   2
   6   3  -2 43.9213 3.59695   4
   6   3  -2 45.2361 3.69779   6
   6   3  -2 45.6063 3.40806   9
   6   3  -2 50.8979 3.25253   1
  -6  -3   2 46.6699 3.35053   8
  -6  -3   2 43.4627 3.73590   3
  -6  -3   2 41.9652 3.18185   2
  -6  -3   2 52.3564 2.85229   7
   5   3  -2 213.843 10.0133   1
   5   3  -2 203.807 10.7077   4
   5   3  -2 206.030 10.5533   6
   5   3  -2 209.138 10.2463   9
  -5  -3   2 203.366 10.2976   8
  -5  -3   2 210.239 10.8487   3
  -5  -3   2 200.281 10.2536   2
  -5  -3   2 221.962 9.83819   7
   4   3  -2 362.479 16.2281   1
   4   3  -2 363.984 16.4222   9
   4   3  -2 360.909 17.0906   4
   4   3  -2 347.864 16.7688   6
  -4  -3   2 362.060 16.6718   8
  -4  -3   2 355.791 16.6609   2
  -4  -3   2 334.583 17.0814   3
  -4  -3   2 370.381 16.3348   7
  -4  -3   2 378.178 16.3306   9
   3   3  -2 52.3271 3.13865   6
   3   3  -2 45.2682 3.28117   3
   3   3  -2 52.1777 2.72923   9
   3   3  -2 50.3177 3.33351   4
   3   3  -2 53.3243 2.62096   1
  -3  -3   2 47.8676 2.33569   5
  -3  -3   2 50.7178 3.50167   3
  -3  -3   2 54.1659 3.13675   2
  -3  -3   2 50.6876 2.64835   9
  -3  -3   2 52.3959 2.95666   7
  -3  -3   2 51.2019 3.10458   8
   2   3  -2 160.778 8.02575   3
   2   3  -2 154.165 7.88227   4
   2   3  -2 162.968 7.58588   6
   2   3  -2 166.883 7.05616   9
   2   3  -2 160.532 7.01858   9
   2   3  -2 160.487 7.00230   1
  -2  -3   2 157.207 7.33009   5
  -2  -3   2 158.674 7.67277   7
  -2  -3   2 150.107 7.70480   2
  -2  -3   2 161.791 8.12585   3
  -2  -3   2 163.654 7.04504   9
  -2  -3   2 142.920 7.62132   8
   1   3  -2 349.789 15.6302   9
   1   3  -2 374.764 15.6371   9
   1   3  -2 358.473 16.4221   4
   1   3  -2 355.170 16.5820   3
   1   3  -2 362.972 15.9967   6
  -1  -3   2 360.718 16.3182   8
  -1  -3   2 366.623 15.6124   1
  -1  -3   2 351.480 16.2552   5
  -1  -3   2 359.468 16.4341   2
  -1  -3   2 366.949 16.4609   7
   0   3  -2 766.964 33.0229   8
   0   3  -2 748.466 32.3745   6
   0   3  -2 787.198 32.7080   9
   0   3  -2 736.939 32.9171   4
   0   3  -2 729.621 33.1822   3
   0  -3   2 749.854 33.1523   2
   0  -3   2 736.334 32.7008   9
   0  -3   2 725.264 32.5925   1
   0  -3   2 739.909 33.2009   5
   0  -3   2 804.972 33.0711   8
   0  -3   2 709.135 33.1848   7
  -1   3  -2 668.876 29.4174   8
  -1   3  -2 705.002 29.4343   9
  -1   3  -2 658.603 29.5432   3
  -1   3  -2 679.138 29.1411   4
   1  -3   2 647.052 29.5256   2
   1  -3   2 660.810 29.4420   9
   1  -3   2 660.640 29.7106   7
   1  -3   2 651.450 29.2512   1
   1  -3   2 647.272 29.8030   5
  -2   3  -2 192.484 8.89747   8
  -2   3  -2 175.052 8.90910   2
  -2   3  -2 197.987 9.14079   9
  -2   3  -2 191.008 8.46726   4
  -2   3  -2 189.973 8.97852   3
   2  -3   2 190.709 9.43793   5
   2  -3   2 185.376 8.91108   1
   2  -3   2 187.885 9.16411   9
   2  -3   2 183.553 8.26176   6
   2  -3   2 178.073 9.14120   7
   2  -3   2 177.656 8.94179   2
  -3   3  -2 188.287 9.34143   2
  -3   3  -2 207.202 8.86324   4
  -3   3  -2 197.509 9.39539   3
  -3   3  -2 191.173 9.29334   8
   3  -3   2 196.889 8.87938   6
   3  -3   2 186.694 9.91736   5
   3  -3   2 189.967 9.39770   2
   3  -3   2 189.462 9.78462   9
   3  -3   2 182.990 9.56544   7
   3  -3   2 202.659 9.55401   1
  -4   3  -2 216.730 10.2673   8
  -4   3  -2 224.917 10.3716   3
  -4   3  -2 212.057 9.73295   4
  -4   3  -2 209.915 10.2561   2
   4  -3   2 207.473 10.9912   5
   4  -3   2 205.845 10.8803   9
   4  -3   2 204.694 10.4748   7
   4  -3   2 209.043 10.5447   1
   4  -3   2 211.911 9.91387   6
  -5   3  -2 3.87477 1.05853   8
  -5   3  -2 5.68992 1.23874   2
  -5   3  -2 7.36529 1.44144   3
   5  -3   2 5.46441 1.30057   7
   5  -3   2 4.68809 1.01480   6
   5  -3   2 3.79975 1.40506   5
   5  -3   2 6.31820 1.58062   1
   5  -3   2 4.34259 1.52608   9
  -6   3  -2 164.777 8.52977   3
  -6   3  -2 151.280 8.26063   8
  -6   3  -2 144.740 8.22112   2
   6  -3   2 160.192 8.45011   7
   6  -3   2 167.598 9.01227   1
   6  -3   2 171.282 9.49142   9
   6  -3   2 160.479 8.18955   6
   6  -3   2 160.411 9.32037   5
  -7   3  -2 22.2666 2.67364   8
  -7   3  -2 20.3102 2.50845   2
  -7   3  -2 19.2313 2.57857   3
   7  -3   2 14.3876 2.79422   5
   7  -3   2 14.9283 2.78375   9
   7  -3   2 23.4340 3.13021   1
  -8   3  -2 32.4846 3.57027   8
  -8   3  -2 38.4474 3.58019   3
  -8   3  -2 40.4571 3.38659   2
   8  -3   2 36.6969 4.53472   5
   8  -3   2 49.5351 4.16646   1
  -9   3  -2 -0.1716 1.42862   8
   9  -3   2 -0.6490 1.40002   5
   9  -3   2 0.41723 1.61915   1
 -10   3  -2 1.53722 1.77136   8
  10  -3   2 -1.8145 1.60250   1
  11   2  -2 4.29722 2.24813   6
  11   2  -2 0.21610 1.28659   1
 -11  -2   2 1.87230 1.48567   2
 -11  -2   2 1.14415 1.78681   8
  10   2  -2 -1.0173 1.61107   6
  10   2  -2 2.91389 1.76869   1
 -10  -2   2 1.33005 1.28496   2
 -10  -2   2 -0.9285 1.36661   3
 -10  -2   2 -0.3745 0.95180   8
   9   2  -2 9.21917 2.40802   9
   9   2  -2 6.44522 1.93474   4
   9   2  -2 3.97486 1.73051   1
   9   2  -2 7.57480 2.07166   6
  -9  -2   2 7.51133 2.04756   8
  -9  -2   2 4.68326 1.38939   2
  -9  -2   2 5.15118 1.79532   3
   8   2  -2 19.5400 2.85533   1
   8   2  -2 17.7877 2.78453   9
   8   2  -2 19.2710 2.89047   6
   8   2  -2 13.3984 2.49390   4
  -8  -2   2 16.5400 2.37580   8
  -8  -2   2 20.2371 2.60455   2
  -8  -2   2 23.6709 3.16418   3
   7   2  -2 11.9630 2.15741   4
   7   2  -2 11.4777 2.06312   9
   7   2  -2 12.4470 2.15420   6
   7   2  -2 14.4840 2.10825   1
  -7  -2   2 14.3775 2.07800   8
  -7  -2   2 14.9493 2.02723   2
  -7  -2   2 13.4877 2.33098   3
   6   2  -2 130.900 7.63292   6
   6   2  -2 145.637 7.83056   4
   6   2  -2 135.409 7.33914   1
   6   2  -2 143.242 7.72248   9
  -6  -2   2 138.396 7.31010   2
  -6  -2   2 142.419 7.85015   3
  -6  -2   2 137.582 6.69425   7
  -6  -2   2 138.340 7.39153   8
   5   2  -2 86.4131 4.99902   6
   5   2  -2 85.5829 4.58473   1
   5   2  -2 82.0524 4.97829   4
   5   2  -2 75.6895 3.71838   5
   5   2  -2 81.4774 4.79847   9
  -5  -2   2 81.6042 4.13798   7
  -5  -2   2 82.7442 4.64774   8
  -5  -2   2 77.6264 4.57161   2
  -5  -2   2 78.3387 4.93687   3
   4   2  -2 2.06051 0.72048   9
   4   2  -2 3.51005 0.92304   4
   4   2  -2 1.74935 0.73159   6
   4   2  -2 4.88740 0.84956   1
  -4  -2   2 4.90804 0.97972   8
  -4  -2   2 3.00782 0.76623   2
  -4  -2   2 3.51430 1.01167   3
  -4  -2   2 3.66410 0.64891   7
  -4  -2   2 4.53596 0.27514   5
   3   2  -2 780.361 34.2217   9
   3   2  -2 743.424 34.4483   6
   3   2  -2 785.599 34.0607   1
   3   2  -2 742.555 34.6074   4
  -3  -2   2 799.565 34.3519   8
  -3  -2   2 815.394 34.1467   7
  -3  -2   2 754.617 34.6893   3
  -3  -2   2 769.953 34.3654   2
  -3  -2   2 802.595 34.1535   9
   2   2  -2 30.0217 1.62869   9
   2   2  -2 29.4295 2.04695   4
   2   2  -2 26.5187 2.01506   3
   2   2  -2 27.1444 1.86612   6
   2   2  -2 29.5620 1.54511   1
  -2  -2   2 27.1099 2.09273   3
  -2  -2   2 28.1533 1.88666   2
  -2  -2   2 30.1872 1.58025   9
  -2  -2   2 29.4630 1.86798   8
  -2  -2   2 30.8117 1.85273   7
  -2  -2   2 32.2398 1.53462   5
   1   2  -2 377.007 17.7301   3
   1   2  -2 392.180 17.4022   6
   1   2  -2 392.051 17.6894   4
  -1  -2   2 429.856 17.6499   7
  -1  -2   2 384.351 17.5956   2
  -1  -2   2 403.822 17.4173   5
  -1  -2   2 376.233 17.5064   8
   0   2  -2 17.9990 1.42013   3
   0   2  -2 17.5441 1.26592   8
   0   2  -2 19.5917 1.03485   6
   0   2  -2 21.0862 1.11415   9
   0   2  -2 21.5050 1.35000   4
   0  -2   2 19.1364 1.37782   5
   0  -2   2 18.6571 1.37683   2
   0  -2   2 20.8598 1.08297   1
   0  -2   2 21.7646 1.14963   9
   0  -2   2 20.9452 1.46576   7
   0  -2   2 17.4366 1.26985   8
  -1   2  -2 2.16508 0.39922   4
  -1   2  -2 2.41915 0.48009   8
  -1   2  -2 1.66560 0.42074   9
  -1   2  -2 1.85326 0.48958   3
   1  -2   2 1.64006 0.21440   6
   1  -2   2 2.47583 0.56596   7
   1  -2   2 2.29063 0.44453   1
   1  -2   2 6.26280 0.80430   2
   1  -2   2 2.32750 0.57502   5
   1  -2   2 2.43295 0.49233   9
  -2   2  -2 1050.91 46.7128   3
  -2   2  -2 1093.53 46.8842   9
  -2   2  -2 1010.99 46.6101   2
  -2   2  -2 1025.22 46.5846   8
  -2   2  -2 1122.58 46.3936   4
   2  -2   2 1045.94 46.8971   9
   2  -2   2 1076.69 46.3100   6
   2  -2   2 1046.44 46.6915   1
   2  -2   2 1057.97 46.6625   2
   2  -2   2 1023.71 47.0319   5
   2  -2   2 1178.77 46.9314   7
  -3   2  -2 330.636 14.9167   3
  -3   2  -2 312.336 14.7552   2
  -3   2  -2 348.575 14.5750   4
  -3   2  -2 322.487 14.7833   8
   3  -2   2 302.736 14.9295   7
   3  -2   2 334.064 15.0442   1
   3  -2   2 327.901 14.6127   6
   3  -2   2 324.046 15.3505   5
   3  -2   2 318.609 15.2597   9
  -4   2  -2 13.8321 1.47974   2
  -4   2  -2 11.9047 1.24593   4
  -4   2  -2 9.46342 1.38620   3
  -4   2  -2 13.8991 1.52187   8
   4  -2   2 13.7608 1.73472   1
   4  -2   2 12.9214 1.56262   7
   4  -2   2 9.18134 1.60814   9
   4  -2   2 11.4139 1.32585   6
   4  -2   2 12.4856 1.88731   5
  -5   2  -2 226.319 9.80687   8
  -5   2  -2 191.143 9.54782   2
  -5   2  -2 183.600 9.36520   4
  -5   2  -2 204.577 9.84571   3
   5  -2   2 194.379 9.60892   6
   5  -2   2 186.393 10.3415   9
   5  -2   2 186.212 10.2456   5
   5  -2   2 209.311 9.73807   7
   5  -2   2 195.648 10.0547   1
  -6   2  -2 19.9369 2.19276   8
  -6   2  -2 17.5539 2.03495   2
  -6   2  -2 19.1329 2.35548   3
   6  -2   2 14.1570 2.28433   1
   6  -2   2 18.2361 2.78045   5
   6  -2   2 12.3776 1.85937   6
   6  -2   2 16.0562 1.97888   7
   6  -2   2 15.7708 2.55823   9
  -7   2  -2 10.2768 1.88486   8
  -7   2  -2 9.56654 1.73839   2
  -7   2  -2 15.3551 2.33605   3
   7  -2   2 13.3316 1.96164   6
   7  -2   2 14.1992 2.64682   5
   7  -2   2 12.9455 2.68552   9
   7  -2   2 8.76134 2.10335   1
  -8   2  -2 67.9143 4.64105   8
  -8   2  -2 72.6534 5.04308   3
  -8   2  -2 69.5582 4.54443   2
   8  -2   2 65.2288 5.31617   5
   8  -2   2 72.2999 4.83778   6
   8  -2   2 69.6607 5.20427   1
  -9   2  -2 7.45736 2.08922   3
  -9   2  -2 5.86016 1.69262   8
   9  -2   2 7.46355 2.23042   5
   9  -2   2 9.27397 2.16417   1
 -10   2  -2 9.19747 2.07902   8
  10  -2   2 9.84960 2.73152   1
  11   1  -2 0.62453 1.84632   6
  11   1  -2 1.60285 1.57308   1
 -11  -1   2 1.30793 1.19090   2
 -11  -1   2 -0.2314 1.65945   8
  10   1  -2 1.37732 1.49729   1
  10   1  -2 1.90895 1.42445   6
 -10  -1   2 1.06120 1.45468   8
 -10  -1   2 4.21113 1.60352   2
   9   1  -2 5.26484 1.93097   1
   9   1  -2 3.23304 1.51808   6
  -9  -1   2 8.83037 1.84086   2
  -9  -1   2 4.51896 1.64429   3
  -9  -1   2 4.01444 1.54345   8
   8   1  -2 -0.6644 1.16753   1
   8   1  -2 -0.0444 0.88882   6
   8   1  -2 0.06231 1.06273   4
   8   1  -2 -0.8285 1.18568   9
  -8  -1   2 0.30607 0.81898   8
  -8  -1   2 -0.9221 0.98361   3
  -8  -1   2 1.20277 1.05391   2
   7   1  -2 2.09815 1.12255   1
   7   1  -2 2.88002 1.13299   6
   7   1  -2 4.02227 1.35511   4
   7   1  -2 3.20658 1.46988   9
  -7  -1   2 2.50894 1.27410   8
  -7  -1   2 4.27550 1.28100   2
  -7  -1   2 1.66528 1.20759   3
   6   1  -2 33.8819 2.95280   4
   6   1  -2 41.7526 3.03637   1
   6   1  -2 42.5919 2.60483   5
   6   1  -2 40.8016 3.20640   6
   6   1  -2 40.9787 3.30084   9
  -6  -1   2 37.2071 3.10640   3
  -6  -1   2 38.5032 2.82726   8
  -6  -1   2 37.3076 2.36982   7
  -6  -1   2 37.9202 2.88417   2
   5   1  -2 5.02422 1.26634   6
   5   1  -2 4.61217 1.21556   9
   5   1  -2 5.01013 1.17520   4
   5   1  -2 5.97104 0.89219   5
   5   1  -2 6.81131 1.27641   1
  -5  -1   2 5.77166 1.06330   2
  -5  -1   2 3.94218 1.13681   3
  -5  -1   2 4.81825 0.85084   7
  -5  -1   2 5.73208 1.08805   8
   4   1  -2 7.02017 1.23699   9
   4   1  -2 7.66680 0.84921   5
   4   1  -2 5.49874 1.00021   1
   4   1  -2 6.33614 1.08666   4
   4   1  -2 6.82096 1.26130   6
  -4  -1   2 6.08638 1.10552   9
  -4  -1   2 8.14017 1.29581   3
  -4  -1   2 7.95398 1.21030   2
  -4  -1   2 7.72129 1.08155   8
  -4  -1   2 8.32350 0.95446   7
   3   1  -2 33.5449 2.05508   1
   3   1  -2 29.3136 2.18780   4
   3   1  -2 34.3974 2.25442   6
   3   1  -2 31.4939 1.72914   5
   3   1  -2 32.0724 2.18799   9
  -3  -1   2 33.4822 1.92042   7
  -3  -1   2 31.2976 2.00761   8
  -3  -1   2 33.6603 2.14117   2
  -3  -1   2 35.1692 2.28702   3
  -3  -1   2 33.0108 2.13774   9
   2   1  -2 5508.04 208.444   1
   2   1  -2 4434.01 207.730   3
   2   1  -2 4595.60 207.818   4
   2   1  -2 4640.70 207.768   6
  -2  -1   2 5264.83 208.986   9
  -2  -1   2 4504.83 207.789   3
  -2  -1   2 5287.71 208.551   5
  -2  -1   2 4599.64 207.583   8
  -2  -1   2 4467.88 207.657   2
   1   1  -2 2375.14 105.593   6
   1   1  -2 2272.73 105.660   3
   1   1  -2 2793.38 105.787   1
   1   1  -2 2394.98 105.720   4
  -1  -1   2 2343.47 105.582   7
  -1  -1   2 2400.29 105.533   8
  -1  -1   2 2688.00 106.112   9
  -1  -1   2 2351.27 105.713   3
  -1  -1   2 2358.29 105.603   2
   0   1  -2 2537.39 109.476   3
   0   1  -2 2543.77 109.424   4
   0   1  -2 2486.39 109.307   8
   0  -1   2 2535.38 109.449   7
   0  -1   2 2619.58 109.429   5
   0  -1   2 2503.76 109.308   8
   0  -1   2 2486.61 109.373   2
  -1   1  -2 238.151 10.3725   6
  -1   1  -2 229.029 10.4859   4
  -1   1  -2 231.075 10.6264   3
  -1   1  -2 228.480 10.4763   8
  -1   1  -2 245.924 10.6109   9
   1  -1   2 235.869 10.5121   2
   1  -1   2 233.018 10.6172   7
   1  -1   2 235.349 10.5017   1
   1  -1   2 231.836 10.5931   9
   1  -1   2 241.337 10.7456   5
  -2   1  -2 119.258 5.62307   8
  -2   1  -2 122.959 5.60070   4
  -2   1  -2 117.657 5.57243   6
  -2   1  -2 126.494 5.92381   9
  -2   1  -2 119.589 5.77030   3
  -2   1  -2 115.144 5.56186   2
   2  -1   2 118.132 5.75096   1
   2  -1   2 119.460 5.90779   9
   2  -1   2 118.915 5.59337   2
   2  -1   2 119.638 5.59950   6
   2  -1   2 115.949 5.70660   7
   2  -1   2 121.000 5.94587   5
  -3   1  -2 657.190 29.5871   2
  -3   1  -2 689.544 29.6778   4
  -3   1  -2 712.275 29.9051   3
  -3   1  -2 654.201 29.6741   8
  -3   1  -2 728.269 30.2043   9
   3  -1   2 648.318 29.7116   7
   3  -1   2 648.280 30.0688   5
   3  -1   2 658.079 29.9180   1
   3  -1   2 672.669 29.7415   6
   3  -1   2 673.894 30.1666   9
  -4   1  -2 1.37380 0.55082   8
  -4   1  -2 1.42848 0.60764   4
  -4   1  -2 1.12039 0.54101   2
  -4   1  -2 0.47851 0.46784   3
   4  -1   2 -0.2986 0.56139   9
   4  -1   2 1.55389 0.51758   7
   4  -1   2 2.95830 0.83371   5
   4  -1   2 1.34472 0.50494   6
   4  -1   2 2.08875 0.80316   1
  -5   1  -2 126.553 6.54142   4
  -5   1  -2 128.817 6.38848   2
  -5   1  -2 126.007 6.51954   8
  -5   1  -2 135.180 6.81394   3
   5  -1   2 132.459 7.25125   9
   5  -1   2 132.442 6.95613   1
   5  -1   2 123.747 6.63369   6
   5  -1   2 124.545 6.97017   5
   5  -1   2 122.877 6.31670   7
  -6   1  -2 32.4973 2.77440   3
  -6   1  -2 30.3439 2.45993   4
  -6   1  -2 29.6478 2.36883   2
  -6   1  -2 37.7103 2.60506   8
   6  -1   2 35.1981 3.13406   9
   6  -1   2 34.9387 2.97350   5
   6  -1   2 28.8791 2.55411   6
   6  -1   2 37.1809 2.91704   1
   6  -1   2 32.6420 2.24777   7
  -7   1  -2 11.3391 1.65568   2
  -7   1  -2 8.69414 1.73133   3
  -7   1  -2 8.66765 1.63125   4
  -7   1  -2 11.5656 1.76849   8
   7  -1   2 11.6017 2.45552   9
   7  -1   2 7.85211 1.93054   5
   7  -1   2 12.2455 1.98569   6
   7  -1   2 9.95983 1.70758   4
   7  -1   2 6.78290 1.71313   1
  -8   1  -2 99.2538 6.30916   3
  -8   1  -2 105.524 5.77334   2
  -8   1  -2 92.6450 5.80626   8
   8  -1   2 90.7085 6.03745   6
   8  -1   2 102.307 6.52100   5
   8  -1   2 97.6230 6.49059   1
   8  -1   2 105.518 7.03838   9
  -9   1  -2 1.34786 1.03935   8
  -9   1  -2 3.87049 1.63672   3
   9  -1   2 1.06209 0.95711   6
   9  -1   2 0.24354 1.21037   5
   9  -1   2 1.05613 1.16247   1
 -10   1  -2 7.44257 2.11383   8
 -10   1  -2 6.74591 2.07054   3
  10  -1   2 5.39525 1.76798   6
  10  -1   2 0.44464 1.60448   1
 -11   1  -2 9.74706 2.45300   8
  11  -1   2 6.84205 2.34696   1
  11   0  -2 18.7199 3.77275   1
  11   0  -2 9.72718 2.68414   6
 -11   0   2 10.7690 2.41635   2
 -11   0   2 9.81136 2.52700   8
  10   0  -2 0.29918 1.60675   1
  10   0  -2 -0.0854 1.16809   6
 -10   0   2 -0.3975 0.81533   2
 -10   0   2 1.17467 1.47495   8
   9   0  -2 14.0833 2.61976   6
   9   0  -2 17.1032 3.08910   1
  -9   0   2 15.2466 2.44535   2
  -9   0   2 10.1012 1.97630   8
   8   0  -2 1.45436 1.45036   1
   8   0  -2 0.98297 1.13543   9
   8   0  -2 -1.0934 0.69154   6
  -8   0   2 1.84410 0.99763   8
  -8   0   2 0.52646 0.79400   2
  -8   0   2 2.16938 1.13399   3
   7   0  -2 8.62228 1.98978   1
   7   0  -2 9.26934 2.21506   9
   7   0  -2 11.7145 2.08879   6
   7   0  -2 8.88846 1.62028   4
   7   0  -2 8.99473 1.70388   5
  -7   0   2 7.81698 1.66894   3
  -7   0   2 7.43494 1.56046   2
  -7   0   2 9.12916 1.65888   8
   6   0  -2 1.64415 0.84484   4
   6   0  -2 0.20969 0.59730   5
   6   0  -2 0.96811 0.81934   1
   6   0  -2 -0.1013 0.89023   6
   6   0  -2 0.74582 0.84696   9
  -6   0   2 0.77408 0.85953   2
  -6   0   2 0.31648 0.54458   7
  -6   0   2 1.56233 0.73918   8
  -6   0   2 0.89316 0.82952   3
   5   0  -2 38.7954 2.77854   1
   5   0  -2 34.1988 2.54636   4
   5   0  -2 36.7008 2.78440   6
   5   0  -2 32.2130 2.87306   9
   5   0  -2 31.5146 2.42306   5
  -5   0   2 33.3005 2.24350   7
  -5   0   2 35.5805 2.58721   3
  -5   0   2 37.8574 2.49130   8
  -5   0   2 36.8786 2.61336   2
   4   0  -2 440.717 20.3113   1
   4   0  -2 437.246 20.0660   5
   4   0  -2 448.879 20.6451   9
   4   0  -2 439.028 20.3927   6
   4   0  -2 446.959 20.1569   4
  -4   0   2 456.551 20.0503   8
  -4   0   2 452.708 20.1809   2
  -4   0   2 444.759 19.9053   7
  -4   0   2 435.405 20.1317   3
   3   0  -2 365.365 16.6708   1
   3   0  -2 356.376 16.5625   4
   3   0  -2 363.078 16.7617   6
   3   0  -2 375.307 16.9510   9
   3   0  -2 365.243 16.5042   5
  -3   0   2 374.165 16.4545   7
  -3   0   2 371.412 16.6177   2
  -3   0   2 369.198 16.4554   8
  -3   0   2 360.327 16.5300   3
   2   0  -2 6.59938 0.76798   5
   2   0  -2 6.90420 0.97059   9
   2   0  -2 6.21473 0.89056   6
   2   0  -2 6.12498 0.78345   4
   2   0  -2 6.87707 0.85996   1
  -2   0   2 6.44261 0.75898   3
  -2   0   2 5.56283 0.81595   2
  -2   0   2 7.05351 0.80911   7
  -2   0   2 7.63604 0.65815   8
  -2   0   2 6.52644 0.90893   9
   1   0  -2 1222.30 54.3632   6
   1   0  -2 1280.02 54.2994   1
   1   0  -2 1216.13 54.3086   4
   1   0  -2 1247.99 54.4262   9
   1   0  -2 1192.21 54.1604   3
   1   0  -2 1227.68 54.2396   5
  -1   0   2 1249.75 54.2999   2
  -1   0   2 1223.27 54.2650   5
  -1   0   2 1383.81 54.4408   9
  -1   0   2 1290.22 54.3300   7
  -1   0   2 1221.19 54.1845   3
  -1   0   2 1257.75 54.1317   8
   0   0  -2 1547.42 68.5799   1
   0   0  -2 1554.88 68.6448   4
   0   0  -2 1668.33 68.5833   3
   0   0  -2 1510.48 68.6254   6
   0   0  -2 1546.94 68.6566   9
   0   0   2 1644.99 68.6859   9
   0   0   2 1555.61 68.6769   5
   0   0   2 1534.84 68.5401   2
   0   0   2 1559.91 68.6544   7
   0   0   2 1765.82 68.7778   8
   0   0   2 1558.30 68.6941   9
  -1   0  -2 331.413 14.7534   3
  -1   0  -2 325.949 14.7123   6
  -1   0  -2 335.486 14.7466   4
  -1   0  -2 326.577 14.5582   8
  -1   0  -2 350.537 14.8645   9
   1   0   2 327.845 14.5007   2
   1   0   2 333.958 14.8372   9
   1   0   2 328.309 14.6701   7
   1   0   2 335.982 14.7417   1
   1   0   2 340.688 14.8284   5
  -2   0  -2 24.6620 1.28422   2
  -2   0  -2 27.1876 1.57936   4
  -2   0  -2 25.1071 1.43760   8
  -2   0  -2 25.8854 1.54171   6
  -2   0  -2 25.7688 1.60038   3
  -2   0  -2 25.0340 1.67823   9
   2   0   2 25.8043 1.61409   5
   2   0   2 22.0444 1.52083   6
   2   0   2 24.3454 1.54248   1
   2   0   2 26.0040 1.40466   7
   2   0   2 25.0352 1.67134   9
  -3   0  -2 -0.1134 0.25087   3
  -3   0  -2 0.22107 0.21221   2
  -3   0  -2 0.51756 0.37220   4
  -3   0  -2 -0.0241 0.25448   9
  -3   0  -2 0.93673 0.33509   8
   3   0   2 0.39125 0.38426   5
   3   0   2 0.19947 0.30988   9
   3   0   2 0.55546 0.40947   6
   3   0   2 0.93965 0.29101   7
   3   0   2 0.68682 0.42558   1
  -4   0  -2 1132.43 50.6177   8
  -4   0  -2 1162.26 50.9345   3
  -4   0  -2 1137.01 50.4136   2
  -4   0  -2 1148.86 50.8304   4
   4   0   2 1182.89 50.9274   6
   4   0   2 1121.93 50.3197   7
   4   0   2 1199.03 50.9458   5
   4   0   2 1181.06 50.9434   1
   4   0   2 1155.69 51.1847   9
  -5   0  -2 137.740 6.59670   2
  -5   0  -2 128.355 6.96238   4
  -5   0  -2 134.358 6.78289   8
  -5   0  -2 145.919 7.20007   3
   5   0   2 136.751 7.11633   1
   5   0   2 136.239 7.42586   9
   5   0   2 133.615 7.03640   6
   5   0   2 139.257 7.11058   5
   5   0   2 131.311 6.34933   7
  -6   0  -2 -1.1815 0.38972   2
  -6   0  -2 -0.2112 0.55023   4
  -6   0  -2 -0.7858 0.65070   8
  -6   0  -2 -0.6190 0.74058   3
   6   0   2 -0.1418 0.47504   5
   6   0   2 -0.2371 0.61249   1
   6   0   2 -0.6816 0.44679   9
   6   0   2 -0.3786 0.32874   7
   6   0   2 -0.2680 0.56253   6
  -7   0  -2 1.89437 0.85797   8
  -7   0  -2 1.74604 0.99927   4
  -7   0  -2 0.00386 1.02263   3
  -7   0  -2 -0.1693 0.60229   2
   7   0   2 1.05193 0.99042   5
   7   0   2 0.80242 0.91721   9
   7   0   2 0.40746 0.86226   1
   7   0   2 -0.7873 0.86195   4
   7   0   2 0.40729 0.66539   6
  -8   0  -2 28.1708 3.46392   3
  -8   0  -2 28.7735 2.99496   8
  -8   0  -2 29.3020 3.19031   4
  -8   0  -2 31.3224 2.50078   2
   8   0   2 31.1384 3.28059   4
   8   0   2 31.7689 3.47931   5
   8   0   2 26.4383 3.27113   6
   8   0   2 27.1849 3.59831   9
   8   0   2 35.6842 3.80557   1
  -9   0  -2 3.51258 1.55867   3
  -9   0  -2 4.80911 1.65874   8
   9   0   2 5.10424 1.66816   6
   9   0   2 7.31752 2.00526   1
 -10   0  -2 1.59557 1.53934   3
 -10   0  -2 1.12239 1.08241   8
  10   0   2 -1.1062 1.52545   1
  10   0   2 1.47816 1.40141   6
 -11   0  -2 1.89878 1.48243   8
 -11   0  -2 3.21008 1.93185   3
  11   0   2 1.56481 1.56597   1
  11   0   2 2.51806 1.79421   6
  11  -1  -2 9.29349 2.70586   6
  11  -1  -2 4.43832 2.53376   1
 -11   1   2 7.83036 2.69521   8
 -11   1   2 4.27778 1.77695   2
  10  -1  -2 -1.5990 1.70273   1
  10  -1  -2 0.24113 1.18486   6
 -10   1   2 2.60812 1.30139   8
 -10   1   2 0.26660 1.28947   2
   9  -1  -2 2.35611 1.40852   1
   9  -1  -2 0.10440 1.01578   6
  -9   1   2 0.57594 0.98622   2
  -9   1   2 0.75079 1.33529   8
   8  -1  -2 41.2464 4.44556   1
   8  -1  -2 41.1401 5.39554   9
   8  -1  -2 37.0022 4.03497   6
  -8   1   2 38.8706 3.27444   2
  -8   1   2 37.7639 3.21004   8
   7  -1  -2 197.516 10.5712   5
   7  -1  -2 214.524 11.0527   1
   7  -1  -2 206.991 10.8081   6
   7  -1  -2 204.564 11.4778   9
  -7   1   2 201.388 10.3912   2
  -7   1   2 206.691 10.3113   8
  -7   1   2 183.337 10.1238   7
   6  -1  -2 13.8194 2.40769   9
   6  -1  -2 19.1947 2.39503   5
   6  -1  -2 14.2264 2.19285   6
   6  -1  -2 17.4510 2.41095   1
   6  -1  -2 18.4306 1.93008   4
  -6   1   2 15.6060 2.04767   2
  -6   1   2 16.3023 2.02638   8
  -6   1   2 15.0347 1.96331   3
  -6   1   2 14.7407 1.81262   7
   5  -1  -2 6.18473 1.04881   4
   5  -1  -2 6.07755 1.31938   5
   5  -1  -2 5.33372 1.33518   9
   5  -1  -2 7.19805 1.45428   6
   5  -1  -2 5.54782 1.29358   1
  -5   1   2 5.04663 1.00307   7
  -5   1   2 7.36792 1.29543   2
  -5   1   2 4.48457 1.04803   8
  -5   1   2 4.88609 1.07019   3
   4  -1  -2 52.9785 3.35215   6
   4  -1  -2 46.0657 3.28254   5
   4  -1  -2 53.9904 3.43710   1
   4  -1  -2 51.6337 3.70894   9
   4  -1  -2 54.1589 3.01574   4
  -4   1   2 54.5726 3.08525   8
  -4   1   2 51.1560 3.09606   7
  -4   1   2 55.0779 3.06717   3
  -4   1   2 50.3179 3.23440   2
   3  -1  -2 243.134 10.8158   4
   3  -1  -2 233.070 11.5091   9
   3  -1  -2 233.390 11.2360   1
   3  -1  -2 233.082 11.2249   5
   3  -1  -2 238.456 11.1843   6
  -3   1   2 243.597 10.8830   8
  -3   1   2 240.155 10.7794   3
  -3   1   2 228.851 10.9922   7
  -3   1   2 234.611 11.0826   2
   2  -1  -2 163.566 7.38314   4
   2  -1  -2 155.973 7.65764   6
   2  -1  -2 175.548 8.06288   9
   2  -1  -2 160.533 7.74300   1
   2  -1  -2 152.607 7.72931   5
  -2   1   2 166.223 7.27435   3
  -2   1   2 155.979 7.61680   7
  -2   1   2 159.322 7.63470   2
  -2   1   2 161.623 7.41161   8
   1  -1  -2 2752.77 118.982   4
   1  -1  -2 2713.10 119.208   6
   1  -1  -2 2678.72 119.311   5
   1  -1  -2 2685.74 119.453   9
   1  -1  -2 2921.67 119.312   1
  -1   1   2 2948.96 119.469   8
  -1   1   2 2768.30 119.190   2
  -1   1   2 2732.00 119.253   7
  -1   1   2 2597.62 119.371   9
   0  -1  -2 676.098 30.2311   1
   0  -1  -2 689.185 30.2211   6
   0  -1  -2 680.117 30.3571   9
   0  -1  -2 747.752 29.9938   3
   0  -1  -2 691.587 30.2961   5
   0  -1  -2 701.326 30.1231   4
   0   1   2 696.374 30.2551   7
   0   1   2 713.523 30.1248   2
   0   1   2 656.818 29.8893   8
   0   1   2 662.811 30.2989   5
  -1  -1  -2 1226.41 53.1778   9
  -1  -1  -2 1213.38 53.0895   6
  -1  -1  -2 1179.59 52.8038   8
  -1  -1  -2 1224.82 53.0528   3
  -1  -1  -2 1213.94 53.0487   1
  -1  -1  -2 1374.18 53.1427   4
   1   1   2 1222.90 52.9656   7
   1   1   2 1188.57 53.1004   5
   1   1   2 1190.24 53.2096   9
   1   1   2 1203.19 52.7713   2
   1   1   2 1207.43 53.1013   1
  -2  -1  -2 3173.47 139.815   4
  -2  -1  -2 3191.06 139.824   3
  -2  -1  -2 3122.71 139.758   6
  -2  -1  -2 3684.55 140.038   2
   2   1   2 3131.82 139.869   9
   2   1   2 3124.89 139.821   6
   2   1   2 3055.96 139.713   1
   2   1   2 3504.35 140.295   7
   2   1   2 3102.03 139.683   5
  -3  -1  -2 343.091 15.0423   2
  -3  -1  -2 338.998 15.2928   8
  -3  -1  -2 352.183 15.6522   3
  -3  -1  -2 323.405 15.5587   4
  -3  -1  -2 336.846 15.5519   6
   3   1   2 360.538 15.4135   5
   3   1   2 353.513 14.9018   7
   3   1   2 322.157 15.5952   9
   3   1   2 335.412 15.4525   1
   3   1   2 353.926 15.6453   6
  -4  -1  -2 62.1531 3.39092   8
  -4  -1  -2 61.4820 3.69994   3
  -4  -1  -2 63.7485 3.69903   4
  -4  -1  -2 64.3319 3.16822   2
   4   1   2 60.6842 3.72983   9
   4   1   2 63.3673 3.69241   6
   4   1   2 60.4840 2.77481   7
   4   1   2 63.7345 3.46207   5
   4   1   2 62.6412 3.56257   1
  -5  -1  -2 4.91449 0.78140   2
  -5  -1  -2 2.74761 0.86178   8
  -5  -1  -2 4.01549 0.25948   7
  -5  -1  -2 4.22296 1.12638   4
  -5  -1  -2 1.99776 0.93332   3
   5   1   2 5.11638 1.21724   9
   5   1   2 4.61593 0.99662   1
   5   1   2 2.98769 0.87357   6
   5   1   2 4.28926 0.95972   5
  -6  -1  -2 106.826 5.49709   2
  -6  -1  -2 108.049 6.18790   4
  -6  -1  -2 105.004 5.76063   8
  -6  -1  -2 106.069 6.19170   3
   6   1   2 107.219 6.40665   9
   6   1   2 112.183 6.19703   6
   6   1   2 113.101 6.12177   1
   6   1   2 108.909 5.88712   5
  -7  -1  -2 50.1576 3.32084   8
  -7  -1  -2 45.4554 3.62650   4
  -7  -1  -2 49.8487 3.85558   3
  -7  -1  -2 47.9659 3.04201   2
   7   1   2 41.9197 3.56642   4
   7   1   2 44.2740 3.77011   9
   7   1   2 45.6661 3.35340   5
   7   1   2 44.1248 3.62317   6
   7   1   2 52.2855 3.77548   1
  -8  -1  -2 35.4514 2.97955   8
  -8  -1  -2 36.7478 4.02763   3
  -8  -1  -2 38.5823 3.44018   4
  -8  -1  -2 40.0933 2.85641   2
   8   1   2 37.6638 3.31132   6
   8   1   2 36.7955 4.18484   9
   8   1   2 37.1747 3.20561   5
   8   1   2 38.1467 3.99000   1
   8   1   2 41.1930 3.54177   4
  -9  -1  -2 7.23936 1.83477   3
  -9  -1  -2 6.99314 1.65555   8
  -9  -1  -2 7.02166 1.84919   4
   9   1   2 6.29064 1.77506   4
   9   1   2 10.9014 2.27518   1
   9   1   2 9.03037 2.09598   6
 -10  -1  -2 11.3646 2.18519   8
 -10  -1  -2 20.2575 3.27946   3
  10   1   2 13.3415 2.78904   1
  10   1   2 10.9926 2.48812   6
 -11  -1  -2 0.78155 1.59089   8
 -11  -1  -2 1.08986 1.66989   3
  11   1   2 1.62168 1.98504   1
  11   1   2 0.98686 1.64622   6
  10  -2  -2 0.53361 1.63787   6
  10  -2  -2 -0.8282 1.31995   1
 -10   2   2 2.36205 1.58428   2
 -10   2   2 2.32048 1.70394   8
   9  -2  -2 5.88977 2.45686   1
   9  -2  -2 3.40251 1.77751   6
  -9   2   2 4.52089 1.74783   8
  -9   2   2 5.99705 1.77116   2
   8  -2  -2 48.2892 4.99733   1
   8  -2  -2 50.4268 4.31299   5
   8  -2  -2 44.5296 3.89958   6
  -8   2   2 47.5347 3.96960   2
  -8   2   2 45.3038 3.61365   8
   7  -2  -2 -0.0649 0.76185   5
   7  -2  -2 0.51759 1.10169   9
   7  -2  -2 0.70163 1.09472   6
   7  -2  -2 -1.0949 1.09129   1
  -7   2   2 -0.5674 0.67911   8
  -7   2   2 -0.5933 1.03887   2
  -7   2   2 0.79387 0.83238   7
   6  -2  -2 46.7090 3.83563   1
   6  -2  -2 50.2030 3.96529   5
   6  -2  -2 56.4721 4.46138   9
   6  -2  -2 46.7462 3.68309   6
  -6   2   2 48.7408 3.61659   2
  -6   2   2 40.0474 3.21011   7
  -6   2   2 54.7004 3.42639   3
  -6   2   2 49.9243 3.37467   8
   5  -2  -2 -0.5108 0.76291   1
   5  -2  -2 1.64047 0.87014   6
   5  -2  -2 1.36689 1.01819   5
   5  -2  -2 3.05701 1.18643   9
   5  -2  -2 2.05094 0.57986   4
  -5   2   2 1.49492 0.98425   2
  -5   2   2 0.50219 0.58869   8
  -5   2   2 1.46434 0.67009   7
  -5   2   2 1.73022 0.73110   3
   4  -2  -2 231.927 12.1365   9
   4  -2  -2 249.824 10.8731   4
   4  -2  -2 213.371 11.7234   5
   4  -2  -2 253.598 11.5431   7
   4  -2  -2 251.010 11.5967   6
   4  -2  -2 227.602 11.7334   1
  -4   2   2 227.588 11.4037   7
  -4   2   2 241.993 11.5269   2
  -4   2   2 228.927 11.2067   8
  -4   2   2 256.603 11.0994   3
   3  -2  -2 53.8188 3.80010   9
   3  -2  -2 54.3944 3.31788   6
   3  -2  -2 56.4759 3.54639   1
   3  -2  -2 50.3200 3.56430   5
   3  -2  -2 59.3708 3.44304   7
   3  -2  -2 55.5339 2.80576   4
  -3   2   2 56.9912 3.41006   2
  -3   2   2 55.7497 3.39558   7
  -3   2   2 61.2229 3.19597   8
  -3   2   2 59.8353 2.94625   3
   2  -2  -2 178.319 8.82446   9
   2  -2  -2 177.883 8.42985   7
   2  -2  -2 175.539 8.28895   6
   2  -2  -2 171.414 7.77859   4
   2  -2  -2 166.529 8.61529   5
   2  -2  -2 164.490 8.45816   1
  -2   2   2 172.173 8.06495   8
  -2   2   2 167.860 8.32863   2
  -2   2   2 192.629 7.81448   3
  -2   2   2 172.454 8.42324   7
   1  -2  -2 2308.42 103.478   6
   1  -2  -2 2464.61 103.729   7
   1  -2  -2 2392.60 103.893   5
   1  -2  -2 2469.19 104.002   9
   1  -2  -2 2421.63 103.718   1
  -1   2   2 2403.57 103.591   2
  -1   2   2 2371.54 103.724   7
  -1   2   2 2397.28 103.308   8
  -1   2   2 2274.43 103.841   9
   0  -2  -2 97.2986 4.74487   1
   0  -2  -2 100.601 4.92763   9
   0  -2  -2 99.7984 4.78753   7
   0  -2  -2 97.8950 4.89320   5
   0  -2  -2 99.5391 4.67191   6
   0  -2  -2 88.5205 4.45998   3
   0  -2  -2 101.042 4.54793   4
   0   2   2 90.9732 4.76084   7
   0   2   2 96.5857 4.64073   2
   0   2   2 93.7719 4.88162   9
   0   2   2 93.9680 4.43876   8
  -1  -2  -2 32.4618 2.03846   3
  -1  -2  -2 36.3642 1.95056   2
  -1  -2  -2 39.0330 2.10333   6
  -1  -2  -2 36.5345 2.06129   1
  -1  -2  -2 37.0993 2.11107   4
  -1  -2  -2 38.1133 1.89634   8
  -1  -2  -2 35.4328 2.15174   9
  -1  -2  -2 36.7255 2.05046   7
  -1  -2  -2 38.9343 2.15377   5
   1   2   2 37.4784 2.19488   9
   1   2   2 38.7063 2.25193   9
   1   2   2 34.4506 1.92914   2
   1   2   2 35.6827 2.13667   5
   1   2   2 34.8124 2.04912   7
  -2  -2  -2 2593.04 112.173   2
  -2  -2  -2 2552.43 112.263   8
  -2  -2  -2 2583.34 112.618   4
  -2  -2  -2 2507.33 112.590   3
  -2  -2  -2 2685.54 112.197   7
  -2  -2  -2 2630.88 112.522   6
  -2  -2  -2 2614.18 112.389   1
  -2  -2  -2 2540.74 112.617   9
   2   2   2 2675.52 112.224   7
   2   2   2 2556.74 112.396   5
   2   2   2 2631.89 112.583   9
   2   2   2 2577.57 112.623   9
   2   2   2 2597.80 112.466   1
  -3  -2  -2 7.03608 0.86892   8
  -3  -2  -2 6.14986 0.68225   2
  -3  -2  -2 5.37786 0.96443   3
  -3  -2  -2 6.29798 1.00016   6
  -3  -2  -2 6.32135 1.04324   4
   3   2   2 6.89401 0.85013   5
   3   2   2 8.22964 0.52379   7
   3   2   2 6.75181 1.10320   6
   3   2   2 7.87615 0.99518   1
   3   2   2 6.08628 0.95855   9
  -4  -2  -2 164.553 7.59832   8
  -4  -2  -2 145.338 7.90737   4
  -4  -2  -2 150.411 7.95031   3
  -4  -2  -2 150.991 7.85548   6
  -4  -2  -2 160.816 7.30327   2
   4   2   2 157.567 7.88918   9
   4   2   2 159.807 7.68886   1
   4   2   2 156.136 7.93881   6
   4   2   2 164.489 7.47962   5
  -5  -2  -2 607.989 27.5174   8
  -5  -2  -2 645.345 27.2421   2
  -5  -2  -2 597.341 28.0334   3
  -5  -2  -2 582.070 27.9926   4
   5   2   2 650.363 27.4144   5
   5   2   2 614.702 27.9661   9
   5   2   2 613.568 28.0034   6
   5   2   2 606.416 27.6672   1
  -6  -2  -2 15.6962 1.81667   8
  -6  -2  -2 10.9589 1.86429   3
  -6  -2  -2 16.1988 2.18911   4
  -6  -2  -2 16.4954 1.45257   2
   6   2   2 21.2391 2.24693   1
   6   2   2 11.8945 1.96256   9
   6   2   2 16.5748 1.54843   5
   6   2   2 18.8296 2.32075   6
  -7  -2  -2 21.8574 1.77020   2
  -7  -2  -2 19.7438 2.66809   3
  -7  -2  -2 17.4187 2.11060   8
  -7  -2  -2 18.0433 2.57121   4
   7   2   2 16.1765 2.26398   1
   7   2   2 16.7860 2.53533   9
   7   2   2 18.2152 2.05467   5
   7   2   2 19.5108 2.64543   4
   7   2   2 15.0052 2.37827   6
  -8  -2  -2 1.55979 1.18907   8
  -8  -2  -2 3.42454 1.46454   4
  -8  -2  -2 2.36029 0.92672   2
  -8  -2  -2 0.91172 1.16747   3
   8   2   2 0.33321 1.16283   4
   8   2   2 3.08854 1.58967   1
   8   2   2 1.70502 1.21744   9
   8   2   2 0.93363 0.97603   6
  -9  -2  -2 3.58042 1.41029   4
  -9  -2  -2 0.76456 1.03969   3
  -9  -2  -2 2.81703 1.19786   8
   9   2   2 2.80465 1.33451   6
   9   2   2 5.22001 1.87514   1
   9   2   2 1.64686 1.84704   9
   9   2   2 5.47048 1.57947   4
 -10  -2  -2 0.33252 1.00414   8
 -10  -2  -2 -0.6666 1.42286   3
 -10  -2  -2 0.12926 1.32316   4
  10   2   2 -0.2421 1.26902   4
  10   2   2 2.15612 1.28983   1
  10   2   2 2.09904 1.69571   6
 -11  -2  -2 0.76897 1.51343   8
 -11  -2  -2 3.10179 1.57278   3
  11   2   2 0.70475 1.33183   1
  11   2   2 1.01219 1.69630   6
 -12  -2  -2 2.31935 1.98809   3
  12   2   2 -0.5713 1.26307   1
  12   2   2 1.89923 1.89346   6
  10  -3  -2 -0.2811 1.43444   1
 -10   3   2 -0.0698 1.48712   8
 -10   3   2 0.62550 1.47417   2
   9  -3  -2 7.88196 2.42088   1
   9  -3  -2 14.3615 3.16236   6
  -9   3   2 7.66208 2.28406   2
  -9   3   2 8.40625 1.80556   8
   8  -3  -2 17.5156 3.27647   1
   8  -3  -2 17.1394 2.77764   6
   8  -3  -2 17.7774 3.14275   5
  -8   3   2 17.6364 2.53626   8
  -8   3   2 18.0148 2.84663   2
   7  -3  -2 73.3378 5.29899   1
   7  -3  -2 67.3763 5.29488   5
   7  -3  -2 75.2444 4.99153   6
  -7   3   2 62.3475 4.42698   7
  -7   3   2 64.5753 4.77650   2
  -7   3   2 60.5631 4.34390   8
   6  -3  -2 88.5405 5.25969   7
   6  -3  -2 79.0138 5.68326   5
   6  -3  -2 81.5122 5.99518   9
   6  -3  -2 82.5168 5.18383   6
   6  -3  -2 83.8455 5.59026   1
  -6   3   2 70.9875 4.95103   2
  -6   3   2 78.4800 4.92439   8
  -6   3   2 78.0732 5.00979   7
   5  -3  -2 10.1378 1.71995   6
   5  -3  -2 9.14355 1.96729   1
   5  -3  -2 12.5112 1.94280   7
   5  -3  -2 11.0447 2.06990   5
   5  -3  -2 10.4510 2.25057   9
  -5   3   2 9.97740 1.78512   2
  -5   3   2 11.5105 1.61552   8
  -5   3   2 10.9372 1.41224   3
  -5   3   2 11.1668 1.82384   7
   4  -3  -2 4.44821 1.35475   9
   4  -3  -2 4.54830 1.33570   1
   4  -3  -2 5.83100 1.41187   5
   4  -3  -2 7.93696 1.49484   7
   4  -3  -2 5.85632 1.12421   6
  -4   3   2 6.03622 1.28318   2
  -4   3   2 5.42460 1.25268   7
  -4   3   2 5.54608 1.08940   8
  -4   3   2 6.83371 0.94094   3
   3  -3  -2 61.5982 2.64476   4
   3  -3  -2 52.6734 3.90852   5
   3  -3  -2 49.5444 3.89948   9
   3  -3  -2 58.7291 3.79784   1
   3  -3  -2 60.8528 3.49619   6
   3  -3  -2 52.8735 3.62947   7
  -3   3   2 56.4385 3.31964   8
  -3   3   2 62.4825 3.65705   2
  -3   3   2 61.3919 3.03911   3
  -3   3   2 56.0817 3.68024   7
   2  -3  -2 115.834 6.21245   1
   2  -3  -2 131.267 5.27921   4
   2  -3  -2 115.767 5.84240   6
   2  -3  -2 116.715 6.54902   9
   2  -3  -2 105.021 6.35740   5
   2  -3  -2 119.741 6.22133   7
  -2   3   2 115.513 6.06220   2
  -2   3   2 122.846 5.45293   3
  -2   3   2 105.072 6.12256   7
  -2   3   2 115.437 5.75041   8
   1  -3  -2 371.753 17.4164   9
   1  -3  -2 371.945 17.1193   1
   1  -3  -2 374.493 17.4225   5
   1  -3  -2 402.413 16.5080   4
   1  -3  -2 375.303 16.8135   6
   1  -3  -2 381.624 17.2289   7
  -1   3   2 374.725 16.7209   8
  -1   3   2 374.473 17.0264   2
  -1   3   2 351.396 17.3081   9
  -1   3   2 356.270 16.4776   3
  -1   3   2 385.005 17.2521   7
   0  -3  -2 1650.70 70.9293   7
   0  -3  -2 1609.17 70.7695   1
   0  -3  -2 1651.46 70.6084   6
   0  -3  -2 1666.58 70.7534   2
   0  -3  -2 1670.98 70.5165   4
   0  -3  -2 1595.39 71.0519   5
   0  -3  -2 1605.54 70.9941   9
   0  -3  -2 1584.51 70.5174   3
   0   3   2 1552.26 70.4650   3
   0   3   2 1646.26 70.7411   2
   0   3   2 1580.37 70.4678   8
   0   3   2 1696.76 71.0617   9
   0   3   2 1606.99 70.9161   7
  -1  -3  -2 94.7172 4.69879   7
  -1  -3  -2 83.8345 4.39119   8
  -1  -3  -2 90.1634 4.54940   2
  -1  -3  -2 94.6273 4.57505   1
  -1  -3  -2 86.7592 4.62986   3
  -1  -3  -2 94.4549 4.65490   4
  -1  -3  -2 84.7073 4.70388   5
  -1  -3  -2 96.3395 4.59438   6
  -1  -3  -2 93.7742 4.74557   9
   1   3   2 95.5448 4.82529   9
   1   3   2 85.0640 4.63973   7
   1   3   2 94.8241 4.57644   2
   1   3   2 88.1343 4.74543   9
  -2  -3  -2 28.5217 2.11627   3
  -2  -3  -2 31.8672 2.09066   9
  -2  -3  -2 32.0093 1.94606   1
  -2  -3  -2 27.5910 1.86073   8
  -2  -3  -2 31.1757 2.16273   4
  -2  -3  -2 33.7107 2.04264   5
  -2  -3  -2 32.8215 1.96653   7
  -2  -3  -2 30.5038 2.04541   6
  -2  -3  -2 34.0065 1.94213   2
   2   3   2 32.4996 2.02253   1
   2   3   2 30.3690 2.01295   5
   2   3   2 31.1805 2.10517   9
   2   3   2 32.4553 1.98243   7
   2   3   2 32.5784 2.15487   9
  -3  -3  -2 85.0738 4.03798   2
  -3  -3  -2 69.6099 4.39236   3
  -3  -3  -2 80.2009 4.52095   4
  -3  -3  -2 76.0579 4.35242   9
  -3  -3  -2 80.2294 3.89047   7
  -3  -3  -2 78.4089 4.29442   6
  -3  -3  -2 81.1086 4.13428   8
   3   3   2 80.3499 4.36518   9
   3   3   2 82.4625 3.92687   7
   3   3   2 79.1985 4.19308   1
   3   3   2 74.9781 4.35166   6
   3   3   2 78.1149 4.05791   5
   3   3   2 79.6680 4.31935   9
  -4  -3  -2 1690.09 74.2267   6
  -4  -3  -2 1625.06 74.3971   3
  -4  -3  -2 1681.69 73.8792   8
  -4  -3  -2 1753.52 73.6718   2
  -4  -3  -2 1607.13 74.3798   4
   4   3   2 1726.58 73.9380   1
   4   3   2 1662.88 74.2811   6
   4   3   2 1695.00 73.6559   5
   4   3   2 1779.21 73.2809   7
   4   3   2 1709.36 74.1628   9
  -5  -3  -2 1023.70 42.5040   2
  -5  -3  -2 914.776 43.3105   4
  -5  -3  -2 957.423 42.7637   8
  -5  -3  -2 891.429 43.2833   3
   5   3   2 1046.88 42.4687   5
   5   3   2 950.633 43.2186   6
   5   3   2 957.227 43.0667   9
   5   3   2 982.918 42.8235   1
  -6  -3  -2 3.27040 0.95127   8
  -6  -3  -2 1.37049 0.94422   4
  -6  -3  -2 4.34533 1.43628   3
  -6  -3  -2 4.34968 0.88459   2
   6   3   2 5.93912 1.21128   1
   6   3   2 5.54789 0.93407   5
   6   3   2 2.44020 1.07494   4
   6   3   2 2.26956 1.00454   6
   6   3   2 4.62967 1.30787   9
  -7  -3  -2 0.28892 0.88857   3
  -7  -3  -2 0.08866 0.61661   2
  -7  -3  -2 -0.5522 0.78066   4
  -7  -3  -2 -0.4098 0.65236   8
   7   3   2 0.50119 0.79665   9
   7   3   2 -1.1637 0.92534   1
   7   3   2 1.53427 1.05759   4
   7   3   2 -0.3828 0.75510   5
   7   3   2 0.75037 0.84195   6
  -8  -3  -2 1.06560 1.39861   3
  -8  -3  -2 -0.9591 0.69728   2
  -8  -3  -2 0.20868 0.76741   8
  -8  -3  -2 1.22490 1.09315   4
   8   3   2 -0.6986 1.19436   6
   8   3   2 -2.3455 0.50216   1
   8   3   2 -0.3610 0.82332   9
   8   3   2 -0.9934 0.69309   4
  -9  -3  -2 7.83749 2.02208   4
  -9  -3  -2 11.1789 1.98844   8
  -9  -3  -2 7.18393 2.16556   3
   9   3   2 8.07899 1.98689   1
   9   3   2 7.53739 2.12373   9
   9   3   2 11.5782 2.31793   4
   9   3   2 8.31306 2.03555   6
 -10  -3  -2 14.7854 2.60792   8
 -10  -3  -2 17.5056 3.24743   3
 -10  -3  -2 17.8709 3.02827   4
  10   3   2 13.7349 2.58038   1
  10   3   2 12.9046 2.64626   6
  10   3   2 11.7336 2.52005   4
 -11  -3  -2 2.20279 1.90643   3
 -11  -3  -2 1.42307 1.32762   4
 -11  -3  -2 1.43124 1.64113   8
  11   3   2 -0.4084 1.18071   6
  11   3   2 -1.9506 1.47254   1
  11   3   2 -0.9148 1.05565   4
 -12  -3  -2 1.57195 1.48276   3
 -12  -3  -2 0.77360 1.58646   8
  12   3   2 1.24837 2.07074   1
  12   3   2 -0.8287 1.18913   6
   9  -4  -2 -0.5320 1.19820   1
  -9   4   2 -0.9247 1.00769   2
  -9   4   2 1.99032 1.71826   8
   8  -4  -2 1.91773 1.84314   1
   8  -4  -2 2.67294 1.98223   5
  -8   4   2 1.29994 1.45541   8
  -8   4   2 -1.1487 0.83872   2
   7  -4  -2 0.05701 0.98708   6
   7  -4  -2 1.53483 1.02359   7
   7  -4  -2 0.47567 1.10707   1
   7  -4  -2 1.39204 1.57794   5
  -7   4   2 0.17396 1.09911   7
  -7   4   2 0.00557 0.90029   8
  -7   4   2 1.82723 1.50073   2
   6  -4  -2 10.6106 2.28210   1
   6  -4  -2 12.5583 2.20921   7
   6  -4  -2 6.67671 2.10893   9
   6  -4  -2 10.5774 2.41325   5
   6  -4  -2 11.2500 1.93157   6
  -6   4   2 8.10983 1.80933   8
  -6   4   2 9.64901 1.98622   7
  -6   4   2 12.0694 2.10013   2
   5  -4  -2 227.294 11.6903   7
   5  -4  -2 251.427 12.8898   9
   5  -4  -2 225.961 12.0547   1
   5  -4  -2 216.351 12.2560   5
   5  -4  -2 228.447 11.3124   6
  -5   4   2 235.113 11.2445   8
  -5   4   2 211.666 11.5275   7
  -5   4   2 222.076 11.5694   2
   4  -4  -2 -1.2349 0.79370   5
   4  -4  -2 0.99979 0.69927   6
   4  -4  -2 1.62670 1.16126   1
   4  -4  -2 0.30783 0.95683   7
   4  -4  -2 0.94699 1.24557   9
  -4   4   2 1.17846 0.94975   7
  -4   4   2 1.29831 0.70738   3
  -4   4   2 -0.3699 0.73075   8
  -4   4   2 -0.1534 0.63358   2
   3  -4  -2 58.7255 4.10168   1
   3  -4  -2 63.5445 3.67141   6
   3  -4  -2 58.6509 4.09684   7
   3  -4  -2 60.7755 4.41801   5
   3  -4  -2 60.0431 4.46291   9
  -3   4   2 67.5477 3.34742   3
  -3   4   2 62.2701 4.14122   7
  -3   4   2 60.6443 3.94785   2
  -3   4   2 65.4259 3.72210   8
   2  -4  -2 31.3894 2.90853   9
   2  -4  -2 33.9616 2.64589   1
   2  -4  -2 31.4768 2.63219   7
   2  -4  -2 35.4044 2.30218   6
   2  -4  -2 40.8108 3.18021   5
  -2   4   2 37.7405 2.34115   8
  -2   4   2 38.3692 2.69318   2
  -2   4   2 31.3418 2.63397   7
  -2   4   2 37.1691 2.05526   3
   1  -4  -2 140.070 6.84853   1
   1  -4  -2 138.802 6.12764   4
   1  -4  -2 125.611 7.10762   5
   1  -4  -2 133.675 6.41437   6
   1  -4  -2 128.355 6.95145   7
   1  -4  -2 127.087 7.08124   9
  -1   4   2 122.511 6.18489   3
  -1   4   2 133.933 6.43118   8
  -1   4   2 130.096 6.75119   2
   0  -4  -2 1.47003 0.50225   6
   0  -4  -2 1.87358 0.69163   7
   0  -4  -2 1.63909 0.65346   5
   0  -4  -2 1.50577 0.70500   9
   0  -4  -2 0.76796 0.50541   2
   0  -4  -2 1.79014 0.67380   1
   0  -4  -2 0.84818 0.39967   4
   0   4   2 1.38212 0.48117   3
   0   4   2 0.96738 0.51122   8
   0   4   2 0.47407 0.38485   2
  -1  -4  -2 1430.13 61.8295   2
  -1  -4  -2 1395.25 61.9186   9
  -1  -4  -2 1377.96 61.8847   3
  -1  -4  -2 1434.43 62.0251   7
  -1  -4  -2 1438.57 61.6474   8
  -1  -4  -2 1398.05 62.0845   5
  -1  -4  -2 1480.62 61.6927   6
  -1  -4  -2 1464.14 61.8600   4
  -1  -4  -2 1410.88 61.7103   1
   1   4   2 1294.14 61.7371   3
   1   4   2 1395.52 62.0313   9
   1   4   2 1420.22 61.6384   8
   1   4   2 1434.19 61.8344   2
  -2  -4  -2 288.466 13.4197   1
  -2  -4  -2 291.777 13.4536   8
  -2  -4  -2 308.607 13.6770   7
  -2  -4  -2 297.579 13.6587   9
  -2  -4  -2 275.160 13.8014   3
  -2  -4  -2 311.904 13.7122   5
  -2  -4  -2 296.277 13.5415   2
  -2  -4  -2 297.743 13.5598   6
  -2  -4  -2 290.417 13.8046   4
   2   4   2 290.443 13.7403   9
   2   4   2 285.449 13.6964   9
  -3  -4  -2 36.9241 2.31479   7
  -3  -4  -2 35.5191 2.26144   1
  -3  -4  -2 33.7765 2.67269   9
  -3  -4  -2 40.0452 2.39472   8
  -3  -4  -2 33.5968 2.62160   4
  -3  -4  -2 33.8327 2.44677   6
  -3  -4  -2 31.3346 2.62661   3
  -3  -4  -2 36.8476 2.34172   2
  -3  -4  -2 41.6567 2.36783   5
   3   4   2 35.1598 2.51705   9
   3   4   2 33.4738 2.27918   5
   3   4   2 30.6461 2.47996   6
   3   4   2 33.8663 2.34149   1
   3   4   2 37.3955 2.47994   9
  -4  -4  -2 0.46573 0.60082   8
  -4  -4  -2 0.36641 0.40217   7
  -4  -4  -2 0.23863 0.52781   2
  -4  -4  -2 -0.1274 0.48166   6
  -4  -4  -2 0.21898 0.74483   4
  -4  -4  -2 -0.1153 0.71260   3
   4   4   2 0.92475 0.50244   5
   4   4   2 1.23288 0.75235   9
   4   4   2 0.57226 0.61112   1
   4   4   2 0.67914 0.65240   6
  -5  -4  -2 5.44181 1.40393   3
  -5  -4  -2 8.60338 0.73773   7
  -5  -4  -2 8.60740 1.33408   8
  -5  -4  -2 4.88679 1.28597   4
  -5  -4  -2 8.66080 1.25821   2
   5   4   2 6.91603 1.38693   9
   5   4   2 7.82090 1.33218   1
   5   4   2 6.73608 1.50498   4
   5   4   2 6.59197 1.42644   6
   5   4   2 7.79749 1.05382   5
   5   4   2 8.34287 0.82051   7
  -6  -4  -2 331.477 15.2272   8
  -6  -4  -2 292.919 15.7770   3
  -6  -4  -2 333.175 14.8978   2
  -6  -4  -2 314.890 15.8696   4
   6   4   2 315.142 15.6461   6
   6   4   2 321.006 15.0950   1
   6   4   2 343.348 14.6018   5
   6   4   2 308.246 15.3420   9
   6   4   2 302.003 15.7794   4
  -7  -4  -2 298.118 16.4635   4
  -7  -4  -2 337.373 15.9575   8
  -7  -4  -2 313.942 16.5975   3
  -7  -4  -2 361.911 15.6226   2
   7   4   2 322.109 16.6032   4
   7   4   2 335.459 16.2629   9
   7   4   2 334.747 15.8649   1
   7   4   2 334.353 16.4479   6
  -8  -4  -2 3.20948 1.26168   8
  -8  -4  -2 7.71426 2.11339   3
  -8  -4  -2 5.25674 2.03215   4
  -8  -4  -2 3.33998 1.20102   2
   8   4   2 5.24771 1.83807   4
   8   4   2 3.38896 1.47503   6
   8   4   2 6.31985 1.61947   9
   8   4   2 4.44749 1.57857   1
  -9  -4  -2 6.16200 1.79314   8
  -9  -4  -2 4.30422 1.67437   3
  -9  -4  -2 10.1008 2.37715   4
   9   4   2 7.75048 1.86207   1
   9   4   2 7.56055 1.94851   9
   9   4   2 10.3177 2.44066   6
   9   4   2 10.3263 2.55965   4
 -10  -4  -2 14.6840 3.11279   3
 -10  -4  -2 15.5753 2.76200   8
 -10  -4  -2 11.5257 2.64334   4
  10   4   2 18.0218 2.96933   1
  10   4   2 12.1762 2.66866   4
  10   4   2 17.6943 3.26037   6
 -11  -4  -2 0.31023 1.75836   3
 -11  -4  -2 -1.6774 0.83569   4
 -11  -4  -2 -0.5061 1.11708   8
  11   4   2 -0.6706 1.15124   6
  11   4   2 -0.8512 1.10412   4
  11   4   2 -0.5393 1.20655   1
 -12  -4  -2 0.54141 2.12951   3
 -12  -4  -2 -1.7984 1.78194   8
  12   4   2 -0.2158 1.74870   4
  12   4   2 1.49333 1.68271   6
  12   4   2 4.51986 2.22136   1
   9  -5  -2 1.14114 2.09167   5
  -9   5   2 -0.6443 1.47267   8
  -9   5   2 1.42517 1.34463   2
   8  -5  -2 1.40518 1.76404   5
   8  -5  -2 -2.8149 1.25991   1
  -8   5   2 0.41008 1.12101   8
  -8   5   2 -2.5746 1.22127   2
   7  -5  -2 4.09779 2.18919   5
   7  -5  -2 4.69097 1.84150   1
   7  -5  -2 2.87706 1.69056   7
  -7   5   2 5.67547 1.83626   8
  -7   5   2 3.18512 1.52011   2
  -7   5   2 5.15590 1.69636   7
   6  -5  -2 0.66524 1.61776   5
   6  -5  -2 7.72031 2.30350   1
   6  -5  -2 6.66221 1.98224   7
  -6   5   2 2.76434 1.63729   2
  -6   5   2 3.18871 1.54956   7
  -6   5   2 3.91638 1.35172   8
   5  -5  -2 -0.7275 0.91735   5
   5  -5  -2 -0.1056 0.91601   1
   5  -5  -2 0.96331 1.52815   9
   5  -5  -2 1.83545 1.40939   7
  -5   5   2 1.87244 1.23654   7
  -5   5   2 2.50947 1.06514   8
  -5   5   2 0.33214 0.82203   2
   4  -5  -2 1.18898 1.05959   1
   4  -5  -2 0.84467 1.41056   9
   4  -5  -2 -0.8269 0.90064   5
   4  -5  -2 0.98739 0.85828   6
   4  -5  -2 0.08815 1.11430   7
  -4   5   2 1.94622 1.11927   2
  -4   5   2 -2.7362 0.78454   7
  -4   5   2 0.21946 0.71253   8
   3  -5  -2 26.4395 2.99769   1
   3  -5  -2 19.7382 2.86531   9
   3  -5  -2 22.2577 1.87645   6
   3  -5  -2 15.8289 2.74879   5
   3  -5  -2 28.3921 3.13498   7
  -3   5   2 25.6344 1.78672   3
  -3   5   2 18.6866 2.62274   7
  -3   5   2 24.8177 2.03820   8
  -3   5   2 24.8934 2.76767   2
   2  -5  -2 167.544 8.64369   1
   2  -5  -2 156.235 7.93219   6
   2  -5  -2 149.274 8.94533   5
   2  -5  -2 170.483 9.15300   9
   2  -5  -2 169.607 8.84488   7
  -2   5   2 167.346 8.14853   8
  -2   5   2 158.329 8.70990   7
  -2   5   2 171.387 7.79143   3
  -2   5   2 158.749 8.47514   2
   1  -5  -2 13.0119 1.87281   2
   1  -5  -2 18.0931 1.22653   4
   1  -5  -2 16.9090 2.01952   1
   1  -5  -2 17.2416 2.24254   9
   1  -5  -2 17.0133 2.42831   5
   1  -5  -2 13.7732 2.06535   7
   1  -5  -2 16.2718 1.41946   6
  -1   5   2 16.7588 2.03616   2
  -1   5   2 15.8850 1.14384   4
  -1   5   2 17.5112 1.76796   8
  -1   5   2 16.5955 1.38648   3
   0  -5  -2 5.06344 1.24418   7
   0  -5  -2 2.85896 0.72970   4
   0  -5  -2 3.49284 1.11170   5
   0  -5  -2 3.65704 0.86751   1
   0  -5  -2 2.66823 0.94988   2
   0  -5  -2 3.80535 0.96713   9
   0  -5  -2 3.22366 0.72354   6
   0   5   2 4.50591 0.89679   8
   0   5   2 4.57659 0.90379   3
   0   5   2 1.91544 0.88101   2
   0   5   2 3.94140 0.75703   4
  -1  -5  -2 96.3897 5.39049   8
  -1  -5  -2 106.334 5.72489   9
  -1  -5  -2 103.033 5.47078   1
  -1  -5  -2 110.576 5.64434   4
  -1  -5  -2 105.023 5.90107   7
  -1  -5  -2 106.583 5.97087   5
  -1  -5  -2 110.392 5.70525   2
  -1  -5  -2 103.750 5.69107   3
  -1  -5  -2 111.302 5.42219   6
   1   5   2 106.719 5.46172   8
   1   5   2 106.853 5.68293   2
   1   5   2 106.988 5.55379   4
   1   5   2 94.4456 5.51896   3
  -2  -5  -2 92.2359 4.64599   1
  -2  -5  -2 92.0362 5.14874   3
  -2  -5  -2 88.2253 4.84613   9
  -2  -5  -2 88.2876 4.85020   2
  -2  -5  -2 88.2483 5.03366   4
  -2  -5  -2 86.9732 4.94576   7
  -2  -5  -2 92.3811 4.76787   8
  -2  -5  -2 90.0258 4.74152   6
  -2  -5  -2 88.7863 4.95797   5
   2   5   2 75.1807 4.82099   3
   2   5   2 74.7053 4.79566   4
   2   5   2 91.3810 4.99146   9
  -3  -5  -2 1.15691 0.67466   7
  -3  -5  -2 0.74342 0.80218   3
  -3  -5  -2 1.11064 0.68363   8
  -3  -5  -2 1.69695 0.74830   6
  -3  -5  -2 0.53153 0.61984   2
  -3  -5  -2 1.76079 0.84691   4
  -3  -5  -2 1.45717 0.68427   5
  -3  -5  -2 1.44957 0.62788   1
   3   5   2 1.19140 0.79399   6
   3   5   2 0.89722 0.71613   4
   3   5   2 2.54878 0.79512   1
   3   5   2 1.62389 0.68297   5
   3   5   2 2.54431 0.87501   9
  -4  -5  -2 -0.3370 0.42581   5
  -4  -5  -2 0.99343 0.75017   8
  -4  -5  -2 -0.3871 0.44243   6
  -4  -5  -2 0.15223 0.64386   3
  -4  -5  -2 0.42460 0.50070   7
  -4  -5  -2 0.41655 0.82971   4
  -4  -5  -2 -0.0620 0.56448   2
   4   5   2 0.38872 0.49133   5
   4   5   2 0.50268 0.66262   9
   4   5   2 -0.5770 0.43681   6
   4   5   2 0.94256 0.62888   1
   4   5   2 0.23905 0.77231   4
  -5  -5  -2 27.7720 2.34222   8
  -5  -5  -2 28.3554 2.17129   2
  -5  -5  -2 22.5756 2.88149   3
  -5  -5  -2 24.8649 1.78792   7
  -5  -5  -2 24.4515 3.01333   4
  -5  -5  -2 27.1550 2.41302   6
   5   5   2 25.6587 1.85838   5
   5   5   2 23.8329 2.09243   1
   5   5   2 26.7800 2.90729   6
   5   5   2 22.4173 2.93615   4
   5   5   2 24.9724 2.32191   9
  -6  -5  -2 33.8099 2.57200   2
  -6  -5  -2 32.1388 2.82168   8
  -6  -5  -2 32.5360 3.85214   4
  -6  -5  -2 24.8145 3.34896   3
   6   5   2 31.6884 3.69598   4
   6   5   2 36.5673 2.73510   1
   6   5   2 35.5683 2.94620   9
   6   5   2 38.6569 3.32114   6
  -7  -5  -2 32.1889 3.93393   4
  -7  -5  -2 37.5069 3.05531   8
  -7  -5  -2 25.3130 3.76271   3
  -7  -5  -2 38.2595 2.82312   2
   7   5   2 39.4972 3.43708   6
   7   5   2 34.2673 3.15883   9
   7   5   2 28.8873 3.71468   4
   7   5   2 38.2463 2.89656   1
  -8  -5  -2 26.1673 3.79871   4
  -8  -5  -2 24.2364 3.07479   8
  -8  -5  -2 24.9695 3.80319   3
   8   5   2 27.6833 3.56455   6
   8   5   2 29.7867 3.98644   4
   8   5   2 27.7361 3.33057   9
   8   5   2 22.1923 2.85942   1
  -9  -5  -2 30.3630 4.37685   3
  -9  -5  -2 34.4052 4.48013   4
  -9  -5  -2 41.7930 3.60002   8
   9   5   2 45.0309 4.08457   9
   9   5   2 37.4488 4.41829   6
   9   5   2 47.9419 3.84036   1
   9   5   2 29.9299 4.20965   4
 -10  -5  -2 -0.6192 1.56211   4
 -10  -5  -2 0.90373 1.62671   8
 -10  -5  -2 0.85242 1.43965   3
  10   5   2 -0.3038 1.26642   6
  10   5   2 0.45076 1.63557   4
  10   5   2 0.89931 1.53359   1
 -11  -5  -2 -1.4243 1.06476   4
 -11  -5  -2 1.78609 1.93063   3
 -11  -5  -2 1.48273 1.73810   8
  11   5   2 3.41167 1.83518   6
  11   5   2 3.54516 1.84714   4
  11   5   2 2.65016 1.84136   1
 -12  -5  -2 5.39875 2.61584   3
   8  -6  -2 1.90988 1.64440   5
   8  -6  -2 2.78914 1.99727   1
  -8   6   2 -1.1757 1.73461   2
  -8   6   2 2.69534 1.55084   8
   7  -6  -2 -1.8481 1.42760   7
   7  -6  -2 1.21207 1.49615   1
   7  -6  -2 1.95821 1.58720   5
  -7   6   2 -0.2766 1.46223   8
  -7   6   2 1.64068 1.41089   7
  -7   6   2 2.61537 1.81458   2
   6  -6  -2 5.62162 2.24762   1
   6  -6  -2 4.44352 1.67514   7
   6  -6  -2 3.31999 2.17353   5
  -6   6   2 4.90547 1.53963   8
  -6   6   2 4.25747 1.48363   7
  -6   6   2 3.59501 1.83632   2
   5  -6  -2 4.77614 1.75828   1
   5  -6  -2 6.83820 2.08721   5
   5  -6  -2 4.50596 1.61503   7
  -5   6   2 4.99265 1.64862   7
  -5   6   2 4.88512 1.37853   8
  -5   6   2 5.22675 1.57328   2
   4  -6  -2 10.0118 2.15695   1
   4  -6  -2 10.1053 2.46134   9
   4  -6  -2 8.66856 1.97175   7
   4  -6  -2 10.4711 2.47265   5
  -4   6   2 9.74618 1.76945   8
  -4   6   2 9.08700 2.01588   7
  -4   6   2 11.2329 2.11340   2
   3  -6  -2 1.91915 1.32647   1
   3  -6  -2 0.10308 0.87374   9
   3  -6  -2 0.58491 1.25559   7
   3  -6  -2 0.29290 1.08848   5
  -3   6   2 0.17504 0.91094   8
  -3   6   2 -0.5305 0.89501   2
  -3   6   2 0.21932 1.25539   7
   2  -6  -2 26.8235 1.99854   6
   2  -6  -2 20.2602 2.76426   7
   2  -6  -2 21.8695 3.24302   5
   2  -6  -2 26.0214 2.95501   1
   2  -6  -2 19.2927 2.90218   9
  -2   6   2 24.6646 2.99937   7
  -2   6   2 30.7628 3.15858   2
  -2   6   2 25.8168 2.19701   8
  -2   6   2 28.5176 2.02120   3
   1  -6  -2 19.6798 2.68545   7
   1  -6  -2 20.0602 1.65037   6
   1  -6  -2 21.1390 2.57988   2
   1  -6  -2 17.0164 2.19953   1
   1  -6  -2 18.4659 2.67188   5
   1  -6  -2 18.6110 2.54237   9
  -1   6   2 18.7792 1.66972   3
  -1   6   2 19.3878 2.13952   8
  -1   6   2 19.7987 2.38860   2
   0  -6  -2 180.032 9.19291   1
   0  -6  -2 176.395 8.78088   6
   0  -6  -2 190.232 9.59482   9
   0  -6  -2 182.314 9.43247   2
   0  -6  -2 183.291 9.70934   7
   0  -6  -2 183.943 9.89242   5
   0  -6  -2 193.986 8.93303   4
   0   6   2 196.476 9.55212   2
   0   6   2 176.724 9.02017   8
   0   6   2 178.095 8.76833   4
   0   6   2 175.872 8.99932   3
  -1  -6  -2 509.922 23.2768   1
  -1  -6  -2 502.450 23.3137   8
  -1  -6  -2 532.825 23.1436   6
  -1  -6  -2 521.525 23.4500   4
  -1  -6  -2 531.929 23.9635   7
  -1  -6  -2 510.634 23.6000   2
  -1  -6  -2 527.431 23.6874   3
  -1  -6  -2 496.832 23.9001   5
  -1  -6  -2 537.430 23.6461   9
   1   6   2 503.166 23.3015   4
   1   6   2 510.565 23.6208   2
   1   6   2 504.506 23.2983   8
   1   6   2 484.251 23.4209   3
  -2  -6  -2 6.32412 1.22401   9
  -2  -6  -2 5.00720 1.15633   8
  -2  -6  -2 5.42125 1.08231   6
  -2  -6  -2 2.43138 1.01421   5
  -2  -6  -2 7.01745 1.26784   2
  -2  -6  -2 7.43128 1.41749   7
  -2  -6  -2 6.55308 1.41368   3
  -2  -6  -2 6.12311 1.06890   1
  -2  -6  -2 6.16319 1.35005   4
   2   6   2 6.07806 1.32146   3
   2   6   2 6.31779 1.14980   6
   2   6   2 2.60893 0.95657   8
   2   6   2 4.99306 1.23487   9
   2   6   2 6.93462 1.37409   4
  -3  -6  -2 43.7828 2.95973   8
  -3  -6  -2 40.1984 3.16981   4
  -3  -6  -2 41.4936 3.27803   3
  -3  -6  -2 41.6657 2.90862   9
  -3  -6  -2 38.1960 2.62876   1
  -3  -6  -2 37.7771 2.83961   2
  -3  -6  -2 41.8121 2.96389   5
  -3  -6  -2 39.5487 2.82773   6
  -3  -6  -2 42.4887 3.05560   7
   3   6   2 42.9918 2.82796   1
   3   6   2 41.3912 3.03007   6
   3   6   2 33.7761 2.95774   3
   3   6   2 36.8776 3.00989   4
   3   6   2 40.0674 2.96340   9
  -4  -6  -2 74.7823 4.23755   1
  -4  -6  -2 86.5716 4.44439   5
  -4  -6  -2 65.4545 4.89626   3
  -4  -6  -2 77.8637 4.55167   8
  -4  -6  -2 73.6031 4.49300   2
  -4  -6  -2 76.7112 4.49985   7
  -4  -6  -2 67.4673 4.88444   4
  -4  -6  -2 78.5766 4.67643   6
   4   6   2 72.1002 4.56735   9
   4   6   2 75.0978 4.34734   5
   4   6   2 67.5682 4.83628   4
   4   6   2 87.3501 4.90732   6
   4   6   2 75.2128 4.37299   1
  -5  -6  -2 10.8650 2.12030   3
  -5  -6  -2 12.7789 2.37860   4
  -5  -6  -2 11.2686 1.73280   2
  -5  -6  -2 12.3247 1.91874   6
  -5  -6  -2 12.2354 1.56400   7
  -5  -6  -2 7.52020 1.50757   8
   5   6   2 14.7637 1.84039   1
   5   6   2 10.3932 2.16943   4
   5   6   2 10.8166 1.78114   9
   5   6   2 13.0469 2.07326   6
   5   6   2 13.3537 1.59767   5
  -6  -6  -2 110.593 6.00099   2
  -6  -6  -2 100.681 6.70491   4
  -6  -6  -2 102.671 6.89703   3
  -6  -6  -2 98.7890 6.01649   8
   6   6   2 98.9587 6.34524   6
   6   6   2 107.058 6.12361   9
   6   6   2 113.948 5.91014   1
   6   6   2 91.6264 6.51999   4
  -7  -6  -2 -2.1451 1.16143   3
  -7  -6  -2 0.85730 0.93810   8
  -7  -6  -2 -1.3559 0.63976   2
  -7  -6  -2 -0.9589 0.78601   4
   7   6   2 -0.0698 0.83773   1
   7   6   2 0.08560 0.91096   9
   7   6   2 0.38593 1.14136   4
   7   6   2 -0.4260 1.29044   6
  -8  -6  -2 5.24829 1.76417   3
  -8  -6  -2 2.10194 1.49591   8
  -8  -6  -2 -0.6886 1.58041   4
   8   6   2 3.40228 1.40008   1
   8   6   2 2.67878 1.43318   6
   8   6   2 3.69660 1.95152   4
   8   6   2 3.15036 1.40195   9
  -9  -6  -2 37.2983 4.11881   8
  -9  -6  -2 33.6718 4.67853   3
  -9  -6  -2 28.3853 4.37073   4
   9   6   2 42.0510 3.63632   1
   9   6   2 39.7877 4.61600   6
   9   6   2 36.2607 3.55454   9
   9   6   2 34.0801 4.64993   4
 -10  -6  -2 9.53122 2.23974   8
 -10  -6  -2 5.50146 2.20473   3
 -10  -6  -2 3.76557 1.79843   4
  10   6   2 6.80007 2.01425   1
  10   6   2 5.42389 2.10909   4
  10   6   2 5.07699 1.99410   6
 -11  -6  -2 0.35768 1.61685   8
 -11  -6  -2 -2.4728 1.82117   3
 -11  -6  -2 0.76955 1.96592   4
  11   6   2 2.18219 2.16638   4
  11   6   2 -0.8652 1.23944   6
  11   6   2 1.84093 1.89778   1
   7  -7  -2 15.7459 3.32647   7
   7  -7  -2 11.5499 2.82903   1
   7  -7  -2 19.2828 3.89575   5
  -7   7   2 13.6062 3.00152   2
  -7   7   2 15.6360 2.89344   7
  -7   7   2 12.1134 2.43794   8
   6  -7  -2 0.13154 1.90772   5
   6  -7  -2 -2.0333 1.54328   1
   6  -7  -2 1.25337 1.87023   7
  -6   7   2 -0.2915 1.40713   7
  -6   7   2 -1.3467 1.26027   8
  -6   7   2 0.98846 1.23701   2
   5  -7  -2 4.89044 1.87362   7
   5  -7  -2 6.85868 2.21095   5
   5  -7  -2 3.83727 1.66159   1
  -5   7   2 1.32428 1.65971   2
  -5   7   2 3.61771 1.51838   7
  -5   7   2 2.97938 1.59233   8
   4  -7  -2 44.1520 4.19598   7
   4  -7  -2 46.6104 4.17612   1
   4  -7  -2 46.6774 5.41432   5
  -4   7   2 52.3719 4.17905   2
  -4   7   2 57.3625 4.02062   8
  -4   7   2 40.5213 4.55435   7
   3  -7  -2 67.3688 5.07358   1
   3  -7  -2 67.4374 5.51185   9
   3  -7  -2 62.7782 5.40007   5
   3  -7  -2 67.8935 5.32755   7
  -3   7   2 67.4983 5.28543   7
  -3   7   2 69.0259 5.00882   2
  -3   7   2 73.9286 4.66764   8
   2  -7  -2 70.5284 5.50119   5
   2  -7  -2 62.6266 4.89679   7
   2  -7  -2 68.5961 5.19725   9
   2  -7  -2 63.9825 4.72480   1
  -2   7   2 71.7940 4.38477   8
  -2   7   2 72.2144 4.94303   2
  -2   7   2 58.7126 4.78442   7
   1  -7  -2 -0.1748 0.98609   9
   1  -7  -2 -0.8438 0.88928   2
   1  -7  -2 1.58842 1.36193   7
   1  -7  -2 0.50363 1.15920   5
   1  -7  -2 -1.1033 0.81881   1
  -1   7   2 -0.5745 0.63853   3
  -1   7   2 -1.0756 0.76198   8
  -1   7   2 -0.5132 1.03085   2
   0  -7  -2 16.8553 2.34274   2
   0  -7  -2 16.3717 2.27852   9
   0  -7  -2 19.2695 2.33112   1
   0  -7  -2 16.4500 2.57237   5
   0  -7  -2 15.6690 1.73172   6
   0  -7  -2 12.0822 2.29514   7
   0   7   2 18.4877 2.49518   2
   0   7   2 17.7516 2.12367   8
   0   7   2 18.6855 2.15700   3
  -1  -7  -2 114.792 6.66141   2
  -1  -7  -2 111.671 6.39493   4
  -1  -7  -2 129.014 7.20285   7
  -1  -7  -2 117.790 6.43513   8
  -1  -7  -2 119.399 6.33490   1
  -1  -7  -2 110.564 6.54228   9
  -1  -7  -2 117.590 6.10523   6
  -1  -7  -2 123.445 7.09422   5
   1   7   2 127.904 6.85247   2
   1   7   2 110.427 6.49175   3
   1   7   2 112.954 6.35934   8
   1   7   2 111.625 6.25904   4
  -2  -7  -2 143.158 6.97846   6
  -2  -7  -2 142.089 7.24724   9
  -2  -7  -2 132.098 7.52622   7
  -2  -7  -2 128.092 7.32522   2
  -2  -7  -2 122.933 7.38356   5
  -2  -7  -2 130.476 6.85032   1
  -2  -7  -2 117.467 7.42783   3
  -2  -7  -2 123.335 7.03371   8
  -2  -7  -2 124.605 7.30660   4
   2   7   2 128.830 7.08844   8
   2   7   2 143.479 7.42044   9
   2   7   2 139.805 7.10807   6
   2   7   2 141.615 7.48362   2
   2   7   2 139.046 7.31119   4
   2   7   2 124.157 7.35467   3
  -3  -7  -2 184.554 9.50177   8
  -3  -7  -2 176.750 9.56186   5
  -3  -7  -2 194.230 10.0646   4
  -3  -7  -2 196.380 9.83811   7
  -3  -7  -2 187.714 9.45248   9
  -3  -7  -2 186.777 10.1552   3
  -3  -7  -2 182.586 9.38287   6
  -3  -7  -2 195.725 9.19155   1
  -3  -7  -2 186.473 9.63395   2
   3   7   2 190.438 9.83654   4
   3   7   2 185.546 9.55625   6
   3   7   2 161.096 9.71175   3
   3   7   2 186.199 9.30159   1
   3   7   2 180.980 9.50324   8
   3   7   2 191.366 9.62745   9
  -4  -7  -2 17.0430 1.94715   1
  -4  -7  -2 16.3865 2.61083   4
  -4  -7  -2 14.5630 2.65953   3
  -4  -7  -2 17.6862 2.10160   5
  -4  -7  -2 21.2267 2.44013   7
  -4  -7  -2 18.5613 2.40393   6
  -4  -7  -2 13.2540 2.01637   8
  -4  -7  -2 18.2525 2.37019   2
   4   7   2 18.1334 2.65579   4
   4   7   2 19.8927 2.41982   9
   4   7   2 14.9315 2.42350   3
   4   7   2 20.5882 2.61475   6
   4   7   2 18.8901 2.24539   5
   4   7   2 16.2562 2.02039   1
  -5  -7  -2 16.9639 2.32581   8
  -5  -7  -2 8.89415 2.14938   4
  -5  -7  -2 16.0298 2.00703   7
  -5  -7  -2 15.4550 2.18273   2
  -5  -7  -2 16.9836 2.93286   3
   5   7   2 19.3077 2.61086   6
   5   7   2 17.0171 2.09593   1
   5   7   2 14.2706 2.07717   9
   5   7   2 14.8227 2.06679   5
   5   7   2 15.5802 2.69827   4
  -6  -7  -2 12.3674 1.97986   2
  -6  -7  -2 5.91971 1.81829   4
  -6  -7  -2 6.48993 1.57607   8
  -6  -7  -2 12.1409 2.65382   3
   6   7   2 7.47600 1.78212   6
   6   7   2 6.80922 1.93480   4
   6   7   2 10.1791 1.66479   1
   6   7   2 10.2828 1.87032   9
  -7  -7  -2 0.21656 0.99098   2
  -7  -7  -2 -1.1422 1.23954   4
  -7  -7  -2 0.46424 0.88764   8
  -7  -7  -2 -0.5735 1.50468   3
   7   7   2 -2.6387 1.07570   4
   7   7   2 0.94503 1.35125   6
   7   7   2 -0.6721 0.88658   9
   7   7   2 -0.8932 0.84961   1
  -8  -7  -2 0.03391 1.62732   4
  -8  -7  -2 0.35656 1.22221   3
  -8  -7  -2 0.29924 0.98747   8
   8   7   2 -2.7776 1.44715   4
   8   7   2 2.12153 1.38099   6
   8   7   2 -0.6863 1.03997   1
  -9  -7  -2 -1.7494 1.61712   4
  -9  -7  -2 3.07863 1.98986   3
  -9  -7  -2 -0.5808 0.87913   8
   9   7   2 0.08787 0.99450   6
   9   7   2 -1.6645 1.58239   4
 -10  -7  -2 4.69911 2.46294   3
 -10  -7  -2 2.71596 1.41061   8
 -10  -7  -2 2.79988 1.89973   4
  10   7   2 1.53325 1.45701   6
  10   7   2 0.53193 1.69183   4
 -11  -7  -2 4.30534 2.34718   3
 -11  -7  -2 1.96433 1.83981   4
 -11  -7  -2 0.70333 1.68812   8
  11   7   2 3.78164 2.11831   6
  11   7   2 1.04513 1.50063   4
   6  -8  -2 1.51893 2.19015   5
   6  -8  -2 0.49280 1.96115   7
   6  -8  -2 -0.1884 1.80199   1
  -6   8   2 3.01612 1.85658   7
  -6   8   2 -0.6009 1.19478   2
  -6   8   2 -0.4634 1.30343   8
   5  -8  -2 23.2912 4.06485   5
   5  -8  -2 25.1796 3.75761   7
   5  -8  -2 28.3621 4.05474   1
  -5   8   2 27.0110 3.82663   7
  -5   8   2 30.1495 4.11375   2
  -5   8   2 21.7133 2.92237   8
   4  -8  -2 5.11716 2.02459   5
   4  -8  -2 4.27073 2.02053   7
   4  -8  -2 4.71309 1.72594   1
  -4   8   2 3.40970 1.91944   7
  -4   8   2 6.84070 1.98421   2
  -4   8   2 5.27366 1.59188   8
   3  -8  -2 6.81327 2.11067   5
   3  -8  -2 6.42691 2.04907   1
   3  -8  -2 1.53559 1.68794   7
  -3   8   2 3.64079 1.77090   2
  -3   8   2 4.13822 1.92776   7
  -3   8   2 3.86267 1.53460   8
   2  -8  -2 71.3031 6.15965   5
   2  -8  -2 87.0600 5.69030   1
   2  -8  -2 79.4119 5.97849   9
   2  -8  -2 76.7554 5.84076   7
  -2   8   2 83.6666 5.26011   8
  -2   8   2 83.2754 5.78548   2
  -2   8   2 76.0828 5.78074   7
   1  -8  -2 4.85240 1.66820   7
   1  -8  -2 3.69981 1.30449   9
   1  -8  -2 4.38412 1.46486   2
   1  -8  -2 2.61495 1.30033   1
   1  -8  -2 4.30019 1.67143   5
  -1   8   2 4.25070 1.52617   2
  -1   8   2 3.90888 1.44217   8
   0  -8  -2 22.5142 2.97169   2
   0  -8  -2 30.5056 3.09342   1
   0  -8  -2 23.6721 3.02833   9
   0  -8  -2 18.6406 3.11265   5
   0  -8  -2 27.3255 3.46887   7
   0   8   2 26.8689 2.88440   8
   0   8   2 25.7966 3.21724   2
   0   8   2 24.6410 2.69808   3
  -1  -8  -2 26.1726 3.02877   9
  -1  -8  -2 40.9527 3.30210   2
  -1  -8  -2 33.4590 3.82452   7
  -1  -8  -2 31.0996 3.77834   5
  -1  -8  -2 28.3484 2.50868   1
   1   8   2 36.4397 3.07105   3
   1   8   2 31.9922 3.24887   8
   1   8   2 37.7166 3.27410   2
  -2  -8  -2 13.7474 2.17185   8
  -2  -8  -2 16.8690 2.48325   2
  -2  -8  -2 17.6210 2.66050   5
  -2  -8  -2 19.7101 2.58263   4
  -2  -8  -2 17.3310 2.67477   3
  -2  -8  -2 12.9416 2.47359   7
  -2  -8  -2 12.5211 1.74983   6
  -2  -8  -2 13.0313 2.03564   9
  -2  -8  -2 11.8703 1.76245   1
   2   8   2 12.0102 2.07138   9
   2   8   2 18.1343 2.56408   3
   2   8   2 15.4757 2.31677   8
   2   8   2 18.6237 2.22378   6
   2   8   2 13.5917 2.22403   2
   2   8   2 17.8369 2.36734   4
  -3  -8  -2 30.4651 3.46091   4
  -3  -8  -2 28.4569 3.17565   5
  -3  -8  -2 22.3271 2.63174   9
  -3  -8  -2 30.0373 3.46628   7
  -3  -8  -2 32.4989 2.47739   1
  -3  -8  -2 25.3378 2.92134   8
  -3  -8  -2 26.2578 3.08979   2
  -3  -8  -2 28.3790 3.52636   3
  -3  -8  -2 29.4765 2.61249   6
   3   8   2 30.9305 2.59764   1
   3   8   2 23.7280 2.99290   4
   3   8   2 27.0238 2.96751   9
   3   8   2 24.2706 3.10684   3
   3   8   2 31.7542 2.77690   6
   3   8   2 32.2730 3.23189   8
  -4  -8  -2 42.9942 2.95786   1
  -4  -8  -2 42.1135 3.91836   3
  -4  -8  -2 37.4280 3.29819   6
  -4  -8  -2 46.6489 3.64162   2
  -4  -8  -2 43.1288 3.31716   5
  -4  -8  -2 39.4228 3.66355   4
  -4  -8  -2 37.3972 3.37282   8
  -4  -8  -2 45.8699 3.64583   7
   4   8   2 35.6173 3.43255   4
   4   8   2 36.5180 4.08747   3
   4   8   2 41.6021 3.10901   1
   4   8   2 41.3771 3.45362   6
   4   8   2 42.9664 3.29077   5
   4   8   2 42.9179 3.39362   9
  -5  -8  -2 0.44542 1.30905   4
  -5  -8  -2 -0.9547 0.97482   8
  -5  -8  -2 -0.0634 0.86877   7
  -5  -8  -2 0.31357 1.02903   2
  -5  -8  -2 0.81601 1.54081   3
   5   8   2 -1.2067 1.09525   3
   5   8   2 -1.3461 0.86743   1
   5   8   2 0.70969 1.29189   4
   5   8   2 0.49929 1.08367   9
   5   8   2 -1.6260 0.85344   6
  -6  -8  -2 -0.7279 0.84771   2
  -6  -8  -2 -0.8862 1.38134   3
  -6  -8  -2 -0.0878 0.80475   8
  -6  -8  -2 0.83473 1.20783   4
   6   8   2 -2.0746 0.97204   6
   6   8   2 0.63247 1.10012   4
  -7  -8  -2 -0.5342 1.20607   8
  -7  -8  -2 1.80704 1.35755   2
  -7  -8  -2 -0.6410 1.41703   3
  -7  -8  -2 -0.1969 1.13436   4
   7   8   2 0.34811 1.21934   4
   7   8   2 -0.1996 0.93513   6
  -8  -8  -2 2.11292 2.11004   3
  -8  -8  -2 -1.0286 0.94703   4
  -8  -8  -2 -1.5973 1.23752   8
   8   8   2 0.30939 1.39216   4
   8   8   2 0.35973 1.09220   6
  -9  -8  -2 20.5041 3.77924   3
  -9  -8  -2 20.3407 3.92831   4
  -9  -8  -2 15.7778 2.85849   8
   9   8   2 16.6183 3.09128   6
   9   8   2 23.2854 4.18895   4
 -10  -8  -2 -0.8477 1.40186   3
 -10  -8  -2 0.12255 1.20411   8
 -10  -8  -2 1.02974 2.24718   4
  10   8   2 -2.1526 1.07993   6
  10   8   2 0.50845 2.21354   4
 -11  -8  -2 -1.2922 1.65187   8
  11   8   2 1.87301 2.55910   6
   5  -9  -2 3.87580 2.34638   7
   5  -9  -2 1.61108 2.29267   5
   5  -9  -2 3.02694 2.17666   1
  -5   9   2 1.80858 2.03732   7
  -5   9   2 1.08203 1.91088   2
  -5   9   2 0.06920 1.28038   8
   4  -9  -2 2.18843 2.20843   7
   4  -9  -2 4.38202 2.14430   5
   4  -9  -2 0.91300 1.52774   1
  -4   9   2 2.26874 2.09999   7
  -4   9   2 3.89503 1.76266   2
  -4   9   2 3.50899 1.53647   8
   3  -9  -2 -0.9305 1.05980   5
   3  -9  -2 -0.8125 1.07015   7
   3  -9  -2 -0.1622 1.18125   1
  -3   9   2 0.69706 1.61038   2
  -3   9   2 -0.9235 0.84378   8
  -3   9   2 0.26691 1.26465   7
   2  -9  -2 5.56697 1.95660   7
   2  -9  -2 3.15231 1.52736   1
   2  -9  -2 -0.3276 1.59238   5
  -2   9   2 4.39016 1.70962   2
  -2   9   2 2.63313 1.48558   8
  -2   9   2 0.09705 1.16646   7
   1  -9  -2 12.2472 2.58723   9
   1  -9  -2 13.9004 2.32839   1
   1  -9  -2 13.0562 2.82048   7
   1  -9  -2 12.6447 2.79467   5
  -1   9   2 14.3408 2.81565   2
  -1   9   2 15.0481 2.30835   8
   0  -9  -2 32.0992 4.15915   7
   0  -9  -2 36.9399 4.14435   2
   0  -9  -2 33.6181 3.43153   1
   0  -9  -2 26.9990 3.31931   9
   0  -9  -2 37.8298 4.61217   5
   0   9   2 34.0999 3.62715   8
   0   9   2 31.4789 3.91821   2
  -1  -9  -2 17.8855 2.92143   7
  -1  -9  -2 18.2616 2.37261   1
  -1  -9  -2 16.0998 2.82533   5
  -1  -9  -2 17.4341 2.70758   2
   1   9   2 20.1627 3.46504   9
   1   9   2 13.5318 2.37114   3
   1   9   2 22.9531 2.91196   8
   1   9   2 17.9406 2.81511   2
  -2  -9  -2 -1.7489 1.04421   2
  -2  -9  -2 0.44463 1.20556   8
  -2  -9  -2 0.38812 1.37087   7
  -2  -9  -2 1.30230 1.05876   5
  -2  -9  -2 1.26616 1.07981   1
   2   9   2 -0.3939 1.19242   8
   2   9   2 0.09286 1.24681   2
   2   9   2 0.52107 1.24179   3
  -3  -9  -2 2.29533 1.43998   2
  -3  -9  -2 3.11585 1.43391   3
  -3  -9  -2 2.58843 1.19018   5
  -3  -9  -2 3.08270 1.45320   8
  -3  -9  -2 3.96792 1.49455   7
   3   9   2 3.18487 1.50014   2
   3   9   2 2.45664 1.28682   4
   3   9   2 2.69951 1.15916   3
   3   9   2 3.13181 1.24464   8
  -4  -9  -2 311.577 14.7165   8
  -4  -9  -2 288.468 15.1685   4
  -4  -9  -2 312.881 14.9011   2
  -4  -9  -2 288.062 15.3929   3
  -4  -9  -2 312.409 14.9753   7
   4   9   2 261.344 14.8291   3
   4   9   2 285.334 14.8987   4
   4   9   2 275.687 14.4402   5
   4   9   2 299.979 14.6654   8
   4   9   2 260.670 14.2872   6
  -5  -9  -2 2.07046 1.30004   2
  -5  -9  -2 -1.4643 1.41823   3
  -5  -9  -2 2.38471 1.39163   4
  -5  -9  -2 1.67832 1.29474   8
   5   9   2 0.82821 1.25902   6
   5   9   2 -0.1984 1.06442   4
   5   9   2 0.59841 1.51344   3
  -6  -9  -2 16.4606 3.05012   4
  -6  -9  -2 10.4518 2.24131   2
  -6  -9  -2 6.65795 2.62009   3
  -6  -9  -2 10.9639 2.36784   8
   6   9   2 10.6957 2.34615   6
   6   9   2 11.7351 2.62351   4
   6   9   2 11.2326 2.59906   3
  -7  -9  -2 4.21326 1.87146   8
  -7  -9  -2 8.26210 2.01186   2
  -7  -9  -2 4.71215 1.98032   3
  -7  -9  -2 5.23124 2.08785   4
   7   9   2 2.39614 1.66846   4
   7   9   2 5.02058 1.89497   6
   7   9   2 2.64913 1.50914   3
  -8  -9  -2 1.55389 1.55771   3
  -8  -9  -2 1.94375 1.43130   8
  -8  -9  -2 -1.5655 1.59168   4
   8   9   2 -1.0785 1.55988   6
   8   9   2 0.20332 1.34000   3
   8   9   2 -2.2300 1.85002   4
  -9  -9  -2 7.38045 3.02702   3
  -9  -9  -2 5.30236 2.25052   4
  -9  -9  -2 7.18406 2.26384   8
   9   9   2 16.0467 3.53997   4
   9   9   2 3.64584 1.74118   6
 -10  -9  -2 -0.1445 1.63349   3
 -10  -9  -2 -0.9105 1.24282   8
  10   9   2 0.66238 1.69363   4
  10   9   2 0.16332 1.34255   6
   4 -10  -2 7.31178 2.42871   1
   3 -10  -2 17.5799 3.20547   1
   3 -10  -2 13.1380 3.38528   5
   3 -10  -2 17.4284 3.45256   7
  -3  10   2 15.6238 3.19944   7
  -3  10   2 14.4929 2.81456   8
  -3  10   2 10.7114 2.59451   2
   2 -10  -2 7.33678 2.57488   7
   2 -10  -2 3.26889 2.28595   5
  -2  10   2 5.59432 2.03734   8
  -2  10   2 3.91498 2.21411   2
  -2  10   2 9.39201 2.91495   7
   1 -10  -2 7.82534 2.58213   5
   1 -10  -2 12.2472 3.08061   7
  -1  10   2 9.91085 2.77669   7
  -1  10   2 12.9188 2.33442   8
  -1  10   2 15.0689 2.86897   2
   0 -10  -2 1.77664 1.74715   5
   0 -10  -2 1.51940 1.90674   7
   0 -10  -2 2.92187 1.87848   2
   0  10   2 4.11748 1.71931   8
   0  10   2 2.23081 1.84081   2
  -1 -10  -2 -1.6368 1.35466   2
  -1 -10  -2 -0.2039 1.45526   7
  -1 -10  -2 -0.1032 1.58110   5
   1  10   2 0.26092 1.52148   2
   1  10   2 -2.1113 1.08564   8
  -2 -10  -2 -0.0969 1.33734   5
  -2 -10  -2 3.24278 1.79493   7
  -2 -10  -2 0.51623 1.14012   2
   2  10   2 -0.0099 0.98087   2
   2  10   2 2.47106 1.53089   3
   2  10   2 2.84378 1.50482   8
  -3 -10  -2 36.6869 4.34078   7
  -3 -10  -2 37.7931 4.42320   2
  -3 -10  -2 35.3963 4.10661   5
  -3 -10  -2 47.1803 3.98211   8
   3  10   2 34.6523 4.26361   3
   3  10   2 42.2996 4.29477   8
   3  10   2 43.2921 4.68019   2
  -4 -10  -2 0.40447 1.06683   8
  -4 -10  -2 2.74137 1.54333   2
  -4 -10  -2 2.65447 1.95355   3
  -4 -10  -2 0.65389 1.12091   7
   4  10   2 0.45595 1.32279   2
   4  10   2 1.50250 1.59971   3
   4  10   2 0.71747 1.36027   4
   4  10   2 0.13819 0.99863   8
  -5 -10  -2 15.8481 3.34686   3
  -5 -10  -2 22.1043 3.07705   8
  -5 -10  -2 21.1357 3.08654   2
   5  10   2 15.2251 3.05353   3
   5  10   2 16.7948 2.71291   8
   5  10   2 13.7814 2.88170   4
  -6 -10  -2 27.4129 3.69755   8
  -6 -10  -2 32.9939 3.94043   2
  -6 -10  -2 28.9445 4.62677   3
   6  10   2 32.2255 4.29787   4
   6  10   2 33.5837 4.52145   3
  -7 -10  -2 3.38047 2.08139   3
  -7 -10  -2 6.07650 1.99093   8
   7  10   2 7.77944 2.25361   6
   7  10   2 8.16631 2.67032   4
   7  10   2 5.81455 1.99510   3
  -8 -10  -2 6.62752 2.81337   3
  -8 -10  -2 5.41784 1.95735   8
   8  10   2 9.76386 2.44273   6
   8  10   2 1.94215 1.75219   4
   8  10   2 7.51308 2.60411   3
  -9 -10  -2 0.81767 1.72548   3
  -9 -10  -2 1.55035 1.88592   8
   9  10   2 0.23327 1.91744   6
   9  10   2 -1.8897 1.33738   3
   9  10   2 1.91615 2.61979   4
   2 -11  -2 16.4605 3.76893   5
  -2  11   2 20.3259 3.30834   8
   1 -11  -2 0.69757 1.80943   7
   1 -11  -2 1.12627 2.02891   5
  -1  11   2 -1.8181 1.36491   8
  -1  11   2 1.16860 1.42450   2
  -1  11   2 1.19044 1.89796   7
   0 -11  -2 0.68029 1.75062   2
   0 -11  -2 1.10140 1.91914   5
   0 -11  -2 -1.1006 1.60914   7
   0  11   2 -2.8859 1.65075   7
   0  11   2 -0.8658 0.91527   8
   0  11   2 -0.0338 1.78251   2
  -1 -11  -2 -1.3016 1.46850   7
  -1 -11  -2 -0.4495 1.65047   5
  -1 -11  -2 2.56611 1.97041   2
   1  11   2 3.51940 1.84661   8
   1  11   2 0.80552 1.91909   2
  -2 -11  -2 -0.0483 1.77142   5
  -2 -11  -2 -0.3409 1.61650   2
  -2 -11  -2 0.29887 1.50495   7
   2  11   2 0.37385 1.69860   2
   2  11   2 0.52815 1.54722   8
  -3 -11  -2 4.16137 1.89432   8
  -3 -11  -2 3.83820 1.93390   2
  -3 -11  -2 1.00633 1.30558   7
   3  11   2 -0.4030 1.56121   8
   3  11   2 3.67560 1.98966   2
   3  11   2 1.21067 1.70378   3
  -4 -11  -2 37.2124 4.59169   7
  -4 -11  -2 38.0934 4.43158   8
  -4 -11  -2 38.8940 4.48017   2
   4  11   2 34.5213 4.67943   3
   4  11   2 42.7223 4.72065   8
   4  11   2 36.8251 4.58284   2
  -5 -11  -2 13.5563 2.78046   8
  -5 -11  -2 13.1185 2.72772   2
  -5 -11  -2 14.9515 3.27002   3
   5  11   2 15.1764 2.90856   2
   5  11   2 14.8216 2.89362   8
   5  11   2 7.45212 2.46846   3
  -6 -11  -2 4.10737 1.93895   2
  -6 -11  -2 1.00314 1.62167   3
  -6 -11  -2 3.59580 1.67482   8
   6  11   2 4.53318 1.93000   4
   6  11   2 1.16234 1.25730   8
   6  11   2 1.31022 1.57288   3
  -7 -11  -2 0.74711 1.68476   8
  -7 -11  -2 -0.5144 2.11738   3
   7  11   2 3.92150 2.42558   4
   7  11   2 3.05778 2.18690   3
  -8 -11  -2 -2.3893 1.99146   3
  -8 -11  -2 0.17606 1.32095   8
   8  11   2 3.73139 2.23749   3
   8  11   2 -2.9260 1.92751   4
  -1 -12  -2 2.94305 2.22106   2
  -1 -12  -2 2.73469 2.23327   7
  -1 -12  -2 0.92128 2.07942   5
   1  12   2 -0.0225 1.40842   7
   1  12   2 2.32819 1.82095   8
   1  12   2 2.09404 2.25082   2
  -2 -12  -2 2.57230 2.23854   7
  -2 -12  -2 5.28661 2.45522   2
   2  12   2 3.91281 2.26151   2
   2  12   2 3.12515 2.30042   7
   2  12   2 5.05975 2.14101   8
  -3 -12  -2 0.24284 1.32816   7
  -3 -12  -2 -0.7798 1.49023   2
   3  12   2 -0.8699 1.23661   7
   3  12   2 1.66152 1.84461   2
   3  12   2 0.76003 1.76785   8
  -4 -12  -2 2.96603 1.92905   7
  -4 -12  -2 3.25926 1.86394   8
  -4 -12  -2 1.21929 1.39150   2
   4  12   2 2.17123 2.07846   7
   4  12   2 0.07463 1.69693   8
   4  12   2 3.51830 1.78274   2
  -5 -12  -2 16.4031 3.17023   8
  -5 -12  -2 13.4534 2.86219   2
   5  12   2 9.01215 2.84906   3
   5  12   2 9.02520 2.53295   8
   5  12   2 8.03415 2.56324   2
  -6 -12  -2 4.69011 2.22402   2
  -6 -12  -2 3.73170 2.16599   8
  -6 -12  -2 1.13396 2.55913   3
   6  12   2 -0.4197 1.75563   8
   6  12   2 -0.4244 1.91892   3
   6  12   2 -0.8545 1.90874   2
   7  11  -3 2.12575 1.91533   4
  -7 -11   3 4.57240 2.08531   2
   6  11  -3 1.80863 2.19603   4
   6  11  -3 -0.7849 1.06757   8
   6  11  -3 -0.9631 1.96641   3
  -6 -11   3 2.14114 1.72540   8
  -6 -11   3 1.43397 1.87386   2
   5  11  -3 -2.4613 1.52006   8
   5  11  -3 -0.8798 1.43710   3
   5  11  -3 1.10849 1.92541   4
  -5 -11   3 3.92960 1.90540   7
  -5 -11   3 1.99231 1.51344   2
  -5 -11   3 -1.6979 1.65354   8
   4  11  -3 3.18258 1.83931   3
   4  11  -3 -1.4137 1.61325   8
  -4 -11   3 0.36007 2.04986   8
  -4 -11   3 0.71258 1.34466   2
  -4 -11   3 0.40670 1.53817   7
   3  11  -3 7.72235 2.65351   3
   3  11  -3 14.6267 3.07075   8
  -3 -11   3 19.5970 3.48298   8
  -3 -11   3 9.51778 2.43621   2
  -3 -11   3 8.31112 2.71989   7
   2  11  -3 20.3238 3.37094   8
   2  11  -3 18.2548 3.41985   3
  -2 -11   3 17.8989 3.40744   7
  -2 -11   3 24.2766 3.88078   2
   1  11  -3 3.07273 1.85353   8
   1  11  -3 5.18640 2.31446   2
   1  11  -3 -0.7468 1.66777   3
  -1 -11   3 1.08158 1.57454   7
  -1 -11   3 -0.3429 1.73295   2
   0  11  -3 0.04976 1.34515   2
   0  11  -3 3.29491 2.18344   3
   0  11  -3 3.13869 1.95722   8
   0 -11   3 0.23440 1.44120   7
   0 -11   3 3.33260 1.74669   2
   0 -11   3 -0.4739 1.68862   5
  -1  11  -3 -0.8249 1.73534   8
  -1  11  -3 -1.0917 1.64068   2
  -1  11  -3 0.40058 1.30545   3
   1 -11   3 -0.4939 1.80075   2
   1 -11   3 1.19030 1.62751   7
   1 -11   3 -0.9650 1.73925   5
   8  10  -3 1.23949 1.77465   3
   8  10  -3 -0.9849 1.97749   4
  -8 -10   3 -0.9445 1.33654   8
  -8 -10   3 -2.0057 1.72088   3
  -8 -10   3 -1.7690 1.02632   2
   7  10  -3 5.66932 2.60485   4
   7  10  -3 5.71216 2.24066   3
  -7 -10   3 5.57607 2.62486   3
  -7 -10   3 7.96772 2.68570   8
  -7 -10   3 5.35709 2.48624   2
   6  10  -3 2.70971 2.05804   4
   6  10  -3 1.42019 2.09984   3
  -6 -10   3 0.27557 1.25920   2
  -6 -10   3 0.92722 1.83250   8
   5  10  -3 12.0585 2.60828   8
   5  10  -3 13.9506 3.14006   3
   5  10  -3 17.2753 3.18288   4
  -5 -10   3 13.4298 3.04854   2
  -5 -10   3 16.5847 3.07824   7
  -5 -10   3 10.4426 2.52734   8
   4  10  -3 9.35543 2.54228   8
   4  10  -3 9.57993 2.60015   3
   4  10  -3 10.2607 2.46487   4
  -4 -10   3 9.98677 2.56660   7
  -4 -10   3 8.43331 2.54598   2
  -4 -10   3 9.46872 2.68971   8
   3  10  -3 3.69171 1.74108   8
   3  10  -3 2.18139 1.90100   3
  -3 -10   3 3.13580 1.61744   8
  -3 -10   3 2.08917 1.35400   2
  -3 -10   3 1.55990 1.19543   7
   2  10  -3 22.3818 3.37548   8
   2  10  -3 32.8673 4.24564   3
  -2 -10   3 26.5528 3.90656   2
  -2 -10   3 27.8707 3.68182   8
  -2 -10   3 25.5036 3.79315   7
   1  10  -3 35.5047 4.22901   2
   1  10  -3 28.2029 3.66788   8
   1  10  -3 36.3382 4.42935   3
  -1 -10   3 27.3633 4.11378   7
  -1 -10   3 33.6859 4.22767   2
  -1 -10   3 26.4114 3.88586   5
   0  10  -3 51.3455 5.65401   2
   0  10  -3 60.2020 4.79870   8
   0  10  -3 60.4144 5.21350   3
   0 -10   3 60.8249 5.30708   2
   0 -10   3 51.1976 5.84130   7
   0 -10   3 53.4902 6.01087   5
  -1  10  -3 52.2811 5.66964   2
  -1  10  -3 51.7154 5.26127   8
  -1  10  -3 50.5708 4.83945   3
   1 -10   3 44.2066 5.64380   5
   1 -10   3 46.0253 5.80386   7
   1 -10   3 60.4479 5.21628   2
  -2  10  -3 6.63222 2.05858   2
  -2  10  -3 5.50567 2.33394   8
  -2  10  -3 3.64567 2.06410   3
   2 -10   3 3.51282 1.96967   7
   2 -10   3 2.45915 1.78481   5
   2 -10   3 4.37875 1.96506   2
  -3  10  -3 17.3335 3.23977   8
  -3  10  -3 10.0182 2.47743   2
   3 -10   3 13.0939 3.40944   7
   3 -10   3 7.07958 2.16470   2
   3 -10   3 13.8199 3.31458   5
   9   9  -3 30.6777 4.87679   4
   9   9  -3 25.7763 4.55318   3
   9   9  -3 24.5445 3.88506   6
  -9  -9   3 27.5091 5.21357   3
  -9  -9   3 24.4850 3.95210   2
  -9  -9   3 20.1208 3.62815   8
   8   9  -3 0.72646 1.66594   3
   8   9  -3 2.47084 1.87249   4
  -8  -9   3 1.77010 2.01935   3
  -8  -9   3 -0.8874 1.52278   2
  -8  -9   3 -0.5732 1.87248   8
   7   9  -3 23.9505 4.02035   3
   7   9  -3 21.4477 3.99705   4
  -7  -9   3 27.5306 3.83240   8
  -7  -9   3 28.6357 4.74061   3
  -7  -9   3 33.5661 4.45006   2
   6   9  -3 6.01776 2.10633   4
   6   9  -3 6.33972 2.43914   3
  -6  -9   3 8.70482 2.14256   8
  -6  -9   3 7.01576 3.04937   3
  -6  -9   3 7.76292 2.29289   2
   5   9  -3 44.1093 5.33538   3
   5   9  -3 63.8937 5.26767   4
  -5  -9   3 59.8108 4.89677   8
  -5  -9   3 49.2778 4.35151   7
  -5  -9   3 50.5553 4.60261   2
   4   9  -3 27.3235 3.70828   4
   4   9  -3 25.8130 3.36173   8
   4   9  -3 22.3675 3.65206   3
  -4  -9   3 29.7086 3.90466   2
  -4  -9   3 25.2826 3.39728   8
  -4  -9   3 25.6439 3.58709   7
   3   9  -3 1.68451 1.64171   3
   3   9  -3 -0.2831 0.90132   4
   3   9  -3 0.81616 1.12828   8
  -3  -9   3 -1.2595 0.81916   8
  -3  -9   3 -0.0354 1.45443   2
  -3  -9   3 2.74547 1.38641   7
   2   9  -3 0.82250 1.08193   8
   2   9  -3 0.48094 1.54987   3
   2   9  -3 2.72700 1.49356   4
  -2  -9   3 3.43208 1.78815   7
  -2  -9   3 1.49331 1.19469   8
  -2  -9   3 0.34237 0.99209   2
   1   9  -3 -0.9072 1.30284   3
   1   9  -3 -2.5862 1.09095   8
  -1  -9   3 0.74734 1.01163   2
  -1  -9   3 -0.4353 0.93724   7
  -1  -9   3 -0.9096 1.12750   5
   0   9  -3 44.0920 3.74219   8
   0   9  -3 38.1185 4.46783   2
   0   9  -3 44.8610 3.95846   3
   0  -9   3 33.7426 4.12283   2
   0  -9   3 33.0369 4.45704   5
   0  -9   3 42.7741 4.81030   7
  -1   9  -3 6.46755 1.76487   8
  -1   9  -3 6.40770 2.10617   2
  -1   9  -3 5.62766 2.10439   3
   1  -9   3 4.87120 2.21722   7
   1  -9   3 5.20051 1.92472   5
   1  -9   3 5.47934 1.79272   2
  -2   9  -3 10.3876 2.36149   2
  -2   9  -3 15.9344 2.82985   3
  -2   9  -3 12.8319 2.72258   8
   2  -9   3 8.14883 2.41215   7
   2  -9   3 14.0885 2.72740   2
   2  -9   3 10.2173 2.82149   5
  -3   9  -3 29.9098 3.86158   8
  -3   9  -3 22.9687 3.44754   2
  -3   9  -3 35.9966 3.98758   3
   3  -9   3 25.2822 3.95651   7
   3  -9   3 20.5126 4.00594   5
   3  -9   3 31.9966 4.07706   2
  -4   9  -3 4.56851 1.88045   2
  -4   9  -3 -1.2478 1.58403   8
   4  -9   3 -0.1149 1.32666   5
   4  -9   3 0.64805 1.48365   7
  -5   9  -3 -1.4365 1.93685   8
  -5   9  -3 -1.1503 0.99619   2
   5  -9   3 -1.2261 2.11612   5
   5  -9   3 0.24167 1.55777   7
  10   8  -3 9.83389 2.70655   3
  10   8  -3 19.5812 3.82114   6
  10   8  -3 16.8141 3.56966   4
 -10  -8   3 11.3061 3.10520   8
 -10  -8   3 11.2478 3.19847   3
 -10  -8   3 13.9221 3.10717   2
   9   8  -3 5.70297 2.48075   3
   9   8  -3 1.29780 2.35156   4
   9   8  -3 3.68781 2.23463   6
  -9  -8   3 6.36558 2.84991   3
  -9  -8   3 3.12064 1.97033   2
  -9  -8   3 4.89066 2.45807   8
   8   8  -3 12.2689 3.30085   4
   8   8  -3 16.1843 3.03989   6
   8   8  -3 9.19363 2.61960   3
  -8  -8   3 17.5478 3.19652   2
  -8  -8   3 7.28688 2.68204   3
  -8  -8   3 14.7417 3.03526   8
   7   8  -3 29.2409 4.33747   4
   7   8  -3 21.5972 3.71795   3
   7   8  -3 35.6580 4.00801   6
  -7  -8   3 28.1497 4.54201   3
  -7  -8   3 34.4763 4.20657   2
  -7  -8   3 33.2876 3.99755   8
   6   8  -3 29.9403 4.09202   4
   6   8  -3 25.1704 3.93989   3
   6   8  -3 29.0518 3.43109   6
  -6  -8   3 24.6117 3.35675   8
  -6  -8   3 25.4387 4.31492   3
  -6  -8   3 26.5922 3.61090   2
   5   8  -3 57.9875 4.96141   4
   5   8  -3 59.7237 5.12260   3
  -5  -8   3 54.3692 4.51919   8
  -5  -8   3 50.0141 5.86228   3
  -5  -8   3 46.9727 4.20306   7
  -5  -8   3 58.4571 4.61770   2
   4   8  -3 13.3435 2.64401   4
   4   8  -3 9.86954 2.55957   3
  -4  -8   3 19.3981 2.91395   7
  -4  -8   3 15.2967 2.57883   8
  -4  -8   3 18.3525 2.87592   2
   3   8  -3 7.27786 1.91229   4
   3   8  -3 5.63940 1.88572   3
   3   8  -3 7.41156 1.92994   8
  -3  -8   3 7.20207 1.94123   7
  -3  -8   3 5.51860 1.74613   8
  -3  -8   3 3.86946 1.72403   2
   2   8  -3 66.2607 4.65908   8
   2   8  -3 67.6412 5.08589   3
   2   8  -3 63.4972 4.62477   4
  -2  -8   3 61.6376 4.56862   5
  -2  -8   3 71.0992 4.80264   8
  -2  -8   3 61.4241 4.89684   2
  -2  -8   3 65.0541 5.04599   7
   1   8  -3 140.262 7.48673   4
   1   8  -3 133.538 7.68901   8
   1   8  -3 140.869 8.24361   3
  -1  -8   3 128.879 8.17871   7
  -1  -8   3 128.487 7.94320   5
  -1  -8   3 131.206 7.70748   8
  -1  -8   3 127.041 7.94786   2
   0   8  -3 20.3281 2.87964   3
   0   8  -3 18.8652 2.69632   8
   0  -8   3 17.4497 2.71070   2
   0  -8   3 18.7507 3.06867   5
   0  -8   3 19.9826 3.01084   7
  -1   8  -3 24.6934 2.95513   8
  -1   8  -3 22.5987 3.11793   3
  -1   8  -3 24.1047 3.25075   2
   1  -8   3 26.6268 3.77249   5
   1  -8   3 17.3650 2.89644   2
   1  -8   3 19.6699 3.23407   7
  -2   8  -3 -0.8357 1.07350   8
  -2   8  -3 1.46316 1.41488   3
  -2   8  -3 -0.3840 1.22681   2
   2  -8   3 -1.2760 1.35577   5
   2  -8   3 -0.3587 1.27971   7
   2  -8   3 1.23371 1.30272   2
  -3   8  -3 3.62458 1.49455   8
  -3   8  -3 3.51542 1.56678   2
  -3   8  -3 3.79577 1.65750   3
   3  -8   3 4.75477 2.03886   7
   3  -8   3 1.26412 1.34884   2
   3  -8   3 3.27091 2.06985   5
  -4   8  -3 82.1344 5.95269   2
  -4   8  -3 88.1667 5.93986   8
  -4   8  -3 85.1417 5.79689   3
   4  -8   3 72.4639 6.19749   7
   4  -8   3 69.9157 6.36611   5
  -5   8  -3 9.61246 2.34654   2
  -5   8  -3 13.1517 2.77949   8
   5  -8   3 9.23342 2.64813   7
   5  -8   3 7.38185 2.83455   5
  -6   8  -3 2.87054 1.99031   8
  -6   8  -3 2.48539 1.85349   2
   6  -8   3 2.97173 2.56339   5
   6  -8   3 1.18279 1.57576   7
  10   7  -3 3.32332 2.30949   4
  10   7  -3 3.73759 2.31291   3
  10   7  -3 1.69492 2.20185   6
 -10  -7   3 1.84051 1.83557   2
 -10  -7   3 5.52242 2.39016   8
 -10  -7   3 1.70628 2.25778   3
   9   7  -3 3.70053 2.07304   4
   9   7  -3 0.69054 1.91766   3
   9   7  -3 1.95137 1.95558   6
  -9  -7   3 2.13929 2.29692   3
  -9  -7   3 1.83862 2.08315   8
  -9  -7   3 2.96467 1.63588   2
   8   7  -3 4.07626 2.04370   3
   8   7  -3 2.36690 1.79989   6
   8   7  -3 -2.1046 1.66498   4
  -8  -7   3 0.26878 1.80199   3
  -8  -7   3 1.06661 1.12485   2
  -8  -7   3 0.64075 1.65335   8
   7   7  -3 2.54766 1.42332   6
   7   7  -3 -0.7260 1.54280   4
   7   7  -3 3.14306 1.62732   3
  -7  -7   3 2.21073 1.31521   2
  -7  -7   3 4.93538 2.01313   3
  -7  -7   3 3.95958 1.53428   8
   6   7  -3 26.2819 3.24861   6
   6   7  -3 32.9290 4.07418   4
   6   7  -3 20.3585 3.50339   3
  -6  -7   3 28.2227 3.61196   2
  -6  -7   3 31.8673 4.54371   3
  -6  -7   3 33.6906 3.83515   7
  -6  -7   3 32.1834 3.56079   8
   5   7  -3 14.7017 2.77720   3
   5   7  -3 15.4940 2.30811   6
   5   7  -3 19.1849 3.12141   4
  -5  -7   3 12.2775 2.47590   2
  -5  -7   3 14.4808 2.45511   8
  -5  -7   3 17.7512 2.52116   7
  -5  -7   3 15.5224 3.22527   3
   4   7  -3 14.8812 2.71088   3
   4   7  -3 17.1514 2.08672   6
   4   7  -3 16.9266 2.73157   4
  -4  -7   3 9.07494 2.58928   3
  -4  -7   3 8.26831 1.91449   2
  -4  -7   3 16.0423 2.45048   8
  -4  -7   3 12.6189 2.21413   7
   3   7  -3 52.5006 4.12470   4
   3   7  -3 50.1933 4.23798   3
   3   7  -3 51.3587 3.84489   8
  -3  -7   3 52.6328 4.03507   2
  -3  -7   3 50.2523 3.83140   8
  -3  -7   3 52.0316 4.11467   7
   2   7  -3 47.2477 3.71272   8
   2   7  -3 55.7234 4.40040   3
   2   7  -3 62.6341 4.11118   4
  -2  -7   3 45.5835 3.99253   7
  -2  -7   3 56.9814 4.09715   2
  -2  -7   3 45.1390 3.63618   5
  -2  -7   3 49.2428 3.76575   8
   1   7  -3 83.4729 5.47206   3
   1   7  -3 88.4918 5.07377   4
   1   7  -3 77.6898 5.04111   8
  -1  -7   3 72.2806 5.27188   2
  -1  -7   3 78.0631 5.36962   7
  -1  -7   3 71.3742 5.09218   5
  -1  -7   3 88.8374 5.24766   8
   0   7  -3 46.1216 3.18926   4
   0   7  -3 45.8737 3.47385   8
   0   7  -3 47.2683 3.70660   3
   0  -7   3 41.2140 3.70534   7
   0  -7   3 46.8192 3.69753   2
   0  -7   3 42.5746 3.77988   5
  -1   7  -3 109.760 6.67323   2
  -1   7  -3 114.286 6.59223   3
  -1   7  -3 113.040 6.38750   8
   1  -7   3 98.7437 6.80638   5
   1  -7   3 107.496 6.58062   2
   1  -7   3 99.5618 6.80831   7
  -2   7  -3 32.4261 2.95559   3
  -2   7  -3 31.7058 3.58599   2
  -2   7  -3 34.4702 2.90567   8
   2  -7   3 32.7833 3.63976   2
   2  -7   3 23.2099 3.44351   5
   2  -7   3 29.3227 3.69673   7
  -3   7  -3 41.5394 3.65004   2
  -3   7  -3 44.7633 3.55909   8
  -3   7  -3 48.5689 3.82920   3
   3  -7   3 41.6353 3.69194   2
   3  -7   3 41.4164 4.61504   7
   3  -7   3 48.4482 5.35510   5
   3  -7   3 45.1156 3.48008   1
  -4   7  -3 78.3702 5.16346   3
  -4   7  -3 67.2680 4.81353   8
  -4   7  -3 80.9297 5.39752   2
   4  -7   3 60.4626 5.57763   5
   4  -7   3 59.0838 5.12926   7
   4  -7   3 71.8437 4.98653   1
  -5   7  -3 5.26752 1.87090   3
  -5   7  -3 1.35804 1.67309   8
  -5   7  -3 5.67829 1.69721   2
   5  -7   3 5.27248 2.35700   5
   5  -7   3 5.44441 1.73108   1
   5  -7   3 5.01017 2.06350   7
  -6   7  -3 40.5348 4.44311   8
  -6   7  -3 38.5550 4.33130   2
   6  -7   3 36.7942 5.35769   5
   6  -7   3 34.7988 4.30826   1
   6  -7   3 30.7652 4.16824   7
  -7   7  -3 1.44432 1.53117   8
  -7   7  -3 0.63149 1.53283   2
   7  -7   3 2.56437 2.33398   5
   7  -7   3 0.75390 1.63774   1
  11   6  -3 8.90917 2.89781   4
  11   6  -3 11.8508 3.17298   6
  11   6  -3 9.55281 2.73477   3
 -11  -6   3 9.70546 2.58894   2
 -11  -6   3 10.7315 3.32088   8
 -11  -6   3 11.9964 3.33801   3
  10   6  -3 3.84629 2.03632   3
  10   6  -3 6.54069 2.51903   4
  10   6  -3 -1.3261 1.18709   6
 -10  -6   3 0.57168 1.57969   2
 -10  -6   3 1.64814 2.14352   3
 -10  -6   3 0.50578 1.28334   8
   9   6  -3 -0.5672 1.69158   4
   9   6  -3 -1.2414 0.97928   3
   9   6  -3 0.09229 1.23937   6
  -9  -6   3 0.07660 1.74576   8
  -9  -6   3 1.63437 1.54952   3
  -9  -6   3 -2.1203 1.10891   2
   8   6  -3 34.6349 4.03923   6
   8   6  -3 26.1776 3.97372   3
   8   6  -3 30.4358 4.19012   4
  -8  -6   3 30.8668 3.79840   2
  -8  -6   3 33.5748 3.97609   8
  -8  -6   3 29.5718 4.42322   3
   7   6  -3 7.92372 1.86117   6
   7   6  -3 5.99387 1.85611   3
   7   6  -3 6.42370 2.01403   4
  -7  -6   3 4.60733 1.53177   8
  -7  -6   3 3.70796 1.62474   2
  -7  -6   3 5.48400 2.18651   3
   6   6  -3 9.32756 1.92830   6
   6   6  -3 12.0231 2.34353   4
   6   6  -3 7.27040 2.17220   3
  -6  -6   3 8.26359 1.79121   8
  -6  -6   3 9.62885 1.70968   7
  -6  -6   3 5.34481 2.25516   3
  -6  -6   3 11.8513 2.19773   2
   5   6  -3 16.5444 2.79809   4
   5   6  -3 24.0117 2.71489   6
   5   6  -3 18.9685 2.95592   3
  -5  -6   3 19.2753 2.66527   8
  -5  -6   3 19.0806 2.42811   7
  -5  -6   3 17.6681 3.22530   3
  -5  -6   3 20.4958 2.65442   2
   4   6  -3 69.4152 4.22714   6
   4   6  -3 69.4926 4.87866   4
   4   6  -3 56.6252 4.74957   3
  -4  -6   3 60.4550 5.08440   3
  -4  -6   3 68.9251 4.43424   7
  -4  -6   3 66.8775 4.49503   8
  -4  -6   3 59.2410 4.43913   2
   3   6  -3 48.3213 3.74836   4
   3   6  -3 48.6331 3.09637   6
   3   6  -3 44.5550 3.85084   3
  -3  -6   3 47.0038 3.41073   8
  -3  -6   3 44.1097 3.56086   2
  -3  -6   3 45.9822 3.00926   5
  -3  -6   3 40.7726 3.32843   7
   2   6  -3 1.63281 0.66340   6
   2   6  -3 0.16421 0.88634   8
   2   6  -3 1.66577 0.94160   3
   2   6  -3 2.86187 1.07945   4
  -2  -6   3 1.80198 1.07220   7
  -2  -6   3 1.99305 0.94338   2
  -2  -6   3 0.34576 0.91713   8
  -2  -6   3 1.61633 0.78415   5
   1   6  -3 82.1970 4.82005   4
   1   6  -3 90.1732 5.39639   3
   1   6  -3 87.1711 4.95767   8
  -1  -6   3 74.2289 4.87660   5
  -1  -6   3 76.6518 5.08518   7
  -1  -6   3 76.6839 4.82169   8
  -1  -6   3 75.0494 4.96559   2
   0   6  -3 119.126 6.13666   4
   0   6  -3 120.095 6.44792   8
   0   6  -3 120.245 6.72136   3
   0  -6   3 112.348 6.77048   7
   0  -6   3 111.546 5.79892   9
   0  -6   3 131.072 6.60298   8
   0  -6   3 105.462 6.36920   1
   0  -6   3 105.110 6.63625   5
   0  -6   3 113.406 6.60028   2
  -1   6  -3 47.3555 3.45417   3
  -1   6  -3 42.6442 2.68640   4
  -1   6  -3 46.6822 3.26242   8
   1  -6   3 41.2962 3.60912   5
   1  -6   3 39.7313 3.20501   2
   1  -6   3 39.3409 2.63078   1
   1  -6   3 35.4442 2.76737   9
   1  -6   3 38.1560 3.47074   7
  -2   6  -3 17.4025 2.24546   3
  -2   6  -3 14.1659 2.09801   8
  -2   6  -3 10.8642 2.03375   2
   2  -6   3 14.7155 1.93349   1
   2  -6   3 16.7927 2.16417   9
   2  -6   3 13.7597 2.21027   2
   2  -6   3 13.6036 2.48358   7
   2  -6   3 14.3755 2.64329   5
  -3   6  -3 46.6967 3.67995   2
  -3   6  -3 42.8035 3.46565   8
  -3   6  -3 50.4453 3.69142   3
   3  -6   3 41.3652 3.95546   5
   3  -6   3 39.8353 3.65825   7
   3  -6   3 39.0188 3.22212   1
   3  -6   3 45.4734 3.66318   9
   3  -6   3 49.6490 3.78817   2
  -4   6  -3 9.65657 1.98193   2
  -4   6  -3 8.21991 1.81673   8
  -4   6  -3 8.40804 1.83549   3
   4  -6   3 3.87254 1.58180   7
   4  -6   3 7.47707 1.85509   9
   4  -6   3 6.23144 2.23025   5
   4  -6   3 7.57061 1.71278   1
  -5   6  -3 42.4122 3.57167   8
  -5   6  -3 30.8827 3.51011   2
  -5   6  -3 44.5180 3.63649   3
   5  -6   3 33.3161 3.99968   7
   5  -6   3 38.6942 4.34864   9
   5  -6   3 35.2002 3.96998   1
   5  -6   3 34.2671 4.70762   5
  -6   6  -3 56.1414 4.43848   2
  -6   6  -3 50.9907 4.16145   8
  -6   6  -3 57.2202 4.46478   3
   6  -6   3 56.7461 4.71460   1
   6  -6   3 51.9615 6.01922   5
   6  -6   3 53.4081 4.64935   7
  -7   6  -3 0.64648 1.72256   8
  -7   6  -3 0.18350 1.01389   2
   7  -6   3 0.70560 1.79500   5
   7  -6   3 1.99210 1.26421   1
  -8   6  -3 14.6562 2.97725   8
   8  -6   3 12.2625 3.23460   5
   8  -6   3 19.5179 3.66972   1
  11   5  -3 0.29743 2.33132   6
  11   5  -3 0.53211 1.81129   3
  11   5  -3 -0.3161 1.72876   4
 -11  -5   3 -0.4671 1.45336   2
 -11  -5   3 0.47917 2.11026   3
 -11  -5   3 1.16593 1.54357   8
  10   5  -3 4.71476 2.53773   6
  10   5  -3 10.8384 3.04251   4
  10   5  -3 12.2616 2.75565   3
 -10  -5   3 12.6257 2.90471   3
 -10  -5   3 6.63795 2.13488   8
 -10  -5   3 10.1095 2.46978   2
   9   5  -3 1.18296 1.29477   3
   9   5  -3 0.12565 1.75101   4
   9   5  -3 -1.2032 1.51338   6
  -9  -5   3 3.18263 1.70074   2
  -9  -5   3 1.04168 1.66395   8
  -9  -5   3 1.71642 1.43809   3
   8   5  -3 9.45562 2.35150   6
   8   5  -3 6.90930 2.06107   4
   8   5  -3 3.26516 1.72116   3
  -8  -5   3 6.01603 1.73241   2
  -8  -5   3 8.38663 2.09497   8
  -8  -5   3 4.80253 2.22134   3
   7   5  -3 77.6698 5.82211   4
   7   5  -3 85.1795 5.82598   6
   7   5  -3 76.8988 5.76359   3
  -7  -5   3 83.6318 5.51291   2
  -7  -5   3 84.1269 5.58222   8
  -7  -5   3 78.9206 6.19073   3
   6   5  -3 0.20197 0.94950   4
   6   5  -3 1.40915 1.47050   3
   6   5  -3 0.70611 0.84042   6
  -6  -5   3 -0.7530 1.23553   3
  -6  -5   3 0.60630 0.73288   7
  -6  -5   3 2.34044 1.05400   2
  -6  -5   3 2.19604 1.16045   8
   5   5  -3 41.3537 3.72393   4
   5   5  -3 39.5551 3.66829   3
   5   5  -3 47.5914 3.61047   6
  -5  -5   3 49.2547 3.59536   2
  -5  -5   3 49.6062 4.13176   3
  -5  -5   3 51.6169 3.70791   8
  -5  -5   3 52.7565 3.38632   7
   4   5  -3 94.4042 6.16021   3
   4   5  -3 99.8888 4.71618   9
   4   5  -3 91.9755 5.52894   6
   4   5  -3 98.9229 6.06542   4
  -4  -5   3 99.5538 6.44586   3
  -4  -5   3 102.863 5.61272   7
  -4  -5   3 100.077 5.79885   2
  -4  -5   3 95.4382 5.66240   8
   3   5  -3 -0.5891 0.77342   4
   3   5  -3 1.03033 0.69649   6
   3   5  -3 -1.5041 0.74415   3
  -3  -5   3 0.66524 0.85353   2
  -3  -5   3 0.60853 0.48021   5
  -3  -5   3 1.09506 0.71753   8
  -3  -5   3 -0.1169 0.66166   7
  -3  -5   3 -0.9182 0.81716   3
   2   5  -3 13.5469 2.11516   3
   2   5  -3 15.6119 1.97859   4
   2   5  -3 14.2005 1.48150   6
  -2  -5   3 14.7292 1.92026   7
  -2  -5   3 17.3791 2.04394   8
  -2  -5   3 13.9716 1.67374   5
  -2  -5   3 18.5542 2.19232   2
   1   5  -3 2.98259 0.40995   9
   1   5  -3 3.47850 0.89097   8
   1   5  -3 2.32562 0.89821   4
   1   5  -3 2.74383 1.17017   3
   1   5  -3 4.35098 0.61370   6
  -1  -5   3 1.98997 0.77555   7
  -1  -5   3 2.87895 0.89699   8
  -1  -5   3 2.62956 0.37692   9
  -1  -5   3 2.65129 0.34382   1
  -1  -5   3 3.37111 1.11421   2
  -1  -5   3 2.01976 0.83888   5
   0   5  -3 114.504 5.14087   9
   0   5  -3 105.557 5.91214   3
   0   5  -3 109.126 5.46632   4
   0   5  -3 110.674 5.68957   8
   0  -5   3 88.8101 4.86333   1
   0  -5   3 95.4989 5.83219   7
   0  -5   3 90.8126 5.02334   9
   0  -5   3 107.460 5.68554   8
   0  -5   3 93.6541 5.80888   5
   0  -5   3 109.521 5.88530   2
  -1   5  -3 2.17929 0.87050   3
  -1   5  -3 1.46044 0.57385   4
  -1   5  -3 2.84127 1.00011   8
  -1   5  -3 2.85292 0.79113   9
   1  -5   3 2.93154 0.77584   9
   1  -5   3 1.61366 0.87341   2
   1  -5   3 2.76532 0.70521   1
   1  -5   3 3.26039 1.22507   5
   1  -5   3 1.30763 0.87143   7
  -2   5  -3 180.640 8.95199   3
  -2   5  -3 170.504 8.94021   2
  -2   5  -3 171.693 8.76544   8
  -2   5  -3 176.055 8.14797   4
   2  -5   3 165.905 8.53175   1
   2  -5   3 171.736 9.50159   5
   2  -5   3 183.408 8.94608   9
   2  -5   3 171.583 8.96313   2
   2  -5   3 158.209 9.13606   7
  -3   5  -3 70.7332 4.42156   2
  -3   5  -3 66.9074 4.24762   8
  -3   5  -3 77.4272 4.49408   3
   3  -5   3 64.8726 5.02461   5
   3  -5   3 64.2294 4.70698   7
   3  -5   3 62.4447 4.15583   1
   3  -5   3 68.9015 4.43266   2
   3  -5   3 69.5889 4.61168   9
  -4   5  -3 236.635 11.6483   8
  -4   5  -3 258.729 11.9062   3
  -4   5  -3 233.050 11.7863   2
   4  -5   3 230.685 12.1596   7
   4  -5   3 211.885 11.7127   1
   4  -5   3 230.686 12.2501   9
   4  -5   3 234.072 12.6971   5
  -5   5  -3 -0.2871 1.08577   3
  -5   5  -3 1.47717 1.14806   2
  -5   5  -3 -1.2820 1.04938   8
   5  -5   3 1.30916 1.26426   7
   5  -5   3 3.86887 1.51721   1
   5  -5   3 3.16257 1.51311   5
   5  -5   3 1.27544 1.00684   9
  -6   5  -3 48.2358 3.68995   2
  -6   5  -3 43.8001 3.69352   3
  -6   5  -3 40.1915 4.03299   8
   6  -5   3 41.0093 4.41126   1
   6  -5   3 38.8866 4.65829   9
   6  -5   3 41.6012 4.96329   5
   6  -5   3 40.3085 3.77459   7
  -7   5  -3 11.5306 2.42432   8
  -7   5  -3 6.16213 1.81104   2
  -7   5  -3 7.45512 2.07382   3
   7  -5   3 9.51577 2.23176   1
   7  -5   3 6.01526 2.08133   5
  -8   5  -3 13.1666 2.40294   8
   8  -5   3 15.6168 3.47230   5
   8  -5   3 12.0922 2.61765   1
  -9   5  -3 -0.8929 1.90961   8
   9  -5   3 0.21992 1.77799   1
   9  -5   3 0.23153 2.00004   5
  11   4  -3 -0.5251 1.93210   6
  11   4  -3 3.93930 1.99957   4
 -11  -4   3 1.19921 1.66586   2
 -11  -4   3 2.25253 2.16712   8
  10   4  -3 -1.1415 1.05476   6
  10   4  -3 2.66499 1.69042   4
 -10  -4   3 1.48269 1.82562   8
 -10  -4   3 -0.3521 1.84921   3
 -10  -4   3 -0.7242 1.21944   2
   9   4  -3 2.69914 1.62716   6
   9   4  -3 6.53896 1.94493   4
  -9  -4   3 2.31031 1.62473   8
  -9  -4   3 4.60686 2.06431   3
  -9  -4   3 2.41778 1.21416   2
   8   4  -3 -0.7424 0.90307   4
   8   4  -3 0.53027 1.02579   6
   8   4  -3 -0.5684 1.01539   1
  -8  -4   3 -0.9600 1.25907   3
  -8  -4   3 0.41763 0.92382   2
  -8  -4   3 -1.0394 0.81297   8
   7   4  -3 57.7504 4.05723   9
   7   4  -3 56.6096 3.71500   1
   7   4  -3 51.6553 4.37793   6
   7   4  -3 54.8236 4.63578   4
  -7  -4   3 44.2209 3.82295   8
  -7  -4   3 51.9235 4.62151   3
  -7  -4   3 55.0361 4.14758   2
   6   4  -3 13.4420 1.73460   1
   6   4  -3 13.7753 2.45152   4
   6   4  -3 13.3003 1.83830   9
   6   4  -3 12.8415 2.22357   6
   6   4  -3 8.42416 2.20607   3
  -6  -4   3 19.9751 2.47960   2
  -6  -4   3 15.6713 2.25103   8
  -6  -4   3 11.8303 1.62041   7
  -6  -4   3 14.2969 2.60357   3
   5   4  -3 1.09332 0.87378   3
   5   4  -3 2.74654 1.16419   4
   5   4  -3 4.01277 0.84099   1
   5   4  -3 2.52993 0.81641   9
   5   4  -3 1.96383 1.10952   6
  -5  -4   3 1.55732 1.01198   8
  -5  -4   3 3.40032 0.95443   7
  -5  -4   3 1.47133 1.01659   3
  -5  -4   3 1.60372 0.86516   2
   4   4  -3 169.202 7.78501   1
   4   4  -3 176.891 9.06699   4
   4   4  -3 173.269 7.95741   9
   4   4  -3 153.838 8.92160   3
   4   4  -3 165.677 8.59047   6
  -4  -4   3 163.946 7.81659   9
  -4  -4   3 160.511 9.15508   3
  -4  -4   3 172.987 8.69533   2
  -4  -4   3 173.105 8.64701   8
  -4  -4   3 170.564 8.40297   7
   3   4  -3 0.85028 0.86276   3
   3   4  -3 2.19437 0.28629   9
   3   4  -3 2.97810 1.04595   4
   3   4  -3 2.68077 0.74153   6
   3   4  -3 2.30771 0.29158   1
   3   4  -3 1.88442 0.30492   9
  -3  -4   3 2.07128 0.49487   5
  -3  -4   3 2.24004 0.30566   9
  -3  -4   3 0.56500 0.63770   2
  -3  -4   3 0.21540 0.92556   3
  -3  -4   3 2.26729 0.87654   7
  -3  -4   3 1.90986 0.73759   8
   2   4  -3 0.88400 0.57619   6
   2   4  -3 1.46346 0.73476   3
   2   4  -3 0.19432 0.45902   4
  -2  -4   3 -0.2724 0.56880   7
  -2  -4   3 2.10833 0.79327   2
  -2  -4   3 0.61532 0.44689   5
  -2  -4   3 0.54041 0.52193   8
   1   4  -3 136.969 7.06251   4
   1   4  -3 143.533 6.46523   6
   1   4  -3 128.164 6.93545   8
   1   4  -3 136.701 7.30724   3
  -1  -4   3 133.510 7.10276   2
  -1  -4   3 134.914 6.97409   5
  -1  -4   3 134.219 7.14605   7
  -1  -4   3 155.247 7.10880   8
   0   4  -3 966.914 39.0157   9
   0   4  -3 893.551 39.8084   3
   0   4  -3 917.227 38.5923   6
   0   4  -3 893.039 39.5113   8
   0   4  -3 909.501 39.4310   4
   0  -4   3 858.160 38.8772   1
   0  -4   3 852.787 38.9964   9
   0  -4   3 886.989 39.8350   7
   0  -4   3 887.936 39.7114   2
   0  -4   3 898.704 39.5339   8
   0  -4   3 851.225 39.7424   5
  -1   4  -3 31.8823 2.28058   8
  -1   4  -3 34.0685 2.07009   4
  -1   4  -3 37.4046 2.21472   9
  -1   4  -3 30.4958 2.43024   3
   1  -4   3 32.4385 2.40884   2
   1  -4   3 34.6654 2.68667   5
   1  -4   3 24.6977 2.29278   7
   1  -4   3 29.5922 1.95666   1
   1  -4   3 26.3625 2.03733   9
  -2   4  -3 176.589 7.99055   4
  -2   4  -3 170.267 8.55044   2
  -2   4  -3 174.507 8.59654   3
  -2   4  -3 166.000 8.38152   8
   2  -4   3 171.014 8.57702   2
   2  -4   3 163.941 9.00863   5
   2  -4   3 170.038 8.57666   9
   2  -4   3 159.848 8.72613   7
   2  -4   3 172.546 8.33000   1
  -3   4  -3 11.9887 1.70919   3
  -3   4  -3 9.75406 1.47961   8
  -3   4  -3 14.2063 1.79897   2
  -3   4  -3 14.5259 1.17737   4
   3  -4   3 11.6899 1.77499   9
   3  -4   3 12.8837 2.18349   5
   3  -4   3 12.0239 1.69015   1
   3  -4   3 9.77281 1.55721   2
   3  -4   3 11.8105 1.86694   7
  -4   4  -3 357.511 16.8099   3
  -4   4  -3 351.420 16.6357   8
  -4   4  -3 355.911 16.7001   2
   4  -4   3 360.825 17.6881   5
   4  -4   3 336.680 17.0091   7
   4  -4   3 358.343 17.3687   9
   4  -4   3 364.677 16.9693   1
  -5   4  -3 118.397 6.62003   2
  -5   4  -3 136.924 6.95253   3
  -5   4  -3 110.625 6.57640   8
   5  -4   3 117.483 7.37312   9
   5  -4   3 115.810 6.88359   1
   5  -4   3 115.016 6.91279   7
   5  -4   3 118.919 7.52216   5
  -6   4  -3 28.9207 3.02240   2
  -6   4  -3 30.2845 3.18189   8
  -6   4  -3 35.2152 3.07970   3
   6  -4   3 22.6433 3.40682   9
   6  -4   3 28.8645 3.92762   5
   6  -4   3 27.3396 3.36961   1
   6  -4   3 26.0313 3.14526   7
  -7   4  -3 3.64611 1.61439   3
  -7   4  -3 3.14129 1.32552   2
  -7   4  -3 1.38627 1.50790   8
   7  -4   3 2.27041 1.64278   1
   7  -4   3 3.03685 1.56669   5
  -8   4  -3 -1.5900 1.05982   3
  -8   4  -3 -0.1397 0.97941   8
   8  -4   3 -1.3866 1.26682   1
   8  -4   3 -3.4631 1.06971   5
  -9   4  -3 16.8508 3.09349   8
   9  -4   3 19.8319 3.53886   1
   9  -4   3 20.1692 3.84538   5
  11   3  -3 1.31186 2.09421   6
 -11  -3   3 5.20420 1.85607   2
 -11  -3   3 4.95366 1.99008   8
  10   3  -3 22.5775 3.55331   4
  10   3  -3 26.8898 3.70565   1
  10   3  -3 25.6290 3.92965   6
 -10  -3   3 28.2068 4.63155   3
 -10  -3   3 28.0831 3.68881   8
 -10  -3   3 25.7715 3.39534   2
   9   3  -3 1.48266 1.73182   9
   9   3  -3 1.27884 1.57493   1
   9   3  -3 1.58561 1.40608   6
   9   3  -3 -0.9701 1.21511   4
  -9  -3   3 3.22578 1.76557   3
  -9  -3   3 2.41215 1.38009   2
  -9  -3   3 2.91446 1.70205   8
   8   3  -3 7.30153 1.84064   9
   8   3  -3 4.85830 1.58112   1
   8   3  -3 3.71556 1.53860   6
   8   3  -3 5.89103 1.99425   4
  -8  -3   3 6.88303 1.78180   2
  -8  -3   3 5.43370 1.89724   3
  -8  -3   3 7.03351 1.90496   8
   7   3  -3 124.898 7.18772   9
   7   3  -3 121.580 6.76581   1
   7   3  -3 114.084 7.24998   4
   7   3  -3 120.110 7.39310   6
  -7  -3   3 121.658 7.44068   3
  -7  -3   3 108.333 6.80352   2
  -7  -3   3 130.245 7.04329   8
   6   3  -3 21.9823 2.56112   9
   6   3  -3 22.6790 2.78685   6
   6   3  -3 26.5206 2.21142   1
   6   3  -3 24.7759 2.96258   4
  -6  -3   3 25.0364 1.92476   7
  -6  -3   3 19.5623 2.51352   8
  -6  -3   3 21.5159 2.90683   3
  -6  -3   3 25.2153 2.33326   2
   5   3  -3 166.037 8.40583   9
   5   3  -3 154.832 8.82678   4
   5   3  -3 160.119 8.71929   6
   5   3  -3 166.553 8.14781   1
  -5  -3   3 161.964 8.52025   2
  -5  -3   3 169.447 8.53295   8
  -5  -3   3 169.645 9.09874   3
  -5  -3   3 176.221 8.15578   7
   4   3  -3 79.5860 4.27024   9
   4   3  -3 78.9322 4.08137   1
   4   3  -3 71.6698 4.72365   3
   4   3  -3 79.4368 4.68374   6
   4   3  -3 76.2493 4.82079   4
  -4  -3   3 81.0277 4.12564   9
  -4  -3   3 82.0889 4.32654   7
  -4  -3   3 77.4926 4.49128   8
  -4  -3   3 82.8699 4.61440   2
  -4  -3   3 74.6776 4.88673   3
   3   3  -3 599.630 27.7751   6
   3   3  -3 616.662 27.1166   1
   3   3  -3 650.088 27.2682   9
   3   3  -3 637.328 28.2254   3
   3   3  -3 588.043 28.0828   4
  -3  -3   3 585.245 27.8013   2
  -3  -3   3 637.393 28.3501   3
  -3  -3   3 632.395 27.6884   7
  -3  -3   3 611.044 27.0553   5
  -3  -3   3 653.562 27.1644   9
  -3  -3   3 603.758 27.7574   8
   2   3  -3 75.2471 4.37997   4
   2   3  -3 74.9874 4.05202   6
  -2  -3   3 72.0044 3.84188   5
  -2  -3   3 73.5028 4.14067   8
  -2  -3   3 76.6633 4.59415   3
  -2  -3   3 90.1191 4.36567   7
  -2  -3   3 76.7237 4.29335   2
   1   3  -3 771.379 33.9778   6
   1   3  -3 757.049 34.6011   3
   1   3  -3 747.954 34.4332   4
  -1  -3   3 754.165 34.4109   2
  -1  -3   3 857.305 34.3881   8
  -1  -3   3 778.045 34.2560   5
  -1  -3   3 770.860 34.4648   7
   0   3  -3 398.074 18.0947   4
   0   3  -3 396.454 17.5256   6
   0   3  -3 425.060 17.6718   9
   0   3  -3 406.531 18.1018   8
   0   3  -3 385.033 18.3196   3
   0  -3   3 393.255 18.2308   2
   0  -3   3 404.851 18.3008   5
   0  -3   3 403.066 18.3493   7
   0  -3   3 407.508 18.1146   8
   0  -3   3 392.333 17.6004   1
   0  -3   3 398.094 17.6994   9
  -1   3  -3 72.6198 3.67309   9
  -1   3  -3 61.4275 3.67754   8
  -1   3  -3 69.6434 3.61563   4
  -1   3  -3 66.6676 3.93054   3
   1  -3   3 72.5589 3.03664   6
   1  -3   3 68.3262 3.98890   7
   1  -3   3 67.6958 3.53916   1
   1  -3   3 60.9676 3.78389   2
   1  -3   3 70.2149 3.70151   9
   1  -3   3 70.6954 4.09973   5
  -2   3  -3 512.215 21.8527   4
  -2   3  -3 475.971 22.1555   2
  -2   3  -3 489.235 22.1092   8
  -2   3  -3 542.836 22.3511   9
  -2   3  -3 496.639 22.3234   3
   2  -3   3 469.431 22.4020   7
   2  -3   3 476.679 22.1869   2
   2  -3   3 488.771 22.0904   1
   2  -3   3 487.522 21.4477   6
   2  -3   3 499.898 22.3481   9
   2  -3   3 473.717 22.6531   5
  -3   3  -3 99.8331 5.58372   2
  -3   3  -3 109.499 5.64597   8
  -3   3  -3 117.486 5.33989   4
  -3   3  -3 117.134 5.87331   3
   3  -3   3 99.7800 5.82311   7
   3  -3   3 116.759 6.11776   9
   3  -3   3 100.779 5.69539   1
   3  -3   3 110.202 5.71043   2
   3  -3   3 97.7102 6.10897   5
  -4   3  -3 584.619 27.1460   2
  -4   3  -3 617.236 27.2380   8
  -4   3  -3 614.790 26.8211   4
  -4   3  -3 637.045 27.4574   3
   4  -3   3 574.081 27.9797   5
   4  -3   3 616.780 27.5484   1
   4  -3   3 615.117 27.9314   9
   4  -3   3 566.219 27.4352   7
   4  -3   3 611.326 26.8069   6
  -5   3  -3 108.420 6.30788   2
  -5   3  -3 139.781 6.87137   3
  -5   3  -3 121.292 6.47592   8
   5  -3   3 110.255 7.13147   5
   5  -3   3 117.518 6.66420   7
   5  -3   3 126.771 6.96107   1
   5  -3   3 122.449 6.20445   6
   5  -3   3 119.516 7.20008   9
  -6   3  -3 3.07007 1.16477   3
  -6   3  -3 1.55506 0.98658   2
  -6   3  -3 1.41767 1.18441   8
   6  -3   3 6.50089 1.75985   1
   6  -3   3 4.24982 1.61700   5
   6  -3   3 3.42374 1.23425   7
   6  -3   3 5.87368 1.69728   9
  -7   3  -3 47.5692 3.49745   8
  -7   3  -3 41.5440 3.29377   2
  -7   3  -3 39.5741 3.60644   3
   7  -3   3 44.1121 4.55993   1
   7  -3   3 51.7581 4.55638   9
   7  -3   3 39.8142 4.64244   5
  -8   3  -3 11.7947 2.35016   3
  -8   3  -3 13.9582 2.45508   8
   8  -3   3 8.08347 2.34185   1
   8  -3   3 10.4592 2.56290   5
  -9   3  -3 0.59473 1.47737   8
  -9   3  -3 0.00149 1.36482   3
   9  -3   3 0.53299 1.64189   5
   9  -3   3 -0.6416 1.01183   1
 -10   3  -3 1.90818 1.36192   8
  10  -3   3 3.22540 1.76784   1
  10  -3   3 2.49088 2.09759   5
  11   2  -3 29.1222 4.51981   6
  11   2  -3 35.9834 4.67842   1
 -11  -2   3 21.7093 3.62211   8
 -11  -2   3 29.2134 3.70493   2
  10   2  -3 15.3571 3.04797   1
  10   2  -3 10.5215 2.64353   6
 -10  -2   3 9.94831 2.24926   8
 -10  -2   3 8.72042 1.98860   2
   9   2  -3 0.31486 1.53290   6
   9   2  -3 -1.0925 0.84885   9
   9   2  -3 -0.2818 1.14407   4
   9   2  -3 -1.3122 1.19493   1
  -9  -2   3 1.08379 1.36171   8
  -9  -2   3 -1.3188 0.89636   2
  -9  -2   3 0.32858 1.36289   3
   8   2  -3 70.6660 5.27085   9
   8   2  -3 68.1042 5.22483   6
   8   2  -3 61.6573 4.71199   1
   8   2  -3 67.6683 4.96342   4
  -8  -2   3 64.7814 4.99286   3
  -8  -2   3 64.1049 4.62372   2
  -8  -2   3 61.4763 4.66004   8
   7   2  -3 -0.2515 1.04595   9
   7   2  -3 -0.2687 0.98787   1
   7   2  -3 0.81168 1.01965   6
   7   2  -3 1.01778 0.89466   4
  -7  -2   3 -0.3350 0.88149   3
  -7  -2   3 -1.5327 0.82605   2
  -7  -2   3 -1.2075 1.01666   8
   6   2  -3 350.278 17.7726   9
   6   2  -3 369.907 17.4745   1
   6   2  -3 376.003 17.9853   6
   6   2  -3 365.484 17.8935   4
  -6  -2   3 354.028 17.8980   3
  -6  -2   3 423.942 17.7665   2
  -6  -2   3 372.730 17.4991   8
  -6  -2   3 360.824 16.9015   7
   5   2  -3 313.147 14.5165   1
   5   2  -3 294.781 14.9239   4
   5   2  -3 307.177 14.9517   6
   5   2  -3 310.577 14.8235   9
  -5  -2   3 314.836 14.2204   7
  -5  -2   3 298.764 14.6334   2
  -5  -2   3 311.226 14.6059   8
  -5  -2   3 330.565 13.7694   5
  -5  -2   3 295.424 14.9675   3
   4   2  -3 134.942 6.62656   1
   4   2  -3 130.270 6.82244   9
   4   2  -3 136.869 7.19361   4
   4   2  -3 129.983 7.04937   6
  -4  -2   3 126.566 6.84672   2
  -4  -2   3 132.135 7.17986   3
  -4  -2   3 143.954 6.88187   8
  -4  -2   3 131.374 6.01845   5
  -4  -2   3 140.981 6.61286   7
   3   2  -3 1003.61 46.5110   3
   3   2  -3 1094.77 46.1520   9
   3   2  -3 1060.66 45.9489   1
   3   2  -3 1055.45 46.6179   4
   3   2  -3 1054.07 46.4452   6
  -3  -2   3 1048.71 46.6508   3
  -3  -2   3 1079.52 45.6368   5
  -3  -2   3 1052.54 46.1425   7
  -3  -2   3 1024.64 46.3359   2
  -3  -2   3 1057.04 46.2545   8
  -3  -2   3 1044.86 46.0184   9
   2   2  -3 718.561 30.1360   9
   2   2  -3 668.460 30.4700   6
   2   2  -3 657.631 30.6866   4
   2   2  -3 651.381 30.6653   3
   2   2  -3 704.648 30.0138   1
  -2  -2   3 683.188 30.4300   8
  -2  -2   3 730.906 30.4990   7
  -2  -2   3 726.043 30.0965   5
  -2  -2   3 666.672 30.7553   3
  -2  -2   3 677.111 30.0575   9
  -2  -2   3 686.587 30.5423   2
   1   2  -3 375.053 17.0671   6
   1   2  -3 365.035 17.3867   3
   1   2  -3 387.860 16.6407   1
   1   2  -3 395.569 17.4100   4
  -1  -2   3 371.010 17.2459   2
  -1  -2   3 381.933 17.1529   8
  -1  -2   3 355.562 16.6950   9
  -1  -2   3 390.900 16.6629   1
  -1  -2   3 379.435 16.6954   9
  -1  -2   3 412.944 17.1185   5
  -1  -2   3 405.730 17.3359   7
   0   2  -3 26.3400 1.77901   4
   0   2  -3 28.7363 1.53308   9
   0   2  -3 27.1116 1.51641   6
   0   2  -3 26.3388 1.71214   8
   0   2  -3 32.1602 2.01117   3
   0  -2   3 26.9530 1.83561   5
   0  -2   3 28.5376 1.83543   2
   0  -2   3 25.4350 1.70807   8
   0  -2   3 29.4367 1.47066   1
   0  -2   3 29.9561 1.91441   7
   0  -2   3 27.8456 1.52015   9
  -1   2  -3 541.384 24.1699   8
  -1   2  -3 541.904 24.3997   3
  -1   2  -3 569.063 23.8432   6
  -1   2  -3 554.072 24.1686   4
  -1   2  -3 569.535 24.1847   9
   1  -2   3 544.933 24.0583   1
   1  -2   3 529.858 24.1715   9
   1  -2   3 545.304 24.2677   2
   1  -2   3 531.818 24.4033   7
   1  -2   3 537.810 24.5004   5
  -2   2  -3 543.956 23.5729   6
  -2   2  -3 568.509 24.1203   9
  -2   2  -3 558.075 23.7851   4
  -2   2  -3 517.670 23.8523   2
  -2   2  -3 537.155 24.0801   3
  -2   2  -3 530.863 23.8589   8
   2  -2   3 546.197 23.5974   6
   2  -2   3 522.304 24.0959   9
   2  -2   3 531.597 23.8955   2
   2  -2   3 541.421 24.3652   5
   2  -2   3 526.358 24.1014   7
   2  -2   3 527.779 23.9151   1
  -3   2  -3 1418.07 58.9588   4
  -3   2  -3 1414.17 59.3448   3
  -3   2  -3 1315.49 59.0098   2
  -3   2  -3 1347.23 59.0761   8
   3  -2   3 1350.34 58.8790   6
   3  -2   3 1362.12 59.3168   7
   3  -2   3 1336.48 59.0579   2
   3  -2   3 1366.32 59.2946   1
   3  -2   3 1316.59 59.6580   5
   3  -2   3 1292.59 59.5011   9
  -4   2  -3 2.14824 0.61037   4
  -4   2  -3 2.80551 0.73694   8
  -4   2  -3 2.57258 0.68456   2
  -4   2  -3 3.60724 0.86854   3
   4  -2   3 4.15161 1.07100   9
   4  -2   3 2.11713 0.80247   1
   4  -2   3 2.13668 0.62446   6
   4  -2   3 4.19813 1.12668   5
   4  -2   3 1.94526 0.74946   7
  -5   2  -3 2.81104 1.08976   3
  -5   2  -3 1.51338 0.67231   2
  -5   2  -3 2.18343 0.97427   8
  -5   2  -3 1.33603 0.69153   4
   5  -2   3 3.14512 0.90815   7
   5  -2   3 2.10611 1.15043   5
   5  -2   3 1.99484 1.08348   9
   5  -2   3 1.84868 1.05053   1
   5  -2   3 1.12647 0.61955   6
  -6   2  -3 27.7331 2.30244   2
  -6   2  -3 29.7882 2.65620   3
  -6   2  -3 32.0007 2.65311   8
  -6   2  -3 31.4424 2.44458   4
   6  -2   3 28.5254 2.40561   7
   6  -2   3 30.6474 3.51481   9
   6  -2   3 32.4476 2.52178   6
   6  -2   3 29.5118 3.24360   1
   6  -2   3 26.1726 3.37383   5
  -7   2  -3 136.934 7.69842   8
  -7   2  -3 147.679 7.58590   2
  -7   2  -3 147.037 8.09620   3
   7  -2   3 139.454 7.76258   6
   7  -2   3 139.343 8.78385   9
   7  -2   3 148.383 8.68470   5
   7  -2   3 152.862 8.48790   1
  -8   2  -3 60.1560 4.61248   3
  -8   2  -3 66.2427 4.59464   8
   8  -2   3 62.8130 5.17495   5
   8  -2   3 67.6748 5.02069   1
  -9   2  -3 4.64882 1.85300   3
  -9   2  -3 3.61102 1.66493   8
   9  -2   3 4.57456 2.05854   1
   9  -2   3 4.19177 1.82592   5
 -10   2  -3 0.75423 1.45364   8
 -10   2  -3 1.71295 1.58992   3
  10  -2   3 1.27607 1.31185   1
  11   1  -3 0.22949 1.79633   1
  11   1  -3 0.04788 1.40804   6
 -11  -1   3 1.12209 1.61372   8
 -11  -1   3 -0.5186 1.40812   2
  10   1  -3 9.07362 2.53781   1
  10   1  -3 5.47157 2.01111   6
 -10  -1   3 7.04026 1.96903   2
 -10  -1   3 4.70924 1.95587   8
   9   1  -3 5.58119 2.01597   1
   9   1  -3 4.44200 1.70447   6
  -9  -1   3 4.80692 1.46315   2
  -9  -1   3 2.97383 1.30708   8
   8   1  -3 83.2126 5.44589   4
   8   1  -3 78.4522 5.96552   9
   8   1  -3 79.0952 5.65991   6
   8   1  -3 78.6314 5.56492   1
  -8  -1   3 77.2822 5.15568   2
  -8  -1   3 83.6484 5.36157   8
  -8  -1   3 77.9694 5.47684   3
   7   1  -3 20.9543 2.91527   9
   7   1  -3 22.2562 2.76713   1
   7   1  -3 18.2868 2.50670   4
   7   1  -3 18.3188 2.75668   6
  -7  -1   3 15.3844 2.38435   3
  -7  -1   3 16.1594 2.40556   2
  -7  -1   3 16.9631 2.29163   8
   6   1  -3 101.487 6.04618   4
   6   1  -3 113.201 6.59743   9
   6   1  -3 110.296 6.12562   1
   6   1  -3 121.251 5.83447   5
   6   1  -3 92.2595 6.13350   6
  -6  -1   3 99.0209 5.88805   2
  -6  -1   3 106.796 5.48577   7
  -6  -1   3 105.767 5.88835   8
  -6  -1   3 96.9009 6.06471   3
   5   1  -3 6.67603 1.41562   6
   5   1  -3 6.49791 0.92323   5
   5   1  -3 6.97973 1.41581   9
   5   1  -3 3.95044 1.12719   1
   5   1  -3 6.45637 1.33698   4
  -5  -1   3 8.49722 1.47862   3
  -5  -1   3 8.62774 1.34264   8
  -5  -1   3 12.2887 1.59289   2
  -5  -1   3 5.85815 0.99398   7
   4   1  -3 1.11025 0.65421   9
   4   1  -3 -0.3287 0.31839   5
   4   1  -3 0.08803 0.44130   4
   4   1  -3 0.40813 0.74423   6
   4   1  -3 0.18899 0.50143   1
  -4  -1   3 0.50751 0.48171   2
  -4  -1   3 1.02419 0.61405   3
  -4  -1   3 -0.0128 0.37131   7
  -4  -1   3 -0.4159 0.42733   8
   3   1  -3 100.768 4.61320   5
   3   1  -3 95.9099 4.90434   1
   3   1  -3 90.1628 5.02342   3
   3   1  -3 97.6665 5.18752   6
   3   1  -3 92.3564 5.12404   4
   3   1  -3 93.8160 5.09143   9
  -3  -1   3 96.8645 5.05647   2
  -3  -1   3 97.6564 4.63564   5
  -3  -1   3 90.5259 4.96895   9
  -3  -1   3 87.9237 5.04630   3
  -3  -1   3 107.639 4.96390   8
  -3  -1   3 106.516 4.94001   7
   2   1  -3 1406.80 63.2878   3
   2   1  -3 1462.14 63.2501   9
   2   1  -3 1463.30 63.0759   1
   2   1  -3 1473.57 63.4468   4
   2   1  -3 1441.44 63.3640   6
  -2  -1   3 1488.65 63.1372   8
  -2  -1   3 1460.46 62.9651   5
  -2  -1   3 1440.91 63.3486   3
  -2  -1   3 1424.53 63.1919   7
  -2  -1   3 1426.84 63.1602   9
  -2  -1   3 1479.16 63.2967   2
   1   1  -3 667.206 28.8325   6
   1   1  -3 635.701 28.8581   3
   1   1  -3 668.102 28.6633   9
   1   1  -3 672.127 28.5664   1
   1   1  -3 636.521 28.9346   4
  -1  -1   3 662.145 28.8240   2
  -1  -1   3 620.585 28.6295   9
  -1  -1   3 669.804 28.6868   8
  -1  -1   3 670.542 28.8636   7
  -1  -1   3 648.150 28.6866   5
   0   1  -3 704.979 31.5385   3
   0   1  -3 720.902 31.2209   1
   0   1  -3 711.406 31.3540   9
   0   1  -3 729.614 31.5457   4
   0   1  -3 678.232 31.2913   8
   0   1  -3 721.576 31.3553   6
   0  -1   3 688.201 31.2945   8
   0  -1   3 709.106 31.3419   9
   0  -1   3 720.534 31.3233   9
   0  -1   3 727.311 31.2672   1
   0  -1   3 760.707 31.5819   7
   0  -1   3 715.369 31.4197   2
   0  -1   3 750.310 31.5395   5
  -1   1  -3 1226.30 53.9777   9
  -1   1  -3 1200.31 53.7930   8
  -1   1  -3 1234.04 54.0506   3
  -1   1  -3 1252.56 53.7952   6
  -1   1  -3 1207.33 53.9361   4
   1  -1   3 1227.53 53.8525   2
   1  -1   3 1256.59 54.0366   7
   1  -1   3 1290.10 54.1666   5
   1  -1   3 1254.50 53.9706   9
   1  -1   3 1248.54 53.8512   1
  -2   1  -3 1.40665 0.34934   2
  -2   1  -3 1.18777 0.39285   8
  -2   1  -3 1.68100 0.41115   6
  -2   1  -3 1.45675 0.46713   3
  -2   1  -3 1.27316 0.43640   9
  -2   1  -3 1.64894 0.41755   4
   2  -1   3 1.19204 0.38974   6
   2  -1   3 1.38597 0.47873   9
   2  -1   3 1.65268 0.38018   2
   2  -1   3 1.49513 0.45908   7
   2  -1   3 1.56327 0.46500   1
   2  -1   3 1.67529 0.54555   5
  -3   1  -3 0.73797 0.44834   6
  -3   1  -3 1.23148 0.48177   4
  -3   1  -3 1.37169 0.56254   3
  -3   1  -3 0.80229 0.35383   2
  -3   1  -3 0.12351 0.33425   8
   3  -1   3 0.84030 0.52965   5
   3  -1   3 1.15515 0.46673   7
   3  -1   3 1.70469 0.60903   1
   3  -1   3 1.17604 0.53567   9
   3  -1   3 0.76012 0.40743   6
  -4   1  -3 19.6455 1.58105   8
  -4   1  -3 20.3731 1.49576   2
  -4   1  -3 21.0842 1.79796   3
  -4   1  -3 23.9384 1.73819   4
   4  -1   3 22.0514 1.64323   7
   4  -1   3 21.2636 1.93172   5
   4  -1   3 20.1802 1.95442   9
   4  -1   3 21.5164 1.73567   6
   4  -1   3 19.6350 2.07420   1
  -5   1  -3 366.265 16.6595   3
  -5   1  -3 351.548 16.2732   8
  -5   1  -3 354.209 16.0560   2
  -5   1  -3 354.576 16.3680   4
   5  -1   3 349.150 16.4191   6
   5  -1   3 357.338 17.0799   9
   5  -1   3 368.487 16.7477   1
   5  -1   3 336.928 16.7926   5
   5  -1   3 345.235 16.1417   7
  -6   1  -3 30.7968 2.55097   8
  -6   1  -3 30.2093 2.77235   3
  -6   1  -3 34.7962 2.37964   2
  -6   1  -3 36.0913 2.64071   4
   6  -1   3 29.0760 2.22149   7
   6  -1   3 34.7835 2.86099   1
   6  -1   3 32.8023 2.55890   6
   6  -1   3 31.2229 2.95088   5
   6  -1   3 28.7905 3.37976   9
  -7   1  -3 5.45771 1.32429   4
  -7   1  -3 4.30054 1.52077   3
  -7   1  -3 2.72772 1.30221   8
  -7   1  -3 8.19448 1.37485   2
   7  -1   3 3.51611 1.29304   1
   7  -1   3 4.21076 1.77303   9
   7  -1   3 8.22062 1.64803   6
   7  -1   3 8.02182 1.96635   5
  -8   1  -3 37.6617 3.21532   8
  -8   1  -3 34.2678 3.82671   3
   8  -1   3 37.0566 4.12908   5
   8  -1   3 40.3275 4.33321   1
   8  -1   3 34.4713 3.07440   6
   8  -1   3 30.8926 4.67260   9
  -9   1  -3 5.25645 1.90554   3
  -9   1  -3 5.42304 1.68926   8
   9  -1   3 9.59168 2.05098   6
   9  -1   3 4.97070 1.90111   5
   9  -1   3 6.98796 1.89835   1
 -10   1  -3 10.2408 2.10415   8
 -10   1  -3 8.20129 2.38895   3
  10  -1   3 9.37257 2.44422   1
 -11   1  -3 3.13374 1.52971   8
 -11   1  -3 5.19784 2.10569   3
  11  -1   3 3.58205 2.09954   1
  11   0  -3 4.29776 2.17374   6
  11   0  -3 1.81778 2.08667   1
 -11   0   3 6.40743 2.21300   8
 -11   0   3 3.68292 1.58261   2
  10   0  -3 2.90101 1.93027   1
  10   0  -3 2.16174 1.55071   6
 -10   0   3 3.50166 1.76580   2
 -10   0   3 4.57702 1.95256   8
   9   0  -3 11.3506 2.41342   6
   9   0  -3 11.4912 2.69512   1
  -9   0   3 12.4678 2.34986   2
  -9   0   3 10.9693 2.22428   8
   8   0  -3 0.29349 1.04383   1
   8   0  -3 1.35334 1.24129   9
   8   0  -3 2.48898 1.31341   6
  -8   0   3 2.44287 1.13208   2
  -8   0   3 1.17052 1.36793   8
   7   0  -3 1.82612 1.45140   1
   7   0  -3 3.72307 1.54196   6
   7   0  -3 3.17389 1.19454   4
   7   0  -3 1.91501 1.52226   9
  -7   0   3 1.76352 1.13854   3
  -7   0   3 3.04015 1.07484   7
  -7   0   3 3.62533 1.21413   2
  -7   0   3 4.12596 1.41828   8
   6   0  -3 77.9088 4.71388   5
   6   0  -3 86.1444 5.31553   1
   6   0  -3 87.4832 5.42171   6
   6   0  -3 83.6182 5.66265   9
   6   0  -3 81.3347 4.90036   4
  -6   0   3 78.7138 4.90986   2
  -6   0   3 83.5669 4.98952   3
  -6   0   3 83.6104 4.89985   8
  -6   0   3 81.1184 4.60922   7
   5   0  -3 99.2485 6.31723   9
   5   0  -3 107.183 5.85238   4
   5   0  -3 104.904 6.16769   6
   5   0  -3 108.162 6.05007   1
   5   0  -3 111.137 5.75820   5
  -5   0   3 103.436 5.85058   2
  -5   0   3 104.592 5.83524   3
  -5   0   3 119.550 5.70010   7
  -5   0   3 108.823 5.75112   8
   4   0  -3 13.6725 1.89400   9
   4   0  -3 14.5853 1.76586   1
   4   0  -3 16.3679 1.47641   5
   4   0  -3 16.5831 1.97010   6
   4   0  -3 16.8989 1.77917   4
  -4   0   3 18.6043 1.68827   2
  -4   0   3 15.9597 1.49876   3
  -4   0   3 15.5624 1.62202   8
  -4   0   3 14.4569 1.55174   7
   3   0  -3 -0.0723 0.34645   6
   3   0  -3 -0.1060 0.23429   4
   3   0  -3 0.51872 0.50731   1
   3   0  -3 0.10301 0.56737   9
   3   0  -3 -0.3455 0.28238   5
  -3   0   3 -0.3399 0.35761   9
  -3   0   3 0.11730 0.30988   3
  -3   0   3 0.09977 0.30484   7
  -3   0   3 -0.0680 0.22370   8
  -3   0   3 0.68590 0.51363   2
   2   0  -3 32.9611 2.11283   1
   2   0  -3 32.3775 2.24674   9
   2   0  -3 35.1819 2.02477   5
   2   0  -3 36.0717 1.96936   3
   2   0  -3 34.8809 2.12531   4
   2   0  -3 30.2196 2.14689   6
  -2   0   3 35.4466 1.93849   8
  -2   0   3 31.0458 1.99892   5
  -2   0   3 37.6509 2.01101   3
  -2   0   3 30.8540 2.15172   9
  -2   0   3 35.0567 2.10686   7
  -2   0   3 35.3489 2.13642   2
   1   0  -3 1725.49 76.3849   6
   1   0  -3 1758.66 76.2855   1
   1   0  -3 1743.46 76.3367   4
   1   0  -3 1713.96 76.1228   3
   1   0  -3 1848.12 76.2890   5
   1   0  -3 1803.61 76.4666   9
  -1   0   3 1725.38 76.3439   7
  -1   0   3 1622.84 76.3505   9
  -1   0   3 1825.87 76.0530   8
  -1   0   3 1811.25 76.3217   5
  -1   0   3 1762.40 76.2835   2
   0   0  -3 1988.73 83.4511   3
   0   0  -3 1876.70 83.5407   6
   0   0  -3 1885.38 83.5560   4
   0   0  -3 1906.23 83.5762   9
   0   0  -3 1938.22 83.4643   1
   0   0   3 1883.61 83.5837   9
   0   0   3 1965.77 83.6499   9
   0   0   3 1938.60 83.5809   7
   0   0   3 1943.65 83.6188   5
   0   0   3 1952.58 83.4123   2
  -1   0  -3 99.4638 4.69942   6
  -1   0  -3 93.3969 4.70226   4
  -1   0  -3 97.6014 4.81982   9
  -1   0  -3 93.7666 4.62773   1
  -1   0  -3 96.0906 4.69584   3
  -1   0  -3 95.1623 4.41689   8
   1   0   3 104.592 4.82112   9
   1   0   3 94.1881 4.80462   9
   1   0   3 97.3786 4.69727   1
   1   0   3 101.435 4.44284   2
   1   0   3 101.167 4.69170   7
  -2   0  -3 365.546 15.6329   3
  -2   0  -3 340.920 15.4992   6
  -2   0  -3 336.880 15.7139   9
  -2   0  -3 322.304 15.0912   2
  -2   0  -3 347.199 15.2959   8
  -2   0  -3 342.818 15.5448   4
   2   0   3 374.144 15.4210   7
   2   0   3 361.376 15.7019   5
   2   0   3 352.674 15.7212   9
   2   0   3 341.705 15.5437   1
   2   0   3 329.191 15.1014   2
  -3   0  -3 183.554 8.57821   4
  -3   0  -3 179.753 8.07684   2
  -3   0  -3 169.662 8.49302   6
  -3   0  -3 186.798 8.68407   3
  -3   0  -3 181.019 8.33995   8
  -3   0  -3 186.960 8.84154   9
   3   0   3 177.930 8.58622   1
   3   0   3 178.634 8.27265   7
   3   0   3 173.614 8.74771   9
   3   0   3 191.061 8.73994   5
   3   0   3 177.561 8.59244   6
  -4   0  -3 10.3201 1.46813   3
  -4   0  -3 9.26299 0.92836   2
  -4   0  -3 9.50106 1.25959   4
  -4   0  -3 9.65484 1.15099   8
   4   0   3 10.7621 1.42934   5
   4   0   3 7.55065 1.33686   9
   4   0   3 8.38382 1.30404   1
   4   0   3 9.75990 0.89240   7
   4   0   3 8.86291 1.30189   6
  -5   0  -3 306.002 14.2820   3
  -5   0  -3 293.846 13.5233   2
  -5   0  -3 300.820 14.1395   4
  -5   0  -3 297.789 13.8483   8
   5   0   3 281.075 13.4552   7
   5   0   3 295.183 14.5316   9
   5   0   3 312.880 14.2370   6
   5   0   3 296.561 14.2177   1
   5   0   3 314.128 14.3114   5
  -6   0  -3 23.9091 1.78723   2
  -6   0  -3 23.5998 1.96298   8
  -6   0  -3 21.7953 2.58974   3
  -6   0  -3 23.7110 2.48471   4
   6   0   3 19.2429 2.31587   6
   6   0   3 21.8708 2.53265   5
   6   0   3 25.3050 2.97413   9
   6   0   3 21.2122 2.55203   1
  -7   0  -3 25.1806 2.07665   2
  -7   0  -3 31.1196 2.78977   3
  -7   0  -3 28.7772 2.78332   8
  -7   0  -3 27.3776 2.92256   4
   7   0   3 26.3336 2.94404   6
   7   0   3 24.9389 3.01230   5
   7   0   3 22.4543 2.85856   1
   7   0   3 23.9682 3.22273   9
  -8   0  -3 0.16910 0.71509   8
  -8   0  -3 1.22130 1.04628   4
  -8   0  -3 0.68717 0.97709   3
   8   0   3 2.36052 1.29731   9
   8   0   3 0.97552 0.92756   6
   8   0   3 1.41882 1.17941   4
   8   0   3 -0.6105 0.67919   1
   8   0   3 -0.3344 1.03403   5
  -9   0  -3 4.79936 1.65928   3
  -9   0  -3 3.95153 1.35754   8
   9   0   3 4.00429 1.53275   1
   9   0   3 3.12473 1.54107   5
   9   0   3 5.05732 1.65528   6
 -10   0  -3 28.2770 3.45217   8
 -10   0  -3 29.0242 3.83192   3
  10   0   3 27.9021 3.86297   1
  10   0   3 27.0608 3.55609   6
 -11   0  -3 8.72598 2.27579   3
 -11   0  -3 12.5627 2.45184   8
  11   0   3 14.1901 3.30906   1
  11   0   3 11.1126 2.67022   6
  10  -1  -3 5.57147 2.04223   6
  10  -1  -3 9.66694 2.79142   1
 -10   1   3 8.53778 2.17902   8
 -10   1   3 10.3641 2.28734   2
   9  -1  -3 13.2478 2.68434   6
   9  -1  -3 11.7928 2.59871   1
  -9   1   3 14.4111 2.35146   8
  -9   1   3 9.98303 2.31674   2
   8  -1  -3 56.1544 4.83016   1
   8  -1  -3 59.4947 4.80832   6
  -8   1   3 60.0077 4.30452   8
  -8   1   3 54.2501 4.20426   2
   7  -1  -3 60.7958 4.94405   9
   7  -1  -3 50.9174 4.31650   1
   7  -1  -3 61.7064 4.47749   6
   7  -1  -3 62.0320 4.28371   5
  -7   1   3 58.7315 4.09058   8
  -7   1   3 57.1161 3.75479   7
  -7   1   3 53.6976 4.13269   2
   6  -1  -3 62.3347 4.18467   6
   6  -1  -3 52.5896 3.85962   5
   6  -1  -3 57.1518 4.49824   9
   6  -1  -3 54.9613 3.50273   4
   6  -1  -3 53.9050 4.06595   1
  -6   1   3 52.4478 3.51852   7
  -6   1   3 56.0459 3.62849   8
  -6   1   3 52.7329 3.76838   2
  -6   1   3 56.1817 3.67134   3
   5  -1  -3 162.886 8.71850   6
   5  -1  -3 167.477 8.81306   1
   5  -1  -3 152.581 8.48079   5
   5  -1  -3 168.930 8.18479   4
   5  -1  -3 187.518 9.43801   9
  -5   1   3 164.907 8.27301   7
  -5   1   3 161.748 8.49975   2
  -5   1   3 162.219 8.17529   3
  -5   1   3 164.966 8.22772   8
   4  -1  -3 47.5393 2.90010   4
   4  -1  -3 50.0009 3.32448   1
   4  -1  -3 49.6294 3.34101   6
   4  -1  -3 50.5949 3.69371   9
   4  -1  -3 39.2029 3.04350   5
  -4   1   3 45.3070 3.13802   2
  -4   1   3 52.8265 2.99228   8
  -4   1   3 49.9975 3.07496   7
  -4   1   3 50.0662 2.85579   3
   3  -1  -3 21.4174 1.78476   5
   3  -1  -3 18.5614 1.96777   1
   3  -1  -3 18.2704 1.47368   4
   3  -1  -3 21.9619 1.79424   6
   3  -1  -3 22.0924 2.09517   9
  -3   1   3 19.6572 1.65340   2
  -3   1   3 21.6197 1.51703   8
  -3   1   3 20.4491 1.37237   3
  -3   1   3 21.0995 1.69252   7
   2  -1  -3 381.444 18.1421   1
   2  -1  -3 398.246 18.1532   6
   2  -1  -3 408.321 17.8449   4
   2  -1  -3 408.403 18.4969   9
   2  -1  -3 404.188 18.1722   5
   2  -1  -3 385.063 17.4991   3
  -2   1   3 402.705 18.0696   2
  -2   1   3 385.962 17.5065   3
  -2   1   3 420.508 17.7590   8
  -2   1   3 407.277 18.3434   9
  -2   1   3 406.500 18.1097   7
   1  -1  -3 277.675 13.0820   5
   1  -1  -3 285.572 13.0615   6
   1  -1  -3 295.034 13.3377   9
   1  -1  -3 282.062 13.0829   1
   1  -1  -3 293.142 12.4769   3
   1  -1  -3 287.064 12.8497   4
  -1   1   3 297.832 12.9959   2
  -1   1   3 296.797 13.1085   7
  -1   1   3 269.792 13.0915   5
  -1   1   3 269.023 13.1845   9
  -1   1   3 299.332 12.6487   8
   0  -1  -3 327.052 14.9576   1
   0  -1  -3 326.818 14.8620   4
   0  -1  -3 341.297 15.0388   5
   0  -1  -3 351.036 14.6684   3
   0  -1  -3 354.716 15.1744   9
   0  -1  -3 316.236 14.9584   6
   0   1   3 344.765 14.4535   8
   0   1   3 322.907 15.0529   5
   0   1   3 312.009 15.0870   9
   0   1   3 339.550 14.8071   2
   0   1   3 333.876 14.9918   7
  -1  -1  -3 63.5820 3.44527   9
  -1  -1  -3 64.1721 2.92224   8
  -1  -1  -3 61.7360 3.31428   4
  -1  -1  -3 66.0844 3.31633   1
  -1  -1  -3 61.3263 3.46792   9
  -1  -1  -3 64.2601 3.35234   6
  -1  -1  -3 70.0365 3.27619   3
   1   1   3 68.3431 3.00351   2
   1   1   3 66.6086 3.27090   7
   1   1   3 63.2957 3.35934   1
   1   1   3 65.3613 3.51844   9
   1   1   3 63.5651 3.39768   5
   1   1   3 60.7351 3.41143   9
  -2  -1  -3 45.1485 2.21318   8
  -2  -1  -3 40.1146 2.47774   4
  -2  -1  -3 41.2668 2.48529   6
  -2  -1  -3 45.3683 2.46467   1
  -2  -1  -3 45.8592 2.55342   3
  -2  -1  -3 43.2207 2.63007   9
   2   1   3 44.3683 2.25990   7
   2   1   3 44.6738 2.51620   1
   2   1   3 44.0296 2.65018   9
   2   1   3 42.2862 2.50223   5
  -3  -1  -3 89.3901 4.78077   3
  -3  -1  -3 96.6003 4.07314   2
  -3  -1  -3 79.3271 4.36294   8
  -3  -1  -3 93.9721 4.74772   6
  -3  -1  -3 80.7854 4.68569   4
   3   1   3 89.6718 4.78860   6
   3   1   3 97.1920 4.24976   7
   3   1   3 90.8893 4.69784   1
   3   1   3 95.6647 4.92199   9
   3   1   3 88.2268 4.64613   5
  -4  -1  -3 -1.2063 0.38927   3
  -4  -1  -3 -0.1394 0.44573   6
  -4  -1  -3 0.68392 0.39733   8
  -4  -1  -3 1.36167 0.33136   2
  -4  -1  -3 -0.4168 0.32351   4
   4   1   3 -0.0247 0.20458   7
   4   1   3 -0.5290 0.26946   9
   4   1   3 -0.3906 0.44391   6
   4   1   3 -0.8326 0.33289   5
   4   1   3 -0.2966 0.32084   1
  -5  -1  -3 -0.2858 0.46986   8
  -5  -1  -3 0.49793 0.35812   2
  -5  -1  -3 -0.0867 0.43652   4
  -5  -1  -3 1.56978 0.79078   3
   5   1   3 1.46973 0.66062   1
   5   1   3 0.46019 0.60701   5
   5   1   3 -0.1213 0.47008   9
   5   1   3 0.93143 0.24297   7
   5   1   3 1.24240 0.62194   6
  -6  -1  -3 16.0671 1.87767   8
  -6  -1  -3 16.9998 1.38067   2
  -6  -1  -3 18.8291 2.31460   4
  -6  -1  -3 14.0567 2.04107   3
   6   1   3 14.9864 2.11952   6
   6   1   3 15.0096 2.04292   1
   6   1   3 19.0464 2.14861   5
   6   1   3 14.7966 2.18502   9
  -7  -1  -3 60.4865 3.96112   8
  -7  -1  -3 53.1950 4.20962   4
  -7  -1  -3 66.2950 4.59464   3
   7   1   3 58.8037 4.21344   6
   7   1   3 59.7136 4.11021   5
   7   1   3 74.9241 4.86432   9
   7   1   3 58.4971 4.20422   1
  -8  -1  -3 8.21154 1.84787   4
  -8  -1  -3 10.8220 2.28693   3
  -8  -1  -3 6.23920 1.54132   8
   8   1   3 5.65425 1.76765   1
   8   1   3 7.68009 1.73712   5
   8   1   3 7.85520 2.06397   9
   8   1   3 8.13766 1.89850   4
   8   1   3 8.14266 1.86965   6
  -9  -1  -3 0.34643 0.92120   3
  -9  -1  -3 0.27927 1.13997   4
  -9  -1  -3 -0.1129 1.10524   8
   9   1   3 3.01737 1.55883   4
   9   1   3 0.36773 0.94855   1
   9   1   3 1.04377 0.97043   6
 -10  -1  -3 13.9197 2.47296   8
 -10  -1  -3 11.5652 2.49362   3
  10   1   3 15.4239 2.75954   1
  10   1   3 12.4767 2.69043   6
 -11  -1  -3 -2.2542 1.36070   3
 -11  -1  -3 -0.0202 0.98854   8
  11   1   3 0.29274 1.47974   6
  11   1   3 2.13346 1.63796   1
  10  -2  -3 1.24627 1.59482   6
  10  -2  -3 3.31321 1.78442   1
 -10   2   3 4.81466 1.95684   8
 -10   2   3 2.40846 1.72284   2
   9  -2  -3 13.8363 3.08893   1
   9  -2  -3 12.4176 2.82875   6
  -9   2   3 14.1089 2.59672   2
  -9   2   3 13.6131 2.35372   8
   8  -2  -3 2.43895 1.53147   1
   8  -2  -3 0.46249 1.08928   6
  -8   2   3 4.62804 1.53245   8
  -8   2   3 4.70810 1.71171   2
   7  -2  -3 13.0476 2.28790   6
   7  -2  -3 4.69897 1.61742   1
   7  -2  -3 9.88668 2.53593   9
   7  -2  -3 8.54127 1.97907   5
  -7   2   3 9.23176 1.73557   7
  -7   2   3 6.49375 1.61952   2
  -7   2   3 12.0431 1.98541   8
   6  -2  -3 81.5521 5.85904   9
   6  -2  -3 83.2703 5.25277   5
   6  -2  -3 73.1594 5.12129   1
   6  -2  -3 74.2560 5.01808   6
  -6   2   3 70.7510 4.43336   8
  -6   2   3 69.1051 4.45519   7
  -6   2   3 65.5328 4.60919   2
   5  -2  -3 83.5324 5.44009   5
   5  -2  -3 89.1712 5.36991   6
   5  -2  -3 96.0737 5.69683   1
   5  -2  -3 86.7621 5.88342   9
   5  -2  -3 83.0633 4.72572   4
  -5   2   3 82.4214 5.03600   7
  -5   2   3 94.7713 4.85906   3
  -5   2   3 87.3896 4.89236   8
  -5   2   3 87.8554 5.19949   2
   4  -2  -3 154.010 8.65931   9
   4  -2  -3 155.408 8.31421   5
   4  -2  -3 165.349 8.18372   6
   4  -2  -3 154.356 8.30325   1
  -4   2   3 157.605 7.41127   3
  -4   2   3 154.726 8.03370   2
  -4   2   3 150.129 7.92525   7
  -4   2   3 157.183 7.66911   8
   3  -2  -3 6.85670 1.43279   9
   3  -2  -3 7.25737 1.18428   6
   3  -2  -3 10.0634 1.54125   1
   3  -2  -3 8.48254 1.39393   5
   3  -2  -3 7.67009 0.87022   4
  -3   2   3 6.84079 1.20446   7
  -3   2   3 7.97034 1.06112   8
  -3   2   3 8.42677 0.72647   3
  -3   2   3 7.72904 1.19710   2
   2  -2  -3 0.40462 0.26773   4
   2  -2  -3 0.53368 0.68941   9
   2  -2  -3 -0.1906 0.28770   7
   2  -2  -3 -0.0468 0.34302   5
   2  -2  -3 0.48000 0.49956   6
   2  -2  -3 0.26256 0.42701   1
  -2   2   3 1.80804 0.45813   8
  -2   2   3 -0.2053 0.34376   7
  -2   2   3 -0.0145 0.30048   2
   1  -2  -3 2.21761 0.62855   7
   1  -2  -3 4.91318 0.80464   6
   1  -2  -3 5.05255 0.60906   4
   1  -2  -3 3.85010 0.76876   1
   1  -2  -3 3.75141 0.82886   9
   1  -2  -3 4.20729 0.90210   5
  -1   2   3 3.74532 0.76694   2
  -1   2   3 3.70925 0.76396   7
  -1   2   3 3.76962 0.51647   8
   0  -2  -3 195.959 9.13870   5
   0  -2  -3 204.655 8.79747   4
   0  -2  -3 191.311 8.93946   6
   0  -2  -3 190.698 8.99801   1
   0  -2  -3 181.258 8.56403   3
   0  -2  -3 195.666 9.21787   9
   0   2   3 189.281 9.02536   7
   0   2   3 188.529 8.49158   8
   0   2   3 182.210 9.10419   5
   0   2   3 197.585 8.83238   2
  -1  -2  -3 1240.65 55.6847   6
  -1  -2  -3 1215.32 55.2430   8
  -1  -2  -3 1317.77 55.7895   5
  -1  -2  -3 1271.51 55.8520   9
  -1  -2  -3 1308.96 55.6668   4
  -1  -2  -3 1314.10 55.6839   1
  -1  -2  -3 1281.32 55.5683   3
   1   2   3 1278.79 55.9425   9
   1   2   3 1261.11 55.6452   7
   1   2   3 1288.60 55.3975   2
   1   2   3 1267.88 55.8160   5
  -2  -2  -3 330.108 14.9700   4
  -2  -2  -3 326.809 14.8276   1
  -2  -2  -3 329.932 14.9401   3
  -2  -2  -3 324.331 14.9088   6
  -2  -2  -3 322.476 14.5282   8
  -2  -2  -3 327.090 14.4082   2
   2   2   3 316.308 14.8956   1
   2   2   3 323.887 15.0292   9
   2   2   3 336.363 14.4205   2
   2   2   3 339.128 14.6555   7
   2   2   3 330.319 15.1162   9
   2   2   3 328.690 14.9043   5
  -3  -2  -3 4.61940 0.90225   6
  -3  -2  -3 3.92304 0.85024   9
  -3  -2  -3 6.48199 0.79982   8
  -3  -2  -3 7.50662 1.17290   3
  -3  -2  -3 6.32018 0.52142   2
   3   2   3 5.51912 0.87451   5
   3   2   3 7.18167 0.60899   7
   3   2   3 5.10453 0.95074   6
   3   2   3 6.53774 1.08705   9
   3   2   3 5.47052 0.95356   1
  -4  -2  -3 114.763 5.93487   8
  -4  -2  -3 114.866 6.38687   4
  -4  -2  -3 118.088 6.32394   6
  -4  -2  -3 120.618 6.44822   3
  -4  -2  -3 135.131 5.64173   2
   4   2   3 112.604 6.35624   9
   4   2   3 120.864 6.06747   5
   4   2   3 128.416 6.25670   1
   4   2   3 118.557 6.41734   6
  -5  -2  -3 2.41108 1.08824   3
  -5  -2  -3 4.19928 0.66668   2
  -5  -2  -3 5.42678 0.98860   8
  -5  -2  -3 3.27428 0.94026   6
  -5  -2  -3 2.63570 1.09365   4
   5   2   3 5.03088 1.17165   6
   5   2   3 4.09653 0.91570   5
   5   2   3 6.54604 1.25570   1
   5   2   3 5.03678 1.16072   9
  -6  -2  -3 5.24631 1.46832   4
  -6  -2  -3 6.14050 0.92966   2
  -6  -2  -3 5.38310 1.05841   8
  -6  -2  -3 5.40823 1.48423   3
   6   2   3 5.38069 1.33413   9
   6   2   3 9.23312 1.48099   1
   6   2   3 4.35488 1.35025   6
   6   2   3 5.18783 1.09835   5
  -7  -2  -3 23.9516 2.60634   8
  -7  -2  -3 24.8851 3.09910   3
  -7  -2  -3 22.6854 2.89672   4
  -7  -2  -3 27.2199 1.97120   2
   7   2   3 27.6307 3.15813   9
   7   2   3 19.7527 2.63009   6
   7   2   3 24.5727 2.26021   5
   7   2   3 25.6300 2.94126   1
  -8  -2  -3 7.51696 1.82812   4
  -8  -2  -3 4.76136 1.56002   3
  -8  -2  -3 3.08160 1.12567   8
   8   2   3 9.05637 1.97838   4
   8   2   3 5.98544 1.64771   1
   8   2   3 5.41117 1.68363   6
   8   2   3 5.21872 1.42185   5
   8   2   3 2.74429 1.35538   9
  -9  -2  -3 0.43047 1.10998   8
  -9  -2  -3 0.32490 0.91676   4
  -9  -2  -3 0.24659 1.20060   3
   9   2   3 -0.1688 0.78894   6
   9   2   3 -0.7927 0.75253   4
   9   2   3 -0.2470 1.12048   1
 -10  -2  -3 1.68626 1.66993   4
 -10  -2  -3 0.93043 1.35503   8
 -10  -2  -3 1.35455 1.68837   3
  10   2   3 0.73382 1.37419   6
  10   2   3 3.13304 1.60912   4
  10   2   3 1.52046 1.24882   1
 -11  -2  -3 0.65098 1.59762   3
 -11  -2  -3 0.86915 1.50511   8
  11   2   3 1.49784 1.36555   1
  11   2   3 1.91889 1.71062   6
 -10   3   3 -1.9342 1.18204   2
 -10   3   3 -0.1146 1.04325   8
   9  -3  -3 1.13260 1.22004   6
   9  -3  -3 2.91429 1.63876   1
  -9   3   3 2.66117 1.76673   2
  -9   3   3 0.92238 1.34057   8
   8  -3  -3 8.03993 2.45399   1
   8  -3  -3 10.2763 2.46157   5
   8  -3  -3 7.84670 2.15631   6
  -8   3   3 7.17834 1.79729   8
  -8   3   3 5.64297 2.04791   2
   7  -3  -3 14.7540 2.75874   5
   7  -3  -3 15.9348 3.02950   1
   7  -3  -3 14.2209 2.47428   6
  -7   3   3 17.4817 2.42513   8
  -7   3   3 11.3496 2.32317   2
  -7   3   3 10.0206 1.91353   7
   6  -3  -3 -0.4824 1.27317   1
   6  -3  -3 0.81350 0.86624   6
   6  -3  -3 0.59791 1.58094   9
   6  -3  -3 0.98626 1.05444   5
  -6   3   3 2.76650 1.36252   2
  -6   3   3 0.65358 0.95398   7
  -6   3   3 1.66933 1.16790   8
   5  -3  -3 38.2181 4.03399   5
   5  -3  -3 34.9131 4.06093   9
   5  -3  -3 36.2080 3.84751   1
   5  -3  -3 38.1426 3.10628   6
  -5   3   3 32.2069 2.97448   7
  -5   3   3 36.6732 3.11632   2
  -5   3   3 40.7769 2.80300   8
   4  -3  -3 19.8870 2.80317   9
   4  -3  -3 20.7651 2.66687   5
   4  -3  -3 20.6047 2.31395   6
   4  -3  -3 21.5645 2.38918   7
   4  -3  -3 22.6511 2.71528   1
  -4   3   3 22.0784 2.45362   2
  -4   3   3 21.3780 2.08543   8
  -4   3   3 22.6844 2.47576   7
   3  -3  -3 15.9093 2.36360   9
   3  -3  -3 22.1184 2.34867   7
   3  -3  -3 23.4358 2.65461   5
   3  -3  -3 23.9685 1.33974   4
   3  -3  -3 23.5183 2.00195   6
   3  -3  -3 22.6013 2.47920   1
  -3   3   3 23.6977 2.14275   7
  -3   3   3 17.4036 2.05001   2
  -3   3   3 24.6895 1.74316   8
  -3   3   3 23.5850 1.35783   3
   2  -3  -3 730.678 32.8980   1
   2  -3  -3 721.985 33.2918   9
   2  -3  -3 806.665 32.6429   6
   2  -3  -3 755.735 31.9474   4
   2  -3  -3 699.785 33.0848   5
   2  -3  -3 735.787 32.8486   7
  -2   3   3 686.797 32.7872   7
  -2   3   3 711.367 32.2127   8
  -2   3   3 769.326 31.7437   3
  -2   3   3 695.849 32.6234   2
   1  -3  -3 21.0103 1.27500   4
   1  -3  -3 19.2629 1.85199   9
   1  -3  -3 19.9903 1.75934   1
   1  -3  -3 17.1196 1.44253   6
   1  -3  -3 18.7161 1.70781   7
   1  -3  -3 18.5175 2.09434   5
  -1   3   3 18.1590 1.52363   2
  -1   3   3 19.3641 1.02409   3
  -1   3   3 18.6542 1.28987   8
  -1   3   3 16.6458 1.91279   7
   0  -3  -3 23.6654 1.50776   3
   0  -3  -3 27.5166 1.97204   7
   0  -3  -3 27.4838 1.64458   4
   0  -3  -3 23.5161 1.80186   1
   0  -3  -3 24.3309 2.01776   5
   0  -3  -3 25.0873 2.05193   9
   0  -3  -3 23.5023 1.69392   6
   0   3   3 26.5488 1.74534   2
   0   3   3 22.3943 1.44040   8
   0   3   3 23.7604 1.91562   7
   0   3   3 22.1450 1.98302   9
  -1  -3  -3 665.109 29.5902   6
  -1  -3  -3 667.393 29.5769   4
  -1  -3  -3 674.702 29.6069   1
  -1  -3  -3 672.557 29.8084   5
  -1  -3  -3 680.112 29.6508   7
  -1  -3  -3 634.402 29.4855   3
  -1  -3  -3 706.056 29.8734   9
  -1  -3  -3 665.758 29.4288   2
  -1  -3  -3 648.838 29.2314   8
   1   3   3 668.040 29.6877   7
   1   3   3 678.833 29.4476   2
   1   3   3 643.451 29.7954   5
   1   3   3 715.592 29.9853   9
   1   3   3 646.462 29.2316   8
   1   3   3 659.851 29.8714   9
  -2  -3  -3 45.1339 2.65876   5
  -2  -3  -3 47.0301 2.62152   1
  -2  -3  -3 43.9603 2.67443   6
  -2  -3  -3 42.2027 2.35738   2
  -2  -3  -3 40.6142 2.68182   3
  -2  -3  -3 41.7792 2.35643   8
  -2  -3  -3 43.2158 2.74344   9
  -2  -3  -3 46.0132 2.53932   7
  -2  -3  -3 41.2216 2.71987   4
  -2  -3  -3 45.9932 2.88850   9
   2   3   3 46.6473 2.83754   9
   2   3   3 41.1461 2.62389   1
   2   3   3 39.2681 2.75137   9
   2   3   3 43.3662 2.38057   2
   2   3   3 40.8325 2.63589   5
   2   3   3 40.2385 2.51374   7
  -3  -3  -3 427.176 19.6752   8
  -3  -3  -3 446.453 19.8692   1
  -3  -3  -3 414.621 20.1484   3
  -3  -3  -3 436.819 20.0385   6
  -3  -3  -3 435.336 20.2003   4
  -3  -3  -3 456.270 19.5488   2
   3   3   3 447.872 19.9050   5
   3   3   3 470.411 19.6237   7
   3   3   3 434.264 20.1904   9
   3   3   3 444.812 19.9802   1
   3   3   3 434.450 20.1620   6
  -4  -3  -3 595.425 25.5210   2
  -4  -3  -3 570.399 25.7962   8
  -4  -3  -3 553.128 26.3566   3
  -4  -3  -3 553.704 26.3376   4
  -4  -3  -3 572.215 26.1853   6
   4   3   3 596.644 25.8650   5
   4   3   3 581.105 26.2966   9
   4   3   3 566.611 26.3029   6
   4   3   3 590.951 26.0471   1
   4   3   3 601.622 25.3196   7
  -5  -3  -3 29.1749 2.57367   3
  -5  -3  -3 28.0791 2.52507   6
  -5  -3  -3 30.3849 1.88866   2
  -5  -3  -3 31.6226 2.23729   8
  -5  -3  -3 26.1125 2.83984   4
   5   3   3 28.7635 2.24871   1
   5   3   3 21.3723 2.60656   6
   5   3   3 31.7309 2.13904   5
   5   3   3 28.2376 2.42353   9
  -6  -3  -3 58.4632 4.34110   4
  -6  -3  -3 57.3141 4.33530   3
  -6  -3  -3 58.9206 3.79053   8
  -6  -3  -3 68.5258 3.47847   2
   6   3   3 66.6926 3.70165   5
   6   3   3 62.0218 3.98431   1
   6   3   3 56.9978 4.14493   6
   6   3   3 53.0966 4.00205   9
  -7  -3  -3 125.024 7.37359   3
  -7  -3  -3 124.625 6.71293   8
  -7  -3  -3 117.443 6.39805   2
  -7  -3  -3 112.810 7.14239   4
   7   3   3 130.260 7.32084   9
   7   3   3 105.973 6.96440   6
   7   3   3 123.662 6.83505   1
   7   3   3 122.068 6.38959   5
  -8  -3  -3 10.2767 1.94151   8
  -8  -3  -3 11.8829 2.29413   4
  -8  -3  -3 10.1952 2.15605   3
   8   3   3 9.60440 1.99789   6
   8   3   3 9.70644 2.05690   4
   8   3   3 13.9596 2.36784   9
   8   3   3 12.2039 2.14499   1
  -9  -3  -3 0.66319 1.40665   4
  -9  -3  -3 -0.0159 1.11523   8
  -9  -3  -3 4.91713 1.86854   3
   9   3   3 0.16863 1.25241   6
   9   3   3 2.29997 1.77789   9
   9   3   3 0.94893 1.03995   1
   9   3   3 2.34551 1.64555   4
 -10  -3  -3 -0.9982 1.49890   4
 -10  -3  -3 0.37845 1.09408   3
 -10  -3  -3 -1.2033 1.14627   8
  10   3   3 0.12737 1.30147   4
  10   3   3 -0.0952 1.01418   6
  10   3   3 -1.8012 1.17111   1
 -11  -3  -3 0.95280 1.30394   3
 -11  -3  -3 -1.0583 0.86058   8
 -11  -3  -3 -1.3907 1.58170   4
  11   3   3 0.31298 1.66291   6
  11   3   3 -0.2856 1.70024   1
  11   3   3 -1.8076 1.28703   4
 -12  -3  -3 5.13415 2.40413   8
 -12  -3  -3 3.39652 2.41173   3
  12   3   3 0.52877 1.84296   6
  12   3   3 2.36911 1.72284   1
   9  -4  -3 6.78047 2.76930   1
  -9   4   3 4.14209 1.75047   2
  -9   4   3 6.36714 1.98755   8
   8  -4  -3 -1.8718 0.88896   1
   8  -4  -3 1.74304 1.81091   5
  -8   4   3 1.09728 1.30734   2
  -8   4   3 -1.0535 1.20005   8
   7  -4  -3 53.6455 4.75965   5
   7  -4  -3 43.2418 3.85287   6
   7  -4  -3 39.4911 4.75460   1
  -7   4   3 40.8807 3.63206   8
  -7   4   3 37.7332 4.04814   7
  -7   4   3 50.8200 4.03675   2
   6  -4  -3 38.4835 4.35215   1
   6  -4  -3 33.8129 5.04696   9
   6  -4  -3 32.5162 3.54716   6
   6  -4  -3 44.9794 3.94904   5
  -6   4   3 31.7683 3.56670   7
  -6   4   3 38.8524 3.51930   2
  -6   4   3 30.6473 2.80461   8
   5  -4  -3 61.4167 4.45311   7
   5  -4  -3 61.8635 5.07193   9
   5  -4  -3 54.6580 4.43704   1
   5  -4  -3 54.9852 4.04606   6
   5  -4  -3 56.3278 4.79698   5
  -5   4   3 60.7199 4.35686   7
  -5   4   3 52.2229 4.17386   2
  -5   4   3 62.9537 3.97775   8
   4  -4  -3 35.8874 3.50771   9
   4  -4  -3 29.9556 3.62476   5
   4  -4  -3 37.5343 3.76992   1
   4  -4  -3 41.4486 2.83763   6
   4  -4  -3 34.6520 2.96313   7
  -4   4   3 34.1996 2.86547   2
  -4   4   3 31.1904 2.57291   8
  -4   4   3 29.9961 3.29800   7
   3  -4  -3 -0.3547 0.75690   7
   3  -4  -3 0.03132 0.59744   1
   3  -4  -3 -0.8357 0.79275   9
   3  -4  -3 0.33208 0.97363   5
   3  -4  -3 0.03286 0.49384   6
  -3   4   3 0.36830 0.66041   7
  -3   4   3 0.06026 0.45295   8
  -3   4   3 0.59126 0.83870   2
   2  -4  -3 33.8535 3.20169   9
   2  -4  -3 46.8018 2.26659   4
   2  -4  -3 45.7387 2.86764   6
   2  -4  -3 42.0692 3.19322   1
   2  -4  -3 41.9726 3.13958   7
   2  -4  -3 46.1847 3.52779   5
  -2   4   3 46.6846 3.12987   2
  -2   4   3 43.1070 3.17572   7
  -2   4   3 41.9801 2.65352   8
   1  -4  -3 355.275 15.2957   4
   1  -4  -3 345.249 16.4107   9
   1  -4  -3 344.817 15.6713   6
   1  -4  -3 336.164 16.0106   1
   1  -4  -3 348.766 16.1450   7
   1  -4  -3 327.535 16.3371   5
  -1   4   3 340.343 15.4375   8
  -1   4   3 342.578 16.1516   7
  -1   4   3 344.901 15.8821   2
  -1   4   3 327.245 15.1128   3
   0  -4  -3 63.9124 4.24306   5
   0  -4  -3 72.9253 4.35849   9
   0  -4  -3 70.6346 3.74397   4
   0  -4  -3 74.1827 4.12335   1
   0  -4  -3 76.5171 4.28946   7
   0  -4  -3 67.9615 3.68243   3
   0  -4  -3 74.2613 3.93213   6
   0   4   3 71.7052 3.68246   8
   0   4   3 65.4069 3.60788   3
   0   4   3 67.8201 4.21058   7
   0   4   3 70.8260 4.00070   2
  -1  -4  -3 151.210 7.48657   1
  -1  -4  -3 151.629 7.79637   5
  -1  -4  -3 149.793 7.47620   4
  -1  -4  -3 160.465 7.49826   6
  -1  -4  -3 145.111 7.44249   3
  -1  -4  -3 152.472 7.23286   8
  -1  -4  -3 150.385 7.70894   9
  -1  -4  -3 159.112 7.69759   7
  -1  -4  -3 148.634 7.43067   2
   1   4   3 155.827 7.84506   9
   1   4   3 155.802 7.48094   2
   1   4   3 153.924 7.70320   7
   1   4   3 146.136 7.19713   8
  -2  -4  -3 589.219 25.9098   2
  -2  -4  -3 571.989 26.2253   4
  -2  -4  -3 533.460 26.1497   3
  -2  -4  -3 567.651 26.0433   6
  -2  -4  -3 585.259 26.0727   7
  -2  -4  -3 573.512 25.9861   1
  -2  -4  -3 626.971 25.8553   8
  -2  -4  -3 601.280 26.2411   5
  -2  -4  -3 572.992 26.2268   9
   2   4   3 577.096 25.9003   2
   2   4   3 573.933 26.2248   5
   2   4   3 581.269 26.3738   9
   2   4   3 610.175 26.1631   7
  -3  -4  -3 729.055 32.1045   1
  -3  -4  -3 723.936 32.3114   6
  -3  -4  -3 734.638 31.9560   2
  -3  -4  -3 621.585 32.3714   3
  -3  -4  -3 758.315 32.0201   7
  -3  -4  -3 726.318 32.5721   4
  -3  -4  -3 693.979 31.9694   8
  -3  -4  -3 790.014 32.2354   5
   3   4   3 715.760 32.4873   9
   3   4   3 744.575 32.0581   7
   3   4   3 701.922 32.2075   1
   3   4   3 733.817 32.2208   5
  -4  -4  -3 11.3967 1.85829   3
  -4  -4  -3 15.4014 1.18016   7
  -4  -4  -3 11.7990 1.44185   8
  -4  -4  -3 9.87262 1.71630   4
  -4  -4  -3 8.79147 1.50000   6
   4   4   3 12.8438 1.75015   9
   4   4   3 10.5586 1.57331   1
   4   4   3 14.6621 1.96608   6
   4   4   3 13.0402 1.15436   7
   4   4   3 12.6187 1.48250   5
  -5  -4  -3 0.33918 0.83742   3
  -5  -4  -3 -0.3370 0.40332   8
  -5  -4  -3 -0.1428 0.55900   4
  -5  -4  -3 0.07487 0.81219   6
  -5  -4  -3 -0.0518 0.37198   2
   5   4   3 0.84643 0.62567   1
   5   4   3 -0.5603 0.66546   9
   5   4   3 -1.3928 0.69560   6
   5   4   3 -0.4494 0.45989   5
   5   4   3 -0.0461 0.30305   7
  -6  -4  -3 216.532 9.55557   2
  -6  -4  -3 172.859 10.3540   4
  -6  -4  -3 191.497 9.86250   8
  -6  -4  -3 186.173 10.5119   3
   6   4   3 194.386 10.2472   9
   6   4   3 214.566 9.61250   5
   6   4   3 193.140 10.3891   6
   6   4   3 202.475 9.99076   1
  -7  -4  -3 348.499 16.2783   8
  -7  -4  -3 318.898 16.8943   4
  -7  -4  -3 319.874 16.9421   3
   7   4   3 341.021 16.7062   9
   7   4   3 325.274 16.9586   4
   7   4   3 362.612 16.4279   1
   7   4   3 355.636 16.9478   6
  -8  -4  -3 2.03342 1.43764   4
  -8  -4  -3 4.07803 1.47794   8
  -8  -4  -3 0.54552 1.28695   3
   8   4   3 2.57345 1.34623   4
   8   4   3 2.39962 1.40363   6
   8   4   3 4.28455 1.35596   1
   8   4   3 3.86830 1.60412   9
  -9  -4  -3 10.1906 2.13992   8
  -9  -4  -3 6.81853 2.33077   4
  -9  -4  -3 8.86425 2.49731   3
   9   4   3 7.86824 2.42292   4
   9   4   3 9.93100 2.42177   6
   9   4   3 13.4195 2.34701   1
   9   4   3 8.84958 2.26308   9
 -10  -4  -3 -1.8839 1.16659   8
 -10  -4  -3 0.27757 1.22419   3
 -10  -4  -3 -0.8374 1.41296   4
  10   4   3 1.65050 1.72294   1
  10   4   3 -1.0925 0.94957   6
  10   4   3 -0.0114 1.64161   4
 -11  -4  -3 -2.0557 1.43111   8
 -11  -4  -3 -0.1096 1.86426   4
 -11  -4  -3 2.70901 1.81154   3
  11   4   3 1.06398 1.38016   6
  11   4   3 -1.9837 1.33644   1
  11   4   3 -1.5275 1.46264   4
 -12  -4  -3 0.32764 1.32107   8
 -12  -4  -3 1.71740 2.06171   3
 -12  -4  -3 4.72573 2.39762   4
  12   4   3 1.44192 2.02190   1
  12   4   3 -0.0375 1.85154   4
   8  -5  -3 7.81788 2.54303   1
   8  -5  -3 9.05878 2.81819   5
  -8   5   3 4.18287 2.00819   2
  -8   5   3 6.36745 2.05981   8
   7  -5  -3 12.3855 2.80619   5
   7  -5  -3 6.73719 2.25214   1
  -7   5   3 6.41237 1.94301   7
  -7   5   3 12.8590 2.18673   8
  -7   5   3 12.3081 2.70156   2
   6  -5  -3 3.89567 1.48914   7
   6  -5  -3 4.27192 1.74440   1
   6  -5  -3 7.11684 2.31996   5
  -6   5   3 7.18999 1.93009   2
  -6   5   3 8.98202 1.95508   7
  -6   5   3 6.24709 1.77583   8
   5  -5  -3 1.61577 1.67115   9
   5  -5  -3 2.26201 1.07221   6
   5  -5  -3 -0.3555 1.17573   7
   5  -5  -3 -0.5571 0.95149   1
   5  -5  -3 -0.5142 0.84930   5
  -5   5   3 2.29883 1.22513   8
  -5   5   3 -0.1836 0.77989   2
  -5   5   3 0.48959 1.16136   7
   4  -5  -3 199.246 10.3874   6
   4  -5  -3 209.192 11.9222   9
   4  -5  -3 200.316 11.5315   5
   4  -5  -3 210.685 11.2695   1
   4  -5  -3 216.346 11.2165   7
  -4   5   3 204.589 11.0849   7
  -4   5   3 212.043 10.9620   2
  -4   5   3 216.470 10.4136   8
   3  -5  -3 85.5735 6.14485   5
   3  -5  -3 95.9187 5.97443   1
   3  -5  -3 112.128 6.74524   9
   3  -5  -3 100.711 5.96946   7
   3  -5  -3 93.6345 5.26220   6
  -3   5   3 92.0101 5.14894   8
  -3   5   3 80.3174 5.63546   7
  -3   5   3 95.8789 5.73828   2
   2  -5  -3 23.3779 3.12000   5
   2  -5  -3 26.3386 2.99553   7
   2  -5  -3 25.5681 3.20767   9
   2  -5  -3 29.7535 2.22358   6
   2  -5  -3 29.1006 3.02839   1
  -2   5   3 27.8063 1.89642   3
  -2   5   3 28.3600 3.12266   7
  -2   5   3 32.5745 2.58036   2
  -2   5   3 27.5356 2.14527   8
   1  -5  -3 8.71620 1.72158   5
   1  -5  -3 11.1131 1.01456   4
   1  -5  -3 10.4961 1.85514   7
   1  -5  -3 11.7885 1.44893   6
   1  -5  -3 7.59679 1.61488   9
   1  -5  -3 7.36013 1.54627   1
  -1   5   3 10.2223 1.80702   7
  -1   5   3 10.4646 1.35174   8
  -1   5   3 10.1594 1.62586   2
  -1   5   3 9.58580 1.07892   3
   0  -5  -3 12.0135 1.64435   2
   0  -5  -3 12.6662 1.43827   4
   0  -5  -3 12.2175 1.50028   6
   0  -5  -3 14.0166 1.96015   9
   0  -5  -3 15.0064 1.93558   7
   0  -5  -3 12.4410 1.95776   5
   0  -5  -3 14.8501 1.81093   1
   0   5   3 14.4181 1.48160   8
   0   5   3 14.3846 1.79347   2
   0   5   3 11.4031 1.32459   3
   0   5   3 12.3791 1.86764   7
  -1  -5  -3 198.797 9.19094   6
  -1  -5  -3 184.924 9.25065   2
  -1  -5  -3 181.566 9.45125   9
  -1  -5  -3 205.063 9.33262   1
  -1  -5  -3 181.356 9.20036   4
  -1  -5  -3 200.935 9.62959   7
  -1  -5  -3 181.860 8.99400   8
  -1  -5  -3 201.709 9.76128   5
  -1  -5  -3 177.175 9.20640   3
   1   5   3 194.161 9.03079   8
   1   5   3 197.631 9.34076   2
   1   5   3 188.044 9.57097   7
   1   5   3 165.655 9.04765   3
  -2  -5  -3 255.409 12.9767   3
  -2  -5  -3 269.996 12.5909   8
  -2  -5  -3 274.873 12.7768   6
  -2  -5  -3 258.971 12.9564   4
  -2  -5  -3 276.214 13.0920   5
  -2  -5  -3 288.356 13.0463   7
  -2  -5  -3 283.233 13.0454   9
  -2  -5  -3 256.337 12.6531   1
  -2  -5  -3 280.805 12.8050   2
   2   5   3 279.489 13.0358   7
   2   5   3 265.577 13.0966   9
   2   5   3 258.316 12.5660   8
   2   5   3 275.703 12.8021   2
  -3  -5  -3 24.1376 1.93282   2
  -3  -5  -3 28.8414 2.19009   5
  -3  -5  -3 23.3432 1.97219   7
  -3  -5  -3 25.5996 2.00575   1
  -3  -5  -3 24.3199 2.01592   6
  -3  -5  -3 23.5114 1.90676   8
  -3  -5  -3 21.4890 2.49211   4
  -3  -5  -3 18.2075 2.30719   3
   3   5   3 26.5725 2.09190   7
   3   5   3 27.0276 2.21476   6
   3   5   3 25.0937 2.12790   5
   3   5   3 22.3727 2.20612   9
   3   5   3 23.7837 2.08683   1
  -4  -5  -3 104.244 6.16384   6
  -4  -5  -3 112.608 6.55053   4
  -4  -5  -3 117.781 5.84782   7
  -4  -5  -3 109.484 6.55930   3
  -4  -5  -3 109.352 5.96152   8
  -4  -5  -3 110.169 5.89476   1
  -4  -5  -3 116.518 5.92514   2
   4   5   3 113.713 6.34802   9
   4   5   3 118.403 6.01396   5
   4   5   3 107.247 5.99783   1
   4   5   3 120.189 5.91307   7
   4   5   3 115.004 6.43310   6
  -5  -5  -3 2.69960 1.12909   4
  -5  -5  -3 1.70042 0.94985   3
  -5  -5  -3 2.95459 1.04562   6
  -5  -5  -3 2.31070 0.83252   2
  -5  -5  -3 3.84579 1.07876   8
  -5  -5  -3 4.05779 0.76983   7
   5   5   3 5.41138 0.89365   7
   5   5   3 4.86363 1.33078   9
   5   5   3 2.36265 0.81436   5
   5   5   3 1.77842 0.92654   6
   5   5   3 6.95645 1.35865   1
  -6  -5  -3 126.781 6.51692   2
  -6  -5  -3 113.356 7.34944   4
  -6  -5  -3 108.094 7.31528   3
  -6  -5  -3 131.106 6.91922   8
   6   5   3 134.205 6.90219   1
   6   5   3 117.382 6.97870   9
   6   5   3 115.185 7.40473   4
   6   5   3 128.477 7.43910   6
   6   5   3 138.903 6.49570   5
  -7  -5  -3 1.63152 1.32853   4
  -7  -5  -3 -0.5658 1.07503   8
  -7  -5  -3 1.24322 1.51354   3
   7   5   3 0.32019 1.17980   9
   7   5   3 3.20059 1.40609   4
   7   5   3 1.11076 1.09519   1
   7   5   3 3.68293 1.70995   6
  -8  -5  -3 5.05380 1.83250   4
  -8  -5  -3 3.95031 1.56005   8
  -8  -5  -3 5.01056 1.96221   3
   8   5   3 6.18747 1.90491   6
   8   5   3 6.46593 1.62477   1
   8   5   3 4.87244 1.46333   9
   8   5   3 6.67210 2.00920   4
  -9  -5  -3 73.1034 5.20234   8
  -9  -5  -3 60.0125 5.46724   3
  -9  -5  -3 59.7266 5.65457   4
   9   5   3 78.0849 5.34061   1
   9   5   3 73.8940 6.05789   4
   9   5   3 72.9925 5.39587   9
   9   5   3 81.2224 5.95489   6
 -10  -5  -3 5.46477 2.41983   3
 -10  -5  -3 3.75311 1.82579   4
 -10  -5  -3 5.00893 1.90576   8
  10   5   3 3.17627 1.78020   1
  10   5   3 1.42050 1.43283   4
  10   5   3 2.47040 1.58674   6
 -11  -5  -3 -0.3408 1.44955   3
 -11  -5  -3 -1.2431 1.14015   4
 -11  -5  -3 -1.5079 1.46091   8
  11   5   3 0.24319 1.22597   1
  11   5   3 -0.3897 1.13818   6
  11   5   3 -0.8076 1.07831   4
   8  -6  -3 1.60220 2.51009   1
   8  -6  -3 0.36503 2.06414   5
  -8   6   3 1.55467 1.74692   8
  -8   6   3 -1.3700 1.71873   2
   7  -6  -3 5.57281 2.46611   1
   7  -6  -3 2.75725 2.11388   5
  -7   6   3 1.34773 1.29454   8
  -7   6   3 5.06758 2.11236   2
  -7   6   3 3.55050 1.90877   7
   6  -6  -3 6.85410 2.22587   1
   6  -6  -3 8.95292 2.35111   7
   6  -6  -3 6.06593 2.05922   5
  -6   6   3 6.50159 2.01770   7
  -6   6   3 6.98346 2.01663   2
  -6   6   3 7.52280 1.96054   8
   5  -6  -3 2.64414 1.70226   1
   5  -6  -3 1.59137 1.53526   7
   5  -6  -3 1.50292 1.66406   5
  -5   6   3 1.50420 1.22850   2
  -5   6   3 0.58514 1.30787   7
  -5   6   3 2.97192 1.48131   8
   4  -6  -3 -0.2538 1.33639   9
   4  -6  -3 0.48421 1.41115   1
   4  -6  -3 -1.6547 1.21034   5
   4  -6  -3 -0.6114 0.80258   7
  -4   6   3 0.32222 0.86622   7
  -4   6   3 -0.4019 1.09080   2
  -4   6   3 1.70423 1.22597   8
   3  -6  -3 66.7795 4.81910   7
   3  -6  -3 59.9908 3.79284   6
   3  -6  -3 57.5824 4.54232   1
   3  -6  -3 60.6519 4.91122   9
   3  -6  -3 54.9470 4.71392   5
  -3   6   3 56.8591 3.85392   8
  -3   6   3 59.0578 4.39628   2
  -3   6   3 50.0796 4.43657   7
   2  -6  -3 14.9360 2.36593   7
   2  -6  -3 17.0793 2.80805   9
   2  -6  -3 13.2685 2.61971   5
   2  -6  -3 17.5782 1.94277   6
   2  -6  -3 15.3510 2.44482   1
  -2   6   3 16.8434 2.01578   8
  -2   6   3 9.33150 2.01504   7
  -2   6   3 13.3795 2.12569   2
   1  -6  -3 92.0456 5.54750   7
   1  -6  -3 76.0607 5.10211   1
   1  -6  -3 83.5776 5.58863   9
   1  -6  -3 79.2628 4.61308   6
   1  -6  -3 76.7986 5.49489   5
  -1   6   3 89.1164 4.72026   8
  -1   6   3 84.7648 5.41696   7
  -1   6   3 81.5958 4.37717   3
  -1   6   3 79.9889 5.06190   2
   0  -6  -3 62.4782 4.53708   5
   0  -6  -3 62.8411 4.11574   2
   0  -6  -3 61.4951 3.59801   4
   0  -6  -3 68.9822 3.74707   6
   0  -6  -3 62.0720 4.29091   7
   0  -6  -3 61.8618 4.33052   9
   0  -6  -3 58.9324 3.98180   1
   0   6   3 58.9203 4.23200   7
   0   6   3 60.9582 3.67191   8
   0   6   3 55.0448 3.50575   3
   0   6   3 51.6675 3.44233   4
   0   6   3 65.6246 4.16795   2
  -1  -6  -3 174.150 8.27067   6
  -1  -6  -3 178.545 8.96106   7
  -1  -6  -3 163.630 8.37521   4
  -1  -6  -3 167.650 8.94866   5
  -1  -6  -3 180.835 8.64924   2
  -1  -6  -3 159.587 8.19690   8
  -1  -6  -3 160.402 8.35623   1
  -1  -6  -3 157.644 8.42621   3
  -1  -6  -3 165.193 8.66187   9
   1   6   3 166.766 8.21845   8
   1   6   3 143.460 8.21599   3
   1   6   3 154.683 8.74259   7
   1   6   3 174.246 8.63230   2
  -2  -6  -3 1.26631 0.76021   8
  -2  -6  -3 0.70668 0.82573   7
  -2  -6  -3 0.41666 0.65188   6
  -2  -6  -3 -0.0769 0.72396   3
  -2  -6  -3 -0.1261 0.75567   9
  -2  -6  -3 0.13305 0.53321   1
  -2  -6  -3 0.39176 0.70035   2
  -2  -6  -3 0.35337 0.56426   4
  -2  -6  -3 2.07628 1.07571   5
   2   6   3 0.58851 0.80081   2
   2   6   3 -0.3003 0.61194   8
   2   6   3 -0.4016 0.64628   3
   2   6   3 0.20845 0.81003   7
   2   6   3 0.44419 0.80184   9
  -3  -6  -3 30.2773 2.29544   1
  -3  -6  -3 30.2926 2.61152   9
  -3  -6  -3 35.3959 2.54116   6
  -3  -6  -3 28.7874 2.63662   4
  -3  -6  -3 30.5462 2.50928   5
  -3  -6  -3 32.5170 2.61139   7
  -3  -6  -3 32.0891 2.49585   2
  -3  -6  -3 31.5638 2.41145   8
  -3  -6  -3 29.0702 2.77020   3
   3   6   3 33.9587 2.49519   1
   3   6   3 33.6411 2.64746   6
   3   6   3 28.2512 2.56430   7
   3   6   3 28.6963 2.65858   9
   3   6   3 29.5455 2.48901   5
  -4  -6  -3 72.3976 5.15076   4
  -4  -6  -3 77.2945 4.68796   8
  -4  -6  -3 62.5608 5.01664   3
  -4  -6  -3 74.3930 4.82661   6
  -4  -6  -3 83.6254 4.73951   2
  -4  -6  -3 89.2604 4.79386   7
  -4  -6  -3 83.5905 4.72710   5
  -4  -6  -3 84.5821 4.60722   1
   4   6   3 78.0046 4.67985   1
   4   6   3 75.6890 4.95190   6
   4   6   3 89.7259 5.16807   9
   4   6   3 88.4378 4.79849   7
   4   6   3 82.4525 4.75887   5
  -5  -6  -3 5.31759 1.38403   8
  -5  -6  -3 6.97034 1.84771   4
  -5  -6  -3 7.80512 1.84151   3
  -5  -6  -3 7.45806 1.41204   2
  -5  -6  -3 5.62376 1.38941   6
  -5  -6  -3 6.78596 1.17615   7
   5   6   3 7.50955 1.97757   4
   5   6   3 8.56508 1.70921   6
   5   6   3 4.99473 1.26964   1
   5   6   3 7.88450 1.32496   7
   5   6   3 4.98607 1.47929   9
   5   6   3 6.44828 1.31183   5
  -6  -6  -3 -0.3275 0.93949   8
  -6  -6  -3 1.83116 1.50884   4
  -6  -6  -3 0.80600 1.39674   3
  -6  -6  -3 0.95327 0.86684   2
   6   6   3 0.00360 0.87371   9
   6   6   3 0.64538 1.42132   4
   6   6   3 1.92497 1.09168   1
   6   6   3 2.40338 1.42915   6
  -7  -6  -3 12.2244 2.04143   8
  -7  -6  -3 12.2080 2.63565   3
  -7  -6  -3 5.46886 2.00190   4
   7   6   3 13.2741 2.44794   6
   7   6   3 8.01561 1.83417   9
   7   6   3 8.17799 2.35035   4
   7   6   3 9.97998 1.82861   1
  -8  -6  -3 7.14722 2.07099   4
  -8  -6  -3 10.3949 2.08003   8
  -8  -6  -3 8.83315 2.50940   3
   8   6   3 5.43450 2.09012   6
   8   6   3 8.45987 2.05438   9
   8   6   3 6.61415 1.76449   1
   8   6   3 9.59221 2.37928   4
  -9  -6  -3 5.46416 2.39166   3
  -9  -6  -3 13.0284 2.49718   8
  -9  -6  -3 9.54587 2.69978   4
   9   6   3 8.44236 1.92252   1
   9   6   3 8.55380 2.38255   6
   9   6   3 8.13364 2.24096   9
   9   6   3 7.02305 2.55674   4
 -10  -6  -3 14.3217 2.65989   8
 -10  -6  -3 10.6936 2.87226   4
 -10  -6  -3 10.7812 3.13279   3
  10   6   3 12.2929 2.39264   1
  10   6   3 14.3290 3.10972   4
  10   6   3 14.8951 3.27117   6
 -11  -6  -3 -0.6488 1.50872   8
 -11  -6  -3 0.51988 1.54960   3
 -11  -6  -3 3.65637 2.24861   4
  11   6   3 -1.2087 1.69537   6
  11   6   3 0.62822 1.69157   1
  11   6   3 -0.4767 1.92230   4
   7  -7  -3 2.93980 1.74355   7
   7  -7  -3 2.91630 2.26998   5
   7  -7  -3 5.75610 2.57590   1
  -7   7   3 4.88664 2.14130   8
  -7   7   3 2.07240 1.66706   2
  -7   7   3 6.17810 2.17588   7
   6  -7  -3 8.11382 2.98987   5
   6  -7  -3 8.54911 2.31089   7
   6  -7  -3 6.73626 2.19875   1
  -6   7   3 7.60442 2.13015   8
  -6   7   3 1.87837 2.01955   2
  -6   7   3 6.70584 1.89104   7
   5  -7  -3 11.2322 3.01782   5
   5  -7  -3 5.30301 1.94514   7
   5  -7  -3 14.6937 3.04237   1
  -5   7   3 10.4457 2.29044   2
  -5   7   3 15.1398 2.50885   8
  -5   7   3 13.5923 2.64722   7
   4  -7  -3 20.5880 3.28960   1
   4  -7  -3 22.5268 3.94930   5
   4  -7  -3 13.8876 2.92671   7
  -4   7   3 18.0226 3.05949   7
  -4   7   3 13.3594 2.34817   8
  -4   7   3 17.9500 2.91450   2
   3  -7  -3 6.29556 2.01395   9
   3  -7  -3 7.40645 2.36019   5
   3  -7  -3 7.78647 1.98965   7
   3  -7  -3 5.21252 1.66834   1
  -3   7   3 6.68938 1.61825   8
  -3   7   3 7.87119 1.90404   2
  -3   7   3 4.86218 1.75644   7
   2  -7  -3 36.4348 4.35792   5
   2  -7  -3 34.2259 4.05751   9
   2  -7  -3 36.4106 3.94094   1
   2  -7  -3 37.4840 4.20352   7
  -2   7   3 42.9204 3.64228   2
  -2   7   3 39.7354 3.10023   8
  -2   7   3 31.4668 3.89346   7
   1  -7  -3 0.55312 1.26376   7
   1  -7  -3 2.24397 0.88836   6
   1  -7  -3 0.93237 0.86747   1
   1  -7  -3 1.47620 1.18367   9
   1  -7  -3 2.44890 1.32533   5
  -1   7   3 2.33559 1.35197   2
  -1   7   3 -0.3956 1.28288   7
  -1   7   3 1.57631 1.01932   8
   0  -7  -3 70.8028 4.60256   1
   0  -7  -3 71.3394 4.14927   6
   0  -7  -3 72.6773 4.70573   2
   0  -7  -3 70.5041 4.92776   9
   0  -7  -3 63.5603 5.04508   5
   0  -7  -3 68.5307 5.00232   7
   0   7   3 66.0152 4.10228   3
   0   7   3 73.8731 4.36556   8
   0   7   3 65.0071 4.99543   7
   0   7   3 66.1379 4.59955   2
  -1  -7  -3 26.8736 2.20526   6
  -1  -7  -3 28.3220 3.06245   2
  -1  -7  -3 25.6933 2.91448   9
  -1  -7  -3 26.3129 3.15181   5
  -1  -7  -3 26.0404 3.11995   7
  -1  -7  -3 23.2178 2.60268   1
  -1  -7  -3 25.0204 2.65599   4
   1   7   3 24.6230 2.21491   4
   1   7   3 26.8898 3.03825   2
   1   7   3 23.2009 2.48459   8
   1   7   3 29.4737 3.24265   7
   1   7   3 24.0422 2.28759   3
  -2  -7  -3 89.7490 5.61496   5
  -2  -7  -3 84.5799 4.97760   8
  -2  -7  -3 92.6769 5.56872   7
  -2  -7  -3 87.7805 5.02366   1
  -2  -7  -3 81.0659 5.23552   9
  -2  -7  -3 80.8394 5.34229   3
  -2  -7  -3 91.0987 5.40326   4
  -2  -7  -3 87.5373 5.00534   6
  -2  -7  -3 86.9818 5.30547   2
   2   7   3 91.8440 5.53754   9
   2   7   3 88.2226 5.40298   2
   2   7   3 74.4678 5.10527   3
   2   7   3 77.7496 5.30803   7
   2   7   3 87.4633 5.06406   8
   2   7   3 84.7573 5.20720   4
  -3  -7  -3 340.893 16.8953   8
  -3  -7  -3 372.612 17.2105   2
  -3  -7  -3 363.169 16.8405   1
  -3  -7  -3 384.244 17.4278   5
  -3  -7  -3 371.731 17.2124   9
  -3  -7  -3 346.264 17.5468   3
  -3  -7  -3 385.413 17.4481   7
  -3  -7  -3 361.750 17.0136   6
  -3  -7  -3 363.176 17.5656   4
   3   7   3 371.955 17.0658   1
   3   7   3 368.924 17.2392   6
   3   7   3 340.749 17.3370   4
   3   7   3 354.658 17.2635   5
   3   7   3 363.367 17.0068   8
   3   7   3 308.956 17.1564   3
   3   7   3 352.130 17.2989   9
   3   7   3 385.418 17.3098   2
   3   7   3 353.594 17.2808   7
  -4  -7  -3 -0.3225 1.11399   3
  -4  -7  -3 -0.0199 0.78196   6
  -4  -7  -3 -0.6765 0.76519   5
  -4  -7  -3 0.10788 0.76977   1
  -4  -7  -3 -2.3256 0.63312   8
  -4  -7  -3 0.15212 0.58632   2
  -4  -7  -3 -1.0779 0.60175   7
  -4  -7  -3 0.63947 1.02331   4
   4   7   3 0.08143 0.85009   7
   4   7   3 0.53898 0.93454   9
   4   7   3 0.04750 0.91571   6
   4   7   3 -0.0841 1.06995   4
   4   7   3 -0.2154 0.83303   1
   4   7   3 1.80248 1.01748   5
  -5  -7  -3 -0.7825 0.67588   2
  -5  -7  -3 -0.8519 0.85715   6
  -5  -7  -3 -0.2082 1.01274   4
  -5  -7  -3 -1.6799 0.98859   3
  -5  -7  -3 -1.4809 0.82824   8
  -5  -7  -3 -0.5462 0.69507   7
  -5  -7  -3 -0.3611 0.67715   5
   5   7   3 -2.3672 1.07186   4
   5   7   3 -0.0413 0.80542   7
   5   7   3 0.30612 0.92442   9
   5   7   3 0.22562 0.80512   5
   5   7   3 0.07060 0.74524   1
   5   7   3 -0.8984 0.86354   6
  -6  -7  -3 1.52559 1.57594   4
  -6  -7  -3 0.70028 1.16099   8
  -6  -7  -3 1.87746 1.11639   2
  -6  -7  -3 1.36838 1.20327   3
   6   7   3 1.22212 1.11342   9
   6   7   3 0.96774 1.48057   4
   6   7   3 0.46393 1.25303   6
   6   7   3 1.44138 0.85009   1
  -7  -7  -3 1.98752 1.07632   8
  -7  -7  -3 -0.5203 1.04197   4
  -7  -7  -3 -0.4090 0.97525   3
   7   7   3 0.07464 1.16105   4
   7   7   3 0.75883 1.00116   1
   7   7   3 0.49384 1.05388   9
   7   7   3 0.09969 0.95920   6
  -8  -7  -3 0.30235 1.70258   3
  -8  -7  -3 -0.4570 0.84344   8
  -8  -7  -3 -1.3220 0.87289   4
   8   7   3 -0.3267 1.08504   1
   8   7   3 -0.7300 1.50590   6
   8   7   3 -0.9292 1.01826   9
   8   7   3 2.04028 1.86118   4
  -9  -7  -3 -0.0579 1.36051   8
  -9  -7  -3 1.61870 1.37438   3
  -9  -7  -3 -0.0079 1.81613   4
   9   7   3 0.10844 1.19361   6
   9   7   3 -0.7024 1.64208   4
   9   7   3 -0.6294 1.24728   1
 -10  -7  -3 0.46208 1.20596   8
 -10  -7  -3 -2.0832 1.74737   4
 -10  -7  -3 4.55526 2.08574   3
  10   7   3 0.09741 1.40913   4
  10   7   3 1.83746 1.62161   6
  10   7   3 0.78538 1.19456   1
 -11  -7  -3 5.20965 2.26197   8
 -11  -7  -3 3.98574 2.58652   3
 -11  -7  -3 2.51039 1.87198   4
  11   7   3 6.28846 2.17536   4
  11   7   3 5.52623 2.22383   6
   6  -8  -3 2.14709 2.33099   5
   6  -8  -3 -1.0282 1.22910   1
   6  -8  -3 -1.8100 1.24364   7
  -6   8   3 -1.6777 1.43916   8
  -6   8   3 0.33952 1.45422   2
  -6   8   3 0.38276 1.34327   7
   5  -8  -3 1.41529 2.02424   1
   5  -8  -3 2.65255 1.84951   7
   5  -8  -3 2.15555 1.77888   5
  -5   8   3 1.43352 1.76360   8
  -5   8   3 3.80850 1.74016   7
  -5   8   3 6.34025 1.97163   2
   4  -8  -3 8.78325 2.55251   5
   4  -8  -3 7.86502 2.44041   1
   4  -8  -3 8.00944 2.45627   7
  -4   8   3 11.1388 2.52026   2
  -4   8   3 4.02474 1.75495   8
  -4   8   3 4.44024 2.23150   7
   3  -8  -3 14.4895 2.79826   7
   3  -8  -3 14.1594 3.17598   5
   3  -8  -3 14.5463 2.59802   1
  -3   8   3 8.62425 1.73582   8
  -3   8   3 11.7185 2.41539   2
  -3   8   3 11.0082 2.43638   7
   2  -8  -3 54.7536 4.55883   1
   2  -8  -3 63.5548 5.29836   9
   2  -8  -3 54.2608 5.10777   5
   2  -8  -3 63.3228 5.09875   7
  -2   8   3 62.4362 4.90919   2
  -2   8   3 73.2000 4.54041   8
  -2   8   3 56.3089 4.88990   7
   1  -8  -3 0.78613 1.21545   9
   1  -8  -3 -1.1271 0.94058   1
   1  -8  -3 2.28714 1.56654   7
   1  -8  -3 1.05870 1.43649   5
  -1   8   3 -1.3789 1.19455   7
  -1   8   3 -1.1642 0.86979   8
  -1   8   3 0.05340 1.01036   2
   0  -8  -3 26.6202 3.22377   2
   0  -8  -3 26.7248 3.34480   9
   0  -8  -3 31.0715 3.74696   7
   0  -8  -3 24.6551 2.96777   1
   0  -8  -3 28.2145 3.66335   5
   0   8   3 32.9985 3.60608   2
   0   8   3 29.3469 3.63873   7
   0   8   3 28.9408 3.00192   8
  -1  -8  -3 0.58244 1.30893   2
  -1  -8  -3 1.95130 1.21886   5
  -1  -8  -3 0.06621 0.90953   1
  -1  -8  -3 -0.7800 0.88279   9
  -1  -8  -3 -0.5339 0.70814   7
  -1  -8  -3 0.91482 0.85551   6
   1   8   3 0.75510 0.75133   8
   1   8   3 -0.2956 0.84463   3
   1   8   3 0.18280 1.12634   7
   1   8   3 1.91193 1.35010   2
   1   8   3 0.06964 1.00188   9
  -2  -8  -3 52.8194 3.94203   2
  -2  -8  -3 44.6060 3.28248   6
  -2  -8  -3 49.1855 3.71335   9
  -2  -8  -3 42.6276 3.20036   1
  -2  -8  -3 46.7316 3.84278   3
  -2  -8  -3 47.9777 3.93157   7
  -2  -8  -3 44.5493 3.93660   5
  -2  -8  -3 42.1315 3.41800   8
  -2  -8  -3 49.0408 3.75382   4
   2   8   3 44.5970 3.83503   2
   2   8   3 50.9834 3.59676   6
   2   8   3 49.4266 3.87424   9
   2   8   3 43.7621 3.61293   3
   2   8   3 40.0839 3.70821   7
   2   8   3 39.0695 3.39147   4
   2   8   3 47.0842 3.52275   8
  -3  -8  -3 24.8998 3.00254   2
  -3  -8  -3 26.8717 2.81170   8
  -3  -8  -3 27.3395 3.31902   4
  -3  -8  -3 26.3537 3.33478   3
  -3  -8  -3 30.1612 3.33367   7
  -3  -8  -3 21.5558 2.71246   9
  -3  -8  -3 23.5000 2.70868   6
  -3  -8  -3 20.0583 2.84052   5
  -3  -8  -3 28.1801 2.42118   1
   3   8   3 23.7589 2.90241   9
   3   8   3 27.8849 3.19851   7
   3   8   3 25.4455 2.81416   8
   3   8   3 26.9445 2.97993   6
   3   8   3 21.7155 2.88660   4
   3   8   3 23.2787 3.01196   2
   3   8   3 27.2446 2.88400   1
   3   8   3 25.0176 3.09690   3
  -4  -8  -3 13.7778 1.90118   1
  -4  -8  -3 13.4697 2.13089   8
  -4  -8  -3 16.5412 2.72778   4
  -4  -8  -3 14.1638 2.20134   6
  -4  -8  -3 19.0875 2.48787   5
  -4  -8  -3 17.4649 2.37862   2
  -4  -8  -3 14.6974 2.77900   3
  -4  -8  -3 17.1537 2.50171   7
   4   8   3 18.3230 2.48912   5
   4   8   3 14.2578 2.28972   9
   4   8   3 17.9037 2.67745   4
   4   8   3 14.6457 2.16037   8
   4   8   3 19.5106 2.67239   6
   4   8   3 14.2186 2.53157   3
   4   8   3 18.5276 2.32866   1
   4   8   3 21.0244 2.67693   7
  -5  -8  -3 4.71628 1.59171   6
  -5  -8  -3 3.23048 1.32444   2
  -5  -8  -3 0.48600 1.10351   3
  -5  -8  -3 0.44397 1.12338   8
  -5  -8  -3 4.30231 1.63438   4
   5   8   3 2.44572 1.39719   6
   5   8   3 2.59668 1.15247   1
   5   8   3 2.04771 1.03862   9
   5   8   3 3.26374 1.21174   7
   5   8   3 1.36071 1.14383   4
   5   8   3 3.73035 1.45378   3
  -6  -8  -3 0.80753 0.98263   8
  -6  -8  -3 1.25166 1.63696   4
  -6  -8  -3 0.38802 1.13528   3
  -6  -8  -3 1.12871 1.13210   2
   6   8   3 1.17141 1.08958   1
   6   8   3 1.02889 1.53093   4
   6   8   3 1.91863 1.28624   9
   6   8   3 0.74477 1.16049   6
  -7  -8  -3 22.5694 3.68283   4
  -7  -8  -3 26.7858 3.33576   8
  -7  -8  -3 30.6385 4.21887   3
   7   8   3 31.3930 3.98212   6
   7   8   3 25.7769 3.84243   4
   7   8   3 27.7911 3.07308   1
  -8  -8  -3 -0.4106 1.27694   8
  -8  -8  -3 -0.8022 1.20763   3
  -8  -8  -3 -1.6579 1.54107   4
   8   8   3 1.58954 1.75919   6
   8   8   3 -0.1561 1.26108   4
  -9  -8  -3 -1.5273 1.70423   4
  -9  -8  -3 3.32872 1.55856   8
  -9  -8  -3 -2.1999 1.71351   3
   9   8   3 0.21262 1.86162   4
   9   8   3 -0.0615 1.31646   6
 -10  -8  -3 1.87138 1.40081   8
 -10  -8  -3 1.09240 1.63240   4
 -10  -8  -3 1.63928 2.50994   3
  10   8   3 2.99729 1.72823   6
  10   8   3 0.65675 1.55042   4
 -11  -8  -3 1.09336 1.84458   8
   5  -9  -3 11.0829 3.18014   7
   5  -9  -3 20.5054 3.73657   1
   5  -9  -3 8.03296 3.20170   5
  -5   9   3 13.4339 2.87469   8
  -5   9   3 18.3610 3.70894   7
   4  -9  -3 0.78365 1.52102   5
   4  -9  -3 -0.2716 1.73064   7
   4  -9  -3 2.36016 1.85371   1
  -4   9   3 -1.7027 1.65224   2
  -4   9   3 1.11237 1.52704   8
  -4   9   3 -0.0877 1.76266   7
   3  -9  -3 0.93244 1.94731   7
   3  -9  -3 1.39862 1.42755   1
   3  -9  -3 2.72159 1.77411   5
  -3   9   3 -0.6278 1.06024   2
  -3   9   3 0.55222 1.76708   7
  -3   9   3 1.31229 1.36730   8
   2  -9  -3 0.23639 1.76044   5
   2  -9  -3 -0.9224 1.09080   7
   2  -9  -3 -0.6186 1.32483   1
  -2   9   3 -0.0657 0.93055   8
  -2   9   3 0.58802 1.17536   7
  -2   9   3 0.34273 1.48288   2
   1  -9  -3 3.05246 1.36447   1
   1  -9  -3 1.61172 1.27743   7
   1  -9  -3 3.61496 1.80976   9
   1  -9  -3 3.19332 2.01374   5
  -1   9   3 4.04504 1.75913   2
  -1   9   3 4.40185 1.58462   8
  -1   9   3 2.87051 1.63198   7
   0  -9  -3 56.9959 4.57489   9
   0  -9  -3 51.9930 4.53565   2
   0  -9  -3 51.7878 3.98565   1
   0  -9  -3 46.7905 5.41527   5
   0  -9  -3 48.1420 4.49614   7
   0   9   3 57.4276 4.14371   8
   0   9   3 50.0349 4.56673   7
   0   9   3 53.2887 4.54071   2
  -1  -9  -3 8.77869 2.01298   9
  -1  -9  -3 7.18290 1.95874   5
  -1  -9  -3 9.45002 1.94152   1
  -1  -9  -3 11.1075 2.51182   2
  -1  -9  -3 7.68769 2.18233   7
   1   9   3 8.43368 2.20956   9
   1   9   3 11.6962 2.09952   8
   1   9   3 8.37879 2.42516   7
   1   9   3 10.3013 2.45226   2
  -2  -9  -3 44.9028 3.99431   2
  -2  -9  -3 46.7475 3.72871   8
  -2  -9  -3 46.4134 4.24444   7
  -2  -9  -3 39.1624 3.33404   1
  -2  -9  -3 36.5868 4.36289   5
  -2  -9  -3 42.1578 3.67035   9
   2   9   3 51.7510 4.27576   2
   2   9   3 45.1776 3.65826   8
   2   9   3 39.3442 3.63580   3
   2   9   3 46.8857 4.84615   7
   2   9   3 52.0139 4.10209   9
  -3  -9  -3 0.60670 1.24805   5
  -3  -9  -3 -0.7402 1.24840   7
  -3  -9  -3 1.24943 0.92897   1
  -3  -9  -3 1.11595 1.17630   4
  -3  -9  -3 0.71902 1.33877   3
  -3  -9  -3 3.55625 1.44672   8
  -3  -9  -3 1.35224 1.33846   2
   3   9   3 3.56358 1.42932   8
   3   9   3 1.64692 1.34247   3
   3   9   3 -0.3218 0.97511   4
   3   9   3 -2.1757 1.14095   2
   3   9   3 -1.0447 0.92319   9
   3   9   3 -0.2416 0.98582   1
   3   9   3 0.20763 1.34833   7
   3   9   3 1.02412 1.43821   6
  -4  -9  -3 4.46687 1.60446   5
  -4  -9  -3 1.36750 1.62938   3
  -4  -9  -3 3.05104 1.35660   6
  -4  -9  -3 6.64937 1.89774   2
  -4  -9  -3 2.90315 1.46424   8
  -4  -9  -3 2.33930 1.08266   1
  -4  -9  -3 3.30033 1.68249   7
  -4  -9  -3 0.57048 1.41947   4
   4   9   3 4.27261 1.75805   7
   4   9   3 5.05122 1.85006   4
   4   9   3 4.12766 1.41780   1
   4   9   3 5.70387 1.70862   5
   4   9   3 3.52947 1.38397   6
   4   9   3 4.46715 1.72148   2
   4   9   3 3.89654 1.32973   8
   4   9   3 1.95840 1.33781   3
  -5  -9  -3 3.19397 1.58902   8
  -5  -9  -3 4.29072 1.58033   6
  -5  -9  -3 1.58796 1.58459   4
  -5  -9  -3 3.85896 1.47368   2
  -5  -9  -3 2.04220 1.76524   3
   5   9   3 6.39138 2.10724   4
   5   9   3 2.88857 1.55614   6
   5   9   3 -0.3772 1.29023   3
  -6  -9  -3 10.5388 2.68007   3
  -6  -9  -3 7.38328 1.89341   2
  -6  -9  -3 8.98041 2.18601   8
  -6  -9  -3 7.69655 2.48905   4
   6   9   3 6.11384 1.98463   6
   6   9   3 9.75117 2.52399   3
   6   9   3 10.6435 2.72942   4
  -7  -9  -3 -0.0564 0.90061   8
  -7  -9  -3 -1.7676 1.39194   4
  -7  -9  -3 -0.1856 1.13798   3
   7   9   3 0.42183 1.20603   3
   7   9   3 1.34670 1.37899   4
   7   9   3 0.78341 1.21210   6
  -8  -9  -3 -0.1430 1.09845   8
  -8  -9  -3 -1.8440 1.53305   4
  -8  -9  -3 0.30604 1.47801   3
   8   9   3 5.05529 1.86599   6
   8   9   3 0.16533 1.87778   4
  -9  -9  -3 -0.8676 1.51603   8
  -9  -9  -3 0.35778 1.65521   3
  -9  -9  -3 1.36694 1.64520   4
   9   9   3 -0.4763 1.14829   6
   9   9   3 1.55054 1.62386   4
 -10  -9  -3 -0.1542 1.61142   3
 -10  -9  -3 1.08077 1.66120   4
 -10  -9  -3 -1.0477 1.69507   8
  10   9   3 -2.4935 1.45803   4
  10   9   3 1.04105 1.50281   6
   3 -10  -3 9.83151 2.77246   1
   3 -10  -3 5.75143 2.24951   5
   3 -10  -3 9.60699 2.68302   7
  -3  10   3 7.91861 2.41702   7
  -3  10   3 12.2481 2.62665   8
  -3  10   3 11.7800 3.02595   2
   2 -10  -3 -1.2229 1.43940   1
   2 -10  -3 -0.9928 1.69254   5
   2 -10  -3 -0.7869 1.79065   7
  -2  10   3 -0.4152 1.25848   2
  -2  10   3 -0.8255 1.56691   7
  -2  10   3 -1.8615 1.27637   8
   1 -10  -3 1.08341 1.97092   5
   1 -10  -3 -0.2063 1.34082   1
   1 -10  -3 2.27297 1.88181   7
  -1  10   3 -1.0135 1.26489   8
  -1  10   3 -0.3923 1.70192   7
  -1  10   3 0.25097 1.17052   2
   0 -10  -3 -0.9669 1.60022   5
   0 -10  -3 -0.8490 1.00636   1
   0 -10  -3 -0.7803 0.98679   7
   0  10   3 1.13905 1.33679   7
   0  10   3 -0.2368 1.14855   8
   0  10   3 -0.9515 1.53228   2
  -1 -10  -3 3.93444 2.11279   5
  -1 -10  -3 1.84435 1.48607   7
  -1 -10  -3 6.74930 2.18158   2
   1  10   3 4.16079 1.94859   2
   1  10   3 1.17974 1.22831   7
   1  10   3 4.32777 1.65128   8
  -2 -10  -3 32.8197 4.22154   7
  -2 -10  -3 33.3661 4.34105   5
  -2 -10  -3 39.5269 4.31005   2
   2  10   3 38.7063 4.31427   2
   2  10   3 24.5648 3.66745   7
   2  10   3 36.0270 3.82373   8
  -3 -10  -3 4.39036 1.85033   5
  -3 -10  -3 5.16240 1.89355   2
  -3 -10  -3 1.94477 1.18466   8
  -3 -10  -3 5.62845 2.07561   7
   3  10   3 2.40840 1.28957   3
   3  10   3 3.89225 1.83068   2
   3  10   3 3.65768 1.94166   7
   3  10   3 2.33995 1.15716   8
  -4 -10  -3 1.10895 1.71232   3
  -4 -10  -3 1.09500 1.12488   7
  -4 -10  -3 -0.1366 1.29658   8
  -4 -10  -3 4.79938 1.73134   2
   4  10   3 2.10273 1.58084   2
   4  10   3 1.00064 1.43847   8
   4  10   3 0.15187 1.48290   3
   4  10   3 -2.1987 1.16189   4
   4  10   3 -0.6296 0.99816   7
  -5 -10  -3 30.4849 3.70912   8
  -5 -10  -3 21.6202 3.48652   4
  -5 -10  -3 28.4636 3.56835   2
  -5 -10  -3 21.1828 3.81144   3
   5  10   3 26.5675 3.44013   8
   5  10   3 27.0224 3.83528   3
   5  10   3 19.6052 3.32558   4
   5  10   3 23.5921 3.33289   2
  -6 -10  -3 10.6861 3.06156   3
  -6 -10  -3 11.3650 2.37171   8
  -6 -10  -3 13.8943 2.94870   4
   6  10   3 10.7128 2.69551   3
   6  10   3 14.2548 2.61964   6
   6  10   3 14.5636 3.17495   4
  -7 -10  -3 2.60664 2.48496   3
  -7 -10  -3 6.56866 1.98774   8
  -7 -10  -3 2.34365 1.80864   4
   7  10   3 2.78368 1.62326   6
   7  10   3 1.61948 1.82158   3
   7  10   3 2.58891 2.21187   4
  -8 -10  -3 1.16133 1.95924   3
  -8 -10  -3 1.08058 1.52835   4
  -8 -10  -3 1.08216 1.66610   8
   8  10   3 1.45691 1.86765   6
   8  10   3 1.84017 1.97394   3
   8  10   3 -0.5490 1.41390   4
  -9 -10  -3 3.00949 2.01160   8
  -9 -10  -3 0.01131 1.96028   3
  -9 -10  -3 0.63830 2.12241   4
   9  10   3 -0.3677 2.00294   3
   9  10   3 0.77228 1.98350   6
   9  10   3 -0.0651 2.52744   4
   1 -11  -3 2.99870 2.25435   7
   1 -11  -3 -2.2242 1.77930   5
  -1  11   3 -1.4714 1.38372   8
  -1  11   3 1.98081 2.19240   7
  -1  11   3 -1.0582 1.69208   2
   0 -11  -3 0.04551 1.78006   5
   0 -11  -3 -0.5366 1.84298   7
   0  11   3 -0.3485 0.89723   8
   0  11   3 -0.8423 1.78429   2
   0  11   3 0.48449 1.90937   7
  -1 -11  -3 0.11276 1.70986   2
  -1 -11  -3 1.96281 1.61094   7
  -1 -11  -3 -0.2933 1.77397   5
   1  11   3 0.79300 1.89708   2
   1  11   3 2.18389 1.65045   8
   1  11   3 1.30039 1.37944   7
  -2 -11  -3 -1.4277 1.37433   5
  -2 -11  -3 0.34394 1.58757   7
  -2 -11  -3 -0.9224 1.57021   2
   2  11   3 1.49001 1.81533   7
   2  11   3 -1.7986 1.19984   8
   2  11   3 -1.4798 1.51235   2
  -3 -11  -3 16.9519 2.90760   2
  -3 -11  -3 11.6638 4.23376   5
  -3 -11  -3 13.6074 2.96513   7
   3  11   3 15.3241 2.76895   8
   3  11   3 12.6399 2.80510   2
   3  11   3 14.7213 3.05323   7
  -4 -11  -3 1.22921 1.52999   2
  -4 -11  -3 0.08240 1.40493   7
  -4 -11  -3 -1.0170 0.91686   8
   4  11   3 1.07453 1.47342   8
   4  11   3 3.47671 1.82749   2
   4  11   3 -0.1172 1.59637   7
   4  11   3 -2.3220 1.35764   3
  -5 -11  -3 16.4046 2.91049   8
  -5 -11  -3 19.1090 3.23095   2
  -5 -11  -3 13.0922 3.29554   3
   5  11   3 21.3240 3.40906   2
   5  11   3 10.2466 2.46319   8
   5  11   3 12.0337 3.02876   3
  -6 -11  -3 12.3707 2.66790   8
  -6 -11  -3 6.66795 2.38525   3
   6  11   3 10.5293 2.57658   3
   6  11   3 7.02771 2.33757   8
   6  11   3 11.3640 2.73435   4
  -7 -11  -3 0.35856 1.60965   8
  -7 -11  -3 4.24357 2.68109   3
   7  11   3 1.48322 1.71472   8
   7  11   3 1.05841 2.07893   4
   7  11   3 1.77064 1.97232   3
  -8 -11  -3 6.43244 2.98603   3
  -8 -11  -3 7.77100 2.41824   8
   8  11   3 7.63970 2.69175   4
   8  11   3 11.0545 2.96557   3
  -1 -12  -3 3.62019 2.09307   7
  -1 -12  -3 -1.0961 1.88730   5
   1  12   3 1.78267 1.77161   7
   1  12   3 -2.7441 1.54884   2
  -2 -12  -3 1.80826 2.12843   7
  -2 -12  -3 -0.1327 1.77201   2
  -2 -12  -3 0.44752 1.39827   5
   2  12   3 1.27446 1.92691   7
   2  12   3 2.93024 1.86635   8
   2  12   3 0.55144 2.04982   2
  -3 -12  -3 1.42143 1.88546   7
  -3 -12  -3 2.99471 2.05590   2
   3  12   3 3.36614 2.02870   2
   3  12   3 3.74888 1.96185   7
   3  12   3 5.02436 2.14599   8
  -4 -12  -3 2.17058 1.82851   8
  -4 -12  -3 1.39018 1.68715   2
   4  12   3 1.13239 1.83270   2
   4  12   3 -0.9168 1.57727   8
   4  12   3 -0.3180 1.83652   7
  -5 -12  -3 2.14432 1.77173   2
  -5 -12  -3 2.17613 1.84899   8
   5  12   3 0.92021 1.79192   8
   5  12   3 2.33835 2.00958   2
   6  11  -4 4.73750 3.44895   3
   6  11  -4 8.99233 2.98545   4
   6  11  -4 9.73988 3.16424   8
  -6 -11   4 5.62289 2.54526   2
  -6 -11   4 6.68004 3.07948   8
   5  11  -4 1.83764 2.27875   3
   5  11  -4 -0.1613 1.69744   8
   5  11  -4 -0.2263 1.43077   4
  -5 -11   4 0.69762 1.55869   7
  -5 -11   4 1.70948 2.01597   2
  -5 -11   4 -0.8621 1.94262   8
   4  11  -4 0.97107 2.07702   3
   4  11  -4 3.85945 1.88405   8
  -4 -11   4 5.84495 2.16470   8
  -4 -11   4 0.48464 1.45782   7
  -4 -11   4 5.04266 2.12714   2
   3  11  -4 3.52485 2.05111   8
   3  11  -4 8.85948 2.86380   3
  -3 -11   4 4.51081 2.39705   8
  -3 -11   4 3.37470 2.35743   2
  -3 -11   4 5.11139 2.38597   7
   2  11  -4 -0.7500 1.29302   3
   2  11  -4 1.09561 1.29397   8
  -2 -11   4 -0.4438 1.50559   2
  -2 -11   4 2.15772 2.01885   7
   1  11  -4 7.09987 2.57911   2
   1  11  -4 9.35665 2.95294   3
   1  11  -4 4.59536 1.83610   8
  -1 -11   4 4.85198 2.00284   2
  -1 -11   4 6.13828 2.55792   7
   0  11  -4 -0.9106 1.77189   2
   0  11  -4 -0.1943 1.69415   3
   0  11  -4 1.98670 1.92985   8
   0 -11   4 1.70301 1.99033   2
   0 -11   4 0.03029 1.70379   5
   0 -11   4 1.92061 2.18037   7
  -1  11  -4 10.2440 2.99016   2
  -1  11  -4 11.2227 3.04614   3
   1 -11   4 7.19959 2.66389   2
   1 -11   4 9.27241 3.06554   5
   8  10  -4 -1.1797 2.64485   4
  -8 -10   4 -2.5600 1.59239   2
   7  10  -4 11.2708 3.49052   3
   7  10  -4 15.4861 3.56803   4
  -7 -10   4 2.53684 2.30585   8
  -7 -10   4 13.8261 3.16066   2
   6  10  -4 6.88507 2.48202   3
   6  10  -4 8.86739 2.68516   4
   6  10  -4 5.07791 1.89405   8
  -6 -10   4 5.40951 2.10733   8
  -6 -10   4 3.44725 1.77674   2
   5  10  -4 -1.6492 1.60573   8
   5  10  -4 -2.0742 1.81209   3
   5  10  -4 -1.1609 1.79293   4
  -5 -10   4 -0.5477 1.57842   7
  -5 -10   4 0.34613 1.89957   8
  -5 -10   4 0.37361 1.58309   2
   4  10  -4 11.2520 3.01186   3
   4  10  -4 5.26981 1.92228   8
   4  10  -4 9.12647 2.26931   4
  -4 -10   4 9.37673 2.67197   2
  -4 -10   4 7.88199 2.56678   8
  -4 -10   4 6.81619 2.46056   7
   3  10  -4 4.46246 1.95618   3
   3  10  -4 1.76388 1.90040   8
   3  10  -4 2.17329 1.44591   4
  -3 -10   4 4.65119 1.88254   2
  -3 -10   4 4.16106 2.09151   7
  -3 -10   4 7.71251 2.49296   8
   2  10  -4 0.58800 1.98461   3
   2  10  -4 -1.2506 1.52935   8
  -2 -10   4 4.13097 2.18498   8
  -2 -10   4 3.82553 1.76430   7
  -2 -10   4 0.20807 1.66305   2
   1  10  -4 -1.2037 1.06574   3
   1  10  -4 -0.7066 1.01957   8
  -1 -10   4 1.59241 1.42762   2
  -1 -10   4 2.98069 1.76524   7
   0  10  -4 32.7582 4.07964   8
   0  10  -4 23.8134 3.79646   2
   0  10  -4 25.9253 3.84414   3
   0 -10   4 23.5450 3.85391   2
   0 -10   4 28.2802 4.36558   7
   0 -10   4 25.8435 3.91123   5
  -1  10  -4 3.69655 1.98542   3
  -1  10  -4 1.40874 1.85528   2
  -1  10  -4 5.36910 2.12403   8
   1 -10   4 2.34043 2.08082   5
   1 -10   4 2.36716 1.98957   2
   1 -10   4 0.79005 2.12513   7
  -2  10  -4 3.80322 2.18684   3
  -2  10  -4 7.89807 2.23644   2
  -2  10  -4 6.17035 2.31000   8
   2 -10   4 4.16841 2.33893   7
   2 -10   4 5.86157 2.68786   5
   2 -10   4 7.39827 2.27347   2
  -3  10  -4 1.40079 1.43010   2
  -3  10  -4 1.58674 1.40311   8
  -3  10  -4 3.08902 2.18602   3
   3 -10   4 2.17926 2.15304   5
   3 -10   4 1.23914 1.68783   7
   3 -10   4 1.54753 1.50135   2
   9   9  -4 3.78528 2.17429   3
  -9  -9   4 8.65173 3.26017   8
  -9  -9   4 5.23155 2.55812   3
  -9  -9   4 7.24427 2.49847   2
   8   9  -4 11.0548 3.29923   3
   8   9  -4 7.78684 3.18267   4
  -8  -9   4 9.64850 2.52349   8
  -8  -9   4 8.02864 2.53177   2
  -8  -9   4 2.63146 3.04596   3
   7   9  -4 -0.1301 1.53293   3
   7   9  -4 1.87017 2.11965   4
  -7  -9   4 1.60309 1.68362   2
  -7  -9   4 3.51756 2.16345   8
  -7  -9   4 1.46713 1.95498   3
   6   9  -4 2.31951 1.83249   3
   6   9  -4 2.57571 1.88246   4
  -6  -9   4 2.19021 2.00382   8
  -6  -9   4 2.54831 1.96547   2
   5   9  -4 15.8529 2.98001   4
   5   9  -4 9.61854 2.23318   8
   5   9  -4 11.5436 2.83938   3
  -5  -9   4 14.8654 2.90096   2
  -5  -9   4 8.53939 2.18752   8
  -5  -9   4 10.2638 2.41595   7
   4   9  -4 0.45745 1.68467   8
   4   9  -4 4.18771 1.93862   3
   4   9  -4 2.39744 1.83678   4
  -4  -9   4 2.87069 1.87836   8
  -4  -9   4 2.53548 1.54333   2
  -4  -9   4 4.43031 1.84482   7
   3   9  -4 -1.0413 1.41361   8
   3   9  -4 0.70054 1.38699   4
   3   9  -4 -1.0778 1.00229   3
  -3  -9   4 -2.1372 1.26298   8
  -3  -9   4 -1.4663 1.30401   2
  -3  -9   4 -0.0772 0.96211   7
   2   9  -4 -1.4486 1.03175   4
   2   9  -4 0.31760 1.13581   3
   2   9  -4 -0.6555 1.26265   8
  -2  -9   4 -1.5645 1.21245   8
  -2  -9   4 -0.0344 1.41429   7
  -2  -9   4 0.26811 1.13517   2
   1   9  -4 1.42732 1.53065   8
   1   9  -4 1.25847 1.71690   3
  -1  -9   4 3.42630 1.57434   5
  -1  -9   4 2.55647 1.65749   2
  -1  -9   4 5.30640 1.87243   7
   0   9  -4 38.1528 4.46381   3
   0   9  -4 38.3820 4.16035   8
   0  -9   4 41.9647 4.68032   2
   0  -9   4 40.8467 4.84284   7
   0  -9   4 37.5497 4.68331   5
  -1   9  -4 0.30679 1.57093   3
  -1   9  -4 0.88025 1.16858   8
  -1   9  -4 -1.1816 1.26147   2
   1  -9   4 1.03709 1.49754   5
   1  -9   4 -0.5988 1.53997   7
   1  -9   4 1.39423 1.44442   2
  -2   9  -4 27.9331 3.90393   2
  -2   9  -4 29.1040 3.76714   8
  -2   9  -4 23.4120 3.61108   3
   2  -9   4 22.4499 3.85109   5
   2  -9   4 22.5644 3.96789   7
   2  -9   4 26.5179 3.78280   2
  -3   9  -4 61.1988 5.07917   2
  -3   9  -4 59.9404 5.12507   3
  -3   9  -4 69.2451 5.31701   8
   3  -9   4 63.1572 5.83191   5
   3  -9   4 58.9751 5.08568   2
   3  -9   4 53.4755 6.09727   7
  -4   9  -4 1.30293 1.88522   3
  -4   9  -4 -1.4434 1.50971   8
  -4   9  -4 -0.6900 1.02655   2
   4  -9   4 3.24971 2.29227   5
   4  -9   4 -0.3474 1.91855   7
  -5   9  -4 1.16201 1.31905   2
   5  -9   4 3.53502 2.46874   7
   9   8  -4 8.88632 2.87863   6
   9   8  -4 6.63377 2.61583   4
   9   8  -4 8.80756 2.95447   3
  -9  -8   4 10.0640 2.65720   2
  -9  -8   4 10.0646 3.57724   3
  -9  -8   4 7.50413 2.39244   8
   8   8  -4 7.34784 2.69520   4
   8   8  -4 3.77858 2.09944   6
   8   8  -4 4.51039 2.30586   3
  -8  -8   4 6.12314 2.50170   3
  -8  -8   4 7.14716 2.40429   8
  -8  -8   4 2.87880 2.01298   2
   7   8  -4 22.3647 3.90883   3
   7   8  -4 26.9874 3.62301   6
   7   8  -4 27.1289 4.22344   4
  -7  -8   4 26.9491 3.92410   2
  -7  -8   4 33.2245 4.86407   3
  -7  -8   4 30.2587 3.96480   8
   6   8  -4 8.16856 2.46917   4
   6   8  -4 3.28226 2.13478   3
  -6  -8   4 2.79297 1.61036   7
  -6  -8   4 6.08787 1.88676   2
  -6  -8   4 5.10159 2.74265   3
  -6  -8   4 2.28274 1.40513   8
   5   8  -4 6.28118 2.16100   3
   5   8  -4 5.51550 1.94690   4
  -5  -8   4 4.94424 1.57446   7
  -5  -8   4 7.32827 1.85704   8
  -5  -8   4 7.48523 2.06644   2
   4   8  -4 40.1742 4.85976   3
   4   8  -4 52.6022 4.21298   8
   4   8  -4 65.2783 4.98461   4
  -4  -8   4 52.6997 4.26331   8
  -4  -8   4 49.4653 4.39359   7
  -4  -8   4 58.5562 4.61112   2
   3   8  -4 1.24588 1.67002   3
   3   8  -4 2.08783 1.11314   8
   3   8  -4 1.86658 1.53641   4
  -3  -8   4 0.70810 1.02551   8
  -3  -8   4 3.70289 1.67571   2
  -3  -8   4 2.29277 1.29253   7
   2   8  -4 53.3733 4.06575   4
   2   8  -4 45.7913 4.31731   3
   2   8  -4 42.3860 3.85379   8
  -2  -8   4 37.3234 4.38211   7
  -2  -8   4 49.3048 4.14035   8
  -2  -8   4 49.3357 4.28290   2
  -2  -8   4 45.8878 3.76274   5
   1   8  -4 12.5159 2.65280   3
   1   8  -4 9.50220 1.99894   8
   1   8  -4 11.1927 1.95419   4
  -1  -8   4 8.29073 2.20277   2
  -1  -8   4 10.2333 2.18628   5
  -1  -8   4 8.82858 1.94448   8
  -1  -8   4 7.74103 2.14288   7
   0   8  -4 -0.0921 1.17045   8
   0   8  -4 -0.0775 1.00305   3
   0  -8   4 -0.4494 1.11280   2
   0  -8   4 0.64420 0.94478   7
   0  -8   4 0.69499 1.21991   5
  -1   8  -4 13.7878 2.41966   2
  -1   8  -4 9.48225 1.97987   8
  -1   8  -4 16.2174 2.77749   3
   1  -8   4 15.1724 2.53879   2
   1  -8   4 8.70870 2.40050   5
   1  -8   4 6.09223 2.15846   7
  -2   8  -4 112.368 7.56491   2
  -2   8  -4 132.424 7.64181   3
[truncated: 631,091 more chars]
