# Supplementary material for: Crystal structure of 2-methyl-N-{[2-(pyri­din-2-yl)eth­yl]carbamo­thio­yl}benzamide
Source: Acta Crystallogr E Crystallogr Commun. 2015 Aug 6;71(Pt 9):o636. doi: 10.1107/S2056989015013559 (PMC4555406; doi:10.1107/S2056989015013559)
Supplement: Supplementary file 2 [file e-71-0o636-Isup2.hkl]

#
# h,k,l, Fc-squared, Fo-squared, sigma(Fo-squared), status flag
#
data_I
_shelx_title ' mo_o2a_0m in P-1 (RT)'
_shelx_refln_list_code          4
_shelx_F_calc_maximum       91.25
_exptl_crystal_F_000       316.00
_reflns_d_resolution_high  0.7045

loop_
 _space_group_symop_operation_xyz
 'x, y, z'
 '-x, -y, -z'

_cell_length_a     8.5434
_cell_length_b     8.7477
_cell_length_c    11.0530
_cell_angle_alpha  86.187
_cell_angle_beta   83.374
_cell_angle_gamma  73.875

_shelx_F_squared_multiplier     1.000

loop_
 _refln_index_h
 _refln_index_k
 _refln_index_l
 _refln_F_squared_calc
 _refln_F_squared_meas
 _refln_F_squared_sigma
 _refln_observed_status
   1   0   0        166.74        181.02         2.53 o
   2   0   0        510.54        471.11         5.99 o
   3   0   0        492.54        508.43         6.82 o
   4   0   0          1.49         -0.12         0.12 o
   5   0   0        975.49        970.78        14.39 o
   6   0   0         97.73         97.92         1.90 o
   7   0   0          1.67          0.35         0.32 o
   8   0   0          1.45          0.97         0.42 o
   9   0   0          2.59          1.14         0.58 o
  10   0   0          7.75          6.04         0.95 o
  11   0   0          6.28          7.17         1.47 o
 -11   1   0          2.26          2.05         0.99 o
 -10   1   0         13.50         14.16         1.35 o
  -9   1   0         18.16         17.31         1.29 o
  -8   1   0          3.46          2.99         0.56 o
  -7   1   0        129.43        117.01         2.63 o
  -6   1   0          0.95          0.26         0.21 o
  -5   1   0        158.26        160.76         2.46 o
  -4   1   0        202.69        238.61         3.41 o
  -3   1   0        638.61        662.79         9.28 o
  -2   1   0        643.89        628.61         8.75 o
  -1   1   0       1194.21       1141.73        16.53 o
   0   1   0        338.28        345.02         4.35 o
   1   1   0        332.20        336.14         4.26 o
   2   1   0       3764.04       3728.73        53.72 o
   3   1   0       2513.57       2480.58        34.01 o
   4   1   0        206.17        250.02         3.54 o
   5   1   0          0.28         -0.14         0.14 o
   6   1   0        243.86        257.68         4.22 o
   7   1   0          4.23          4.18         0.43 o
   8   1   0         18.84         19.25         1.04 o
   9   1   0         12.18         12.25         0.97 o
  10   1   0          2.48          1.68         1.17 o
  11   1   0          0.00          0.46         0.94 o
 -10   2   0          7.05         11.09         2.15 o
  -9   2   0          5.56          4.61         0.88 o
  -8   2   0         28.81         29.29         1.45 o
  -7   2   0         25.71         24.17         1.14 o
  -6   2   0        249.34        253.13         4.20 o
  -5   2   0         29.26         22.53         0.69 o
  -4   2   0          3.95          7.76         0.37 o
  -3   2   0          0.30          0.04         0.16 o
  -2   2   0        367.15        347.59         4.72 o
  -1   2   0        415.89        402.92         5.41 o
   0   2   0       5249.05       5393.34       130.79 o
   1   2   0        214.39        204.96         2.58 o
   2   2   0        295.59        278.76         3.62 o
   3   2   0        751.10        730.81         9.72 o
   4   2   0         35.87         27.67         0.59 o
   5   2   0          4.82          3.92         0.27 o
   6   2   0          0.44          0.27         0.23 o
   7   2   0          8.04          6.60         0.67 o
   8   2   0        104.31        103.65         2.32 o
   9   2   0          1.16          0.81         0.58 o
  10   2   0          0.19         -0.02         0.50 o
  11   2   0         10.24         10.49         1.32 o
 -10   3   0          0.53          1.25         0.96 o
  -9   3   0          5.12          5.06         0.99 o
  -8   3   0          0.03         -0.18         0.61 o
  -7   3   0          0.98          2.01         0.51 o
  -6   3   0          2.14          2.99         0.44 o
  -5   3   0         11.46          7.91         0.51 o
  -4   3   0        754.88        758.40        12.07 o
  -3   3   0        425.17        435.22         7.07 o
  -2   3   0        241.13        232.26         3.51 o
  -1   3   0        382.23        381.55         5.45 o
   0   3   0        418.07        413.24         5.58 o
   1   3   0       4456.93       4416.42        57.50 o
   2   3   0          9.27          9.20         0.29 o
   3   3   0         39.43         35.43         0.75 o
   4   3   0         25.33         30.94         0.77 o
   5   3   0         84.05         76.02         1.38 o
   6   3   0         25.75         25.35         0.95 o
   7   3   0         23.11         21.24         0.97 o
   8   3   0         43.75         42.99         1.43 o
   9   3   0          4.05          2.57         0.58 o
  10   3   0          2.34          0.65         0.83 o
  11   3   0          0.00         -0.18         0.72 o
  12   3   0          0.74          3.52         1.64 o
  -9   4   0         32.55         37.09         2.33 o
  -8   4   0          3.88          3.85         0.92 o
  -7   4   0          8.50         10.11         0.90 o
  -6   4   0         23.78         20.97         1.01 o
  -5   4   0         63.09         58.31         1.63 o
  -4   4   0        206.20        222.68         4.32 o
  -3   4   0          0.20          0.29         0.21 o
  -2   4   0         72.77         66.83         1.33 o
  -1   4   0        146.63        137.02         2.08 o
   0   4   0        286.16        298.38         4.16 o
   1   4   0        116.10        132.63         1.76 o
   2   4   0         75.24         83.04         1.19 o
   3   4   0         51.19         55.31         0.95 o
   4   4   0         97.27        104.57         1.90 o
   5   4   0        113.45        116.39         1.98 o
   6   4   0        143.72        143.81         2.81 o
   7   4   0         24.30         24.42         1.04 o
   8   4   0          7.54          8.23         0.71 o
   9   4   0          1.38          0.60         0.45 o
  10   4   0          0.50          0.07         0.63 o
  11   4   0          1.35          1.28         0.82 o
  12   4   0          0.01         -0.33         1.38 o
  -9   5   0          3.25          2.72         1.09 o
  -8   5   0          6.91          5.22         1.06 o
  -7   5   0         31.84         32.78         2.11 o
  -6   5   0         88.03         86.50         2.46 o
  -5   5   0         49.39         46.29         2.02 o
  -4   5   0         25.79         21.53         1.01 o
  -3   5   0         94.62         83.05         1.81 o
  -2   5   0         16.19         17.31         0.67 o
  -1   5   0        294.41        302.90         4.52 o
   0   5   0         62.35         68.99         1.51 o
   1   5   0         11.56         11.06         0.39 o
   2   5   0         49.59         44.32         0.79 o
   3   5   0         55.31         61.92         1.05 o
   4   5   0         99.02         90.31         1.84 o
   5   5   0         58.84         65.44         1.42 o
   6   5   0          0.04         -0.26         0.26 o
   7   5   0          0.44         -0.42         0.42 o
   8   5   0          0.01         -0.36         0.36 o
   9   5   0        107.01        121.76         3.05 o
  10   5   0          2.96          4.32         0.94 o
  11   5   0          1.16          0.55         1.11 o
  -8   6   0          0.76          0.98         0.91 o
  -7   6   0          5.79          3.96         0.81 o
  -6   6   0          2.61          2.56         0.67 o
  -5   6   0         21.34         19.83         1.40 o
  -4   6   0         85.00         86.30         2.20 o
  -3   6   0         59.21         57.74         1.89 o
  -2   6   0         65.24         59.14         1.54 o
  -1   6   0        540.95        533.94         8.77 o
   0   6   0        215.94        225.93         3.52 o
   1   6   0          4.20          3.14         0.32 o
   2   6   0        551.22        570.16         6.93 o
   3   6   0         32.79         26.02         0.66 o
   4   6   0        375.54        379.88         5.19 o
   5   6   0        148.98        151.11         2.75 o
   6   6   0          4.80          3.94         0.50 o
   7   6   0          0.22         -0.38         0.38 o
   8   6   0          6.98          5.83         0.79 o
   9   6   0         12.60         16.90         1.42 o
  10   6   0          7.50          9.47         1.42 o
  11   6   0          9.14          7.09         1.31 o
  -7   7   0          0.51         -0.63         0.63 o
  -6   7   0          8.88         11.36         1.12 o
  -5   7   0          4.51          4.04         0.74 o
  -4   7   0          0.07         -0.39         0.39 o
  -3   7   0          4.09          2.44         0.53 o
  -2   7   0        114.69        117.62         2.83 o
  -1   7   0        339.22        333.56         5.81 o
   0   7   0          6.75          6.51         0.55 o
   1   7   0        191.20        180.46         3.15 o
   2   7   0        252.56        257.27         3.67 o
   3   7   0          0.99          0.80         0.26 o
   4   7   0        196.59        207.53         3.39 o
   5   7   0         73.59         73.81         1.95 o
   6   7   0         54.30         52.68         1.86 o
   7   7   0         30.79         30.91         1.99 o
   8   7   0          9.59         10.11         1.14 o
   9   7   0          1.43          0.65         0.72 o
  10   7   0          0.02          0.57         1.01 o
  11   7   0          0.37          1.90         1.04 o
  -6   8   0          0.94         -0.01         0.67 o
  -5   8   0         21.52         23.72         1.53 o
  -4   8   0         11.51         13.41         1.25 o
  -3   8   0         12.31         11.98         1.01 o
  -2   8   0         36.17         35.81         1.38 o
  -1   8   0          8.16          8.26         0.69 o
   0   8   0         26.50         23.63         1.09 o
   1   8   0        142.30        138.78         3.74 o
   2   8   0         31.88         31.84         1.36 o
   3   8   0          1.93          1.61         0.46 o
   4   8   0          7.12          4.78         0.62 o
   5   8   0         24.53         24.97         1.25 o
   6   8   0         26.40         24.82         1.43 o
   7   8   0         33.09         37.36         1.79 o
   8   8   0          0.01         -0.36         0.61 o
   9   8   0          0.39         -0.21         0.73 o
  10   8   0          0.00         -0.43         0.69 o
  -5   9   0          5.95          8.07         1.05 o
  -4   9   0          3.33          5.04         1.12 o
  -3   9   0          4.22          2.28         0.79 o
  -2   9   0          8.65         10.50         1.19 o
  -1   9   0         33.75         30.10         1.58 o
   0   9   0         70.30         66.87         2.68 o
   1   9   0          9.02          9.58         0.93 o
   2   9   0          6.76          4.94         0.74 o
   3   9   0          5.12          6.72         0.74 o
   4   9   0          6.82          8.59         0.84 o
   5   9   0          2.70          3.06         0.70 o
   6   9   0          3.34          4.56         0.82 o
   7   9   0          2.22          2.06         0.66 o
   8   9   0          0.04         -0.14         0.61 o
   9   9   0          1.74          1.70         0.99 o
  10   9   0          0.20          0.46         0.84 o
  -4  10   0          8.17          7.16         1.96 o
  -3  10   0          0.78          0.10         0.88 o
  -2  10   0          8.07          8.97         1.36 o
  -1  10   0          0.01         -0.49         0.56 o
   0  10   0         24.25         26.59         1.57 o
   1  10   0         38.81         44.92         2.05 o
   2  10   0          0.00          0.21         0.56 o
   3  10   0         18.14         16.48         1.34 o
   4  10   0         22.74         20.61         1.36 o
   5  10   0          0.90          0.63         0.58 o
   6  10   0          9.10          9.29         1.26 o
   7  10   0          0.06          0.80         0.79 o
   8  10   0          1.91          1.44         1.07 o
   9  10   0          0.96          1.69         1.04 o
  -2  11   0          5.06          6.07         1.43 o
  -1  11   0          2.01          3.40         0.93 o
   0  11   0          1.06          0.23         1.09 o
   1  11   0          4.16          4.75         1.65 o
   2  11   0          1.78          1.22         0.73 o
   3  11   0          6.80          7.75         0.96 o
   4  11   0          3.57          2.31         0.89 o
   5  11   0          6.66          5.69         1.03 o
   6  11   0          0.60         -0.64         0.64 o
   7  11   0          0.80          1.80         0.97 o
   8  11   0          0.58         -0.93         0.93 o
   1  12   0          2.91          1.77         0.92 o
   2  12   0          0.10         -0.90         0.90 o
   3  12   0          9.55         15.40         1.53 o
   4  12   0          2.80          3.38         0.85 o
   5  12   0          0.30         -0.82         0.82 o
  -5 -12   1          3.38          1.20         1.11 o
  -4 -12   1          4.23          4.55         1.24 o
  -3 -12   1          4.00          3.82         1.04 o
  -2 -12   1          2.17          3.60         0.95 o
  -1 -12   1          6.25          7.33         1.98 o
  -7 -11   1          5.77          4.06         1.07 o
  -6 -11   1          4.49          5.68         1.16 o
  -5 -11   1          0.25          0.14         0.90 o
  -4 -11   1          0.01         -0.29         0.79 o
  -3 -11   1          0.91         -0.55         0.70 o
  -2 -11   1          1.41          1.65         0.80 o
  -1 -11   1         43.18         41.93         2.09 o
   0 -11   1          2.39          3.56         0.92 o
   1 -11   1         11.88         16.91         1.57 o
   2 -11   1          0.93          1.42         1.07 o
  -9 -10   1          1.11          0.82         0.98 o
  -8 -10   1          2.32          2.95         0.92 o
  -7 -10   1          0.01         -0.65         0.65 o
  -6 -10   1         31.30         34.47         2.14 o
  -5 -10   1          0.15          0.15         0.59 o
  -4 -10   1          0.47          0.70         0.59 o
  -3 -10   1          6.42          6.07         0.95 o
  -2 -10   1          0.30         -0.46         0.46 o
  -1 -10   1         40.71         43.91         2.20 o
   0 -10   1          8.68          6.69         1.16 o
   1 -10   1          9.09          8.80         1.16 o
   2 -10   1         38.99         54.46         4.34 o
   3 -10   1          1.39          0.68         0.76 o
   4 -10   1         15.12         14.38         2.03 o
 -10  -9   1          0.06         -0.30         2.11 o
  -9  -9   1          3.20          5.91         0.96 o
  -8  -9   1          9.69         10.52         1.23 o
  -7  -9   1          4.51          3.72         0.85 o
  -6  -9   1          0.07         -0.55         0.55 o
  -5  -9   1         64.38         66.79         2.26 o
  -4  -9   1         78.82         87.30         2.49 o
  -3  -9   1         11.07          9.22         1.01 o
  -2  -9   1          0.51         -0.06         0.44 o
  -1  -9   1          8.66         10.95         1.10 o
   0  -9   1         29.16         26.92         1.52 o
   1  -9   1         11.55         11.91         1.07 o
   2  -9   1         30.90         29.11         1.84 o
   3  -9   1          0.98          0.91         0.85 o
   4  -9   1         17.80         18.59         1.77 o
   5  -9   1          7.16         10.30         1.49 o
 -10  -8   1          3.72          5.89         1.08 o
  -9  -8   1          4.46          4.77         0.86 o
  -8  -8   1          4.45          6.18         0.95 o
  -7  -8   1          2.72          2.56         0.68 o
  -6  -8   1          0.17         -0.06         0.48 o
  -5  -8   1         11.75          9.41         0.82 o
  -4  -8   1          6.85          5.61         0.65 o
  -3  -8   1        135.93        140.81         3.12 o
  -2  -8   1          9.75          7.92         0.73 o
  -1  -8   1          9.80          9.63         0.75 o
   0  -8   1         17.26         15.73         1.06 o
   1  -8   1         11.32         10.45         0.88 o
   2  -8   1        106.41        106.07         2.61 o
   3  -8   1          0.40          0.38         0.59 o
   4  -8   1          0.74          0.93         0.75 o
   5  -8   1          1.03         -0.37         1.10 o
   6  -8   1          6.61          5.32         0.98 o
 -11  -7   1          7.08          6.30         1.39 o
 -10  -7   1          9.61          9.90         1.25 o
  -9  -7   1          1.03          0.26         0.71 o
  -8  -7   1          0.31         -0.41         0.49 o
  -7  -7   1          0.96          0.81         0.89 o
  -6  -7   1          0.12         -0.16         0.44 o
  -5  -7   1         34.91         32.43         1.33 o
  -4  -7   1        101.37        102.89         2.45 o
  -3  -7   1          0.54          0.09         0.31 o
  -2  -7   1          8.35          8.89         0.80 o
  -1  -7   1          2.41          2.78         0.35 o
   0  -7   1         75.40         78.48         1.67 o
   1  -7   1          7.53          7.93         0.60 o
   2  -7   1         43.83         39.93         1.30 o
   3  -7   1          4.81          4.75         0.57 o
   4  -7   1         44.61         47.91         1.67 o
   5  -7   1          3.79          2.70         0.80 o
   6  -7   1          9.15          7.25         0.94 o
   7  -7   1         10.01          9.86         1.10 o
 -11  -6   1          4.13          2.73         0.99 o
 -10  -6   1          0.36          0.46         0.82 o
  -9  -6   1         18.70         18.28         1.86 o
  -8  -6   1          0.01          0.01         0.79 o
  -7  -6   1         28.18         26.28         1.58 o
  -6  -6   1         37.55         37.54         1.51 o
  -5  -6   1         24.88         24.03         0.91 o
  -4  -6   1        238.59        241.44         4.02 o
  -3  -6   1          0.01         -0.19         0.19 o
  -2  -6   1          8.58         10.78         0.47 o
  -1  -6   1          4.76          8.09         0.40 o
   0  -6   1        385.93        371.55         5.85 o
   1  -6   1        218.36        205.91         3.50 o
   2  -6   1         52.62         47.10         1.43 o
   3  -6   1         16.04         16.92         0.88 o
   4  -6   1          2.53          0.60         0.43 o
   5  -6   1          9.92          8.60         0.88 o
   6  -6   1          1.59         -0.16         0.58 o
   7  -6   1          0.52          0.29         0.64 o
   8  -6   1          4.89          3.50         1.06 o
 -11  -5   1          1.74          1.58         0.96 o
 -10  -5   1          0.21          0.35         0.85 o
  -9  -5   1         41.49         42.73         1.94 o
  -8  -5   1          1.26          2.41         0.57 o
  -7  -5   1         28.82         29.35         1.22 o
  -6  -5   1          8.77          7.66         0.63 o
  -5  -5   1         28.85         32.04         0.83 o
  -4  -5   1         68.21         69.63         1.19 o
  -3  -5   1        308.38        299.89         4.26 o
  -2  -5   1       1860.23       1942.25        23.45 o
  -1  -5   1          7.19          7.38         0.68 o
   0  -5   1          5.49         10.11         0.39 o
   1  -5   1        110.17        111.54         1.88 o
   2  -5   1        191.10        202.82         4.92 o
   3  -5   1       1060.97       1050.95        16.67 o
   4  -5   1         40.66         40.44         1.32 o
   5  -5   1          1.14         -0.26         0.41 o
   6  -5   1          6.38          6.83         0.74 o
   7  -5   1          0.39          0.24         0.52 o
   8  -5   1          2.47          4.54         1.02 o
   9  -5   1          0.07         -0.95         0.95 o
 -11  -4   1          1.13          2.89         0.91 o
 -10  -4   1          8.78          9.09         0.99 o
  -9  -4   1          2.52          1.89         0.58 o
  -8  -4   1          1.56          0.90         0.43 o
  -7  -4   1         27.51         27.52         1.37 o
  -6  -4   1         41.84         43.49         1.52 o
  -5  -4   1        103.02        104.66         1.96 o
  -4  -4   1          1.63          3.12         0.20 o
  -3  -4   1         39.04         38.73         0.72 o
  -2  -4   1        791.59        782.75         9.99 o
  -1  -4   1        146.44        168.80         2.36 o
   0  -4   1        990.64       1065.75        14.10 o
   1  -4   1        198.25        191.80         2.79 o
   2  -4   1        101.62         88.45         1.52 o
   3  -4   1        161.33        156.99         2.87 o
   4  -4   1        350.83        338.54         5.74 o
   5  -4   1        337.18        340.01         6.30 o
   6  -4   1         26.95         26.37         1.22 o
   7  -4   1         24.97         22.98         1.20 o
   8  -4   1         13.61         12.05         2.33 o
   9  -4   1         16.85         18.52         1.66 o
 -11  -3   1          0.04         -0.79         0.79 o
 -10  -3   1          2.63          1.90         0.71 o
  -9  -3   1          5.72          7.07         0.79 o
  -8  -3   1          2.66          1.47         0.50 o
  -7  -3   1         36.80         34.15         1.29 o
  -6  -3   1          0.12         -0.25         0.25 o
  -5  -3   1         35.02         27.50         0.79 o
  -4  -3   1        615.76        627.53         9.42 o
  -3  -3   1        415.17        434.77         5.87 o
  -2  -3   1          0.86          1.34         0.22 o
  -1  -3   1        223.36        212.45         2.96 o
   0  -3   1        251.29        233.10         3.23 o
   1  -3   1        763.11        757.34        10.08 o
   2  -3   1          7.90          7.45         0.32 o
   3  -3   1          8.00          5.49         0.36 o
   4  -3   1         28.23         26.92         1.23 o
   5  -3   1          0.03         -0.23         0.23 o
   6  -3   1        409.10        406.45         6.47 o
   7  -3   1          0.86          0.75         0.39 o
   8  -3   1         32.06         29.88         2.39 o
   9  -3   1          4.14          2.65         0.83 o
  10  -3   1          0.85          1.79         1.15 o
 -11  -2   1          7.21          8.16         1.37 o
 -10  -2   1          2.21          1.42         0.62 o
  -9  -2   1          0.63          0.00         0.45 o
  -8  -2   1         13.12         12.06         0.87 o
  -7  -2   1         20.23         21.15         1.03 o
  -6  -2   1        174.07        173.50         2.95 o
  -5  -2   1         11.24         10.58         0.43 o
  -4  -2   1        134.82        148.95         2.33 o
  -3  -2   1          0.21          0.10         0.10 o
  -2  -2   1        633.55        672.31         9.33 o
  -1  -2   1       7392.28       7705.33       149.25 o
   0  -2   1        108.46        127.43         1.79 o
   1  -2   1        568.34        581.76         7.73 o
   2  -2   1          3.93          3.11         0.28 o
   3  -2   1         34.82         38.46         0.82 o
   4  -2   1        118.33        116.51         2.05 o
   5  -2   1         14.96         17.02         0.62 o
   6  -2   1        184.82        185.73         3.29 o
   7  -2   1          3.46          3.88         0.56 o
   8  -2   1          0.81          0.25         0.48 o
   9  -2   1          3.66          2.13         0.69 o
  10  -2   1          8.96         14.59         2.15 o
 -11  -1   1          2.09          1.36         1.06 o
 -10  -1   1          3.56          2.95         0.86 o
  -9  -1   1         14.51         17.70         1.28 o
  -8  -1   1         57.45         55.05         1.64 o
  -7  -1   1         13.30         11.21         0.77 o
  -6  -1   1        247.08        264.05         4.58 o
  -5  -1   1         17.09         11.73         0.50 o
  -4  -1   1        226.99        224.21         3.21 o
  -3  -1   1        452.26        451.67         6.39 o
  -2  -1   1        454.38        475.11         6.63 o
  -1  -1   1        631.73        630.72         8.27 o
   0  -1   1        266.65        257.11         3.41 o
   1  -1   1          0.05          4.15         0.16 o
   2  -1   1         42.33         43.97         0.82 o
   3  -1   1        818.76        890.57        12.39 o
   4  -1   1         10.21          6.35         0.35 o
   5  -1   1          8.11          6.89         0.38 o
   6  -1   1          4.51          2.41         0.29 o
   7  -1   1          0.07         -0.17         0.30 o
   8  -1   1         12.09         15.75         0.96 o
   9  -1   1         31.43         31.57         1.59 o
  10  -1   1          0.23         -0.73         0.73 o
  11  -1   1          1.79          2.91         1.35 o
 -11   0   1          3.60          4.38         1.30 o
 -10   0   1          1.56          1.53         0.68 o
  -9   0   1          3.64          2.25         0.61 o
  -8   0   1         28.66         25.77         1.46 o
  -7   0   1          0.92         -0.35         0.35 o
  -6   0   1         66.59         67.54         1.43 o
  -5   0   1        425.34        424.68         6.53 o
  -4   0   1         57.22         48.64         1.01 o
  -3   0   1        249.00        231.99         3.59 o
  -2   0   1        118.35        137.90         2.05 o
  -1   0   1        148.42        154.19         2.20 o
   0   0   1       2298.09       2355.03        62.74 o
   1   0   1       3425.09       4046.82        93.76 o
   2   0   1         42.30         44.73         0.79 o
   3   0   1         35.69         34.83         0.71 o
   4   0   1          0.47          0.15         0.16 o
   5   0   1          0.03          0.49         0.16 o
   6   0   1         45.94         49.69         1.17 o
   7   0   1         20.35         15.64         0.75 o
   8   0   1         27.20         27.70         1.06 o
   9   0   1         10.95         11.31         1.05 o
  10   0   1          5.02          6.26         1.06 o
  11   0   1          3.37          2.65         0.94 o
 -11   1   1          2.23          3.78         1.14 o
 -10   1   1         10.80         10.59         1.24 o
  -9   1   1          1.70          0.79         0.62 o
  -8   1   1          0.01          0.26         0.39 o
  -7   1   1          5.52          4.55         0.67 o
  -6   1   1         14.88         15.97         0.70 o
  -5   1   1         65.34         56.18         1.21 o
  -4   1   1         35.69         34.59         0.76 o
  -3   1   1       1237.54       1331.55        17.54 o
  -2   1   1          9.37          9.94         0.36 o
  -1   1   1       1148.26       1109.41        16.08 o
   0   1   1        215.21        217.97         2.68 o
   1   1   1        986.31       1006.11        11.66 o
   2   1   1       7908.11       9523.41       262.25 o
   3   1   1       2178.49       2242.20        34.40 o
   4   1   1         44.99         47.66         0.94 o
   5   1   1         45.76         46.39         0.94 o
   6   1   1         47.91         46.04         1.11 o
   7   1   1        122.00        120.88         2.31 o
   8   1   1         10.15         11.39         0.76 o
   9   1   1          3.31          2.00         0.50 o
  10   1   1          5.79          4.26         0.95 o
  11   1   1          5.40          7.32         1.12 o
 -10   2   1         18.68         17.03         1.57 o
  -9   2   1          0.01         -0.50         0.68 o
  -8   2   1         47.33         51.01         1.97 o
  -7   2   1          3.77          2.71         0.47 o
  -6   2   1        120.32        120.07         2.62 o
  -5   2   1          1.78          0.87         0.22 o
  -4   2   1        199.21        221.75         3.40 o
  -3   2   1       1084.31       1100.18        15.29 o
  -2   2   1         32.71         26.27         0.53 o
  -1   2   1        184.02        183.99         2.70 o
   0   2   1       1677.26       1698.51        20.41 o
   1   2   1       8325.77       9659.37       264.52 o
   2   2   1       3652.43       3926.36        94.09 o
   3   2   1        137.14        126.39         1.86 o
   4   2   1        728.79        785.68        11.62 o
   5   2   1       1273.77       1333.11        19.58 o
   6   2   1          6.08          6.36         0.45 o
   7   2   1         46.27         44.91         1.16 o
   8   2   1         21.71         21.28         1.06 o
   9   2   1          0.02         -0.39         0.39 o
  10   2   1          7.16          7.40         0.88 o
  11   2   1          0.08         -0.24         0.73 o
  12   2   1          0.54          2.78         1.64 o
 -10   3   1          0.17          0.70         0.79 o
  -9   3   1          1.07         -0.17         0.90 o
  -8   3   1          4.02          3.66         0.78 o
  -7   3   1        134.38        136.98         2.98 o
  -6   3   1        233.14        219.59         3.81 o
  -5   3   1          2.02          1.31         0.31 o
  -4   3   1        119.47        107.38         2.66 o
  -3   3   1        116.60        153.70         2.61 o
  -2   3   1          0.41          1.69         0.21 o
  -1   3   1       1450.13       1587.93        19.98 o
   0   3   1        412.85        377.76         4.72 o
   1   3   1        850.72        880.63        11.66 o
   2   3   1        456.42        460.97         5.72 o
   3   3   1          6.83          8.22         0.32 o
   4   3   1       1624.08       1715.41        22.57 o
   5   3   1        260.76        249.45         3.78 o
   6   3   1          4.40          4.70         0.40 o
   7   3   1         12.18          8.21         0.63 o
   8   3   1        121.14        126.62         2.74 o
   9   3   1          1.90          2.25         0.50 o
  10   3   1         36.30         38.35         2.39 o
  11   3   1          0.75          1.18         0.97 o
  12   3   1          1.09          2.53         1.29 o
  -9   4   1          2.10          0.78         0.94 o
  -8   4   1          0.49         -0.58         0.58 o
  -7   4   1          3.31          1.86         0.67 o
  -6   4   1          6.13          5.02         0.56 o
  -5   4   1        155.49        155.68         3.68 o
  -4   4   1         20.90         21.96         0.80 o
  -3   4   1         26.05         26.14         0.84 o
  -2   4   1        140.33        122.37         2.29 o
  -1   4   1        330.79        355.54         5.18 o
   0   4   1        149.45        129.48         1.81 o
   1   4   1        211.43        219.62         2.89 o
   2   4   1        396.43        444.28         5.38 o
   3   4   1        621.77        625.57         7.48 o
   4   4   1         11.80         12.47         0.44 o
   5   4   1          0.04          0.22         0.19 o
   6   4   1         33.69         31.96         1.13 o
   7   4   1         27.79         29.81         1.71 o
   8   4   1         10.00         11.52         1.20 o
   9   4   1          0.49         -0.39         0.39 o
  10   4   1         19.35         19.97         1.40 o
  11   4   1          0.77         -0.44         0.67 o
  12   4   1          3.06          3.88         1.24 o
  -9   5   1          3.51          2.40         0.93 o
  -8   5   1          1.63          0.88         0.83 o
  -7   5   1         25.20         28.12         1.55 o
  -6   5   1         49.93         48.66         1.80 o
  -5   5   1          1.79          1.14         0.50 o
  -4   5   1         52.98         48.42         1.26 o
  -3   5   1         20.50         23.78         1.20 o
  -2   5   1        612.86        645.20        11.14 o
  -1   5   1        102.44         91.69         1.62 o
   0   5   1         19.72         20.67         0.61 o
   1   5   1        939.48        948.67        11.67 o
   2   5   1        279.79        271.85         3.45 o
   3   5   1         87.42         85.34         1.34 o
   4   5   1        298.89        320.57         4.57 o
   5   5   1         87.21         91.60         1.68 o
   6   5   1         17.05         17.58         0.86 o
   7   5   1         28.98         29.25         1.18 o
   8   5   1          1.23          0.83         0.39 o
   9   5   1          1.59          3.09         0.81 o
  10   5   1          0.59          0.23         0.62 o
  11   5   1          0.53          0.47         0.75 o
  -8   6   1          1.57          0.55         0.97 o
  -7   6   1          0.80         -0.12         0.54 o
  -6   6   1         52.37         56.75         2.04 o
  -5   6   1         55.34         61.80         1.97 o
  -4   6   1        140.59        140.20         3.18 o
  -3   6   1         20.49         14.37         0.93 o
  -2   6   1         69.04         57.09         1.66 o
  -1   6   1         52.34         45.60         1.12 o
   0   6   1          0.02         -0.17         0.17 o
   1   6   1         44.14         35.54         0.79 o
   2   6   1        147.62        164.88         2.70 o
   3   6   1         13.72         11.94         0.49 o
   4   6   1         61.17         59.88         1.19 o
   5   6   1         14.54         12.64         0.66 o
   6   6   1          0.44         -0.30         0.30 o
   7   6   1         23.22         19.15         0.99 o
   8   6   1         22.59         21.17         1.11 o
   9   6   1          2.07          1.97         0.64 o
  10   6   1         10.34         14.69         1.41 o
  11   6   1          5.13          3.91         1.31 o
  -7   7   1          7.21          5.99         1.03 o
  -6   7   1          3.39          3.78         0.79 o
  -5   7   1          4.38          5.07         0.84 o
  -4   7   1         34.82         37.20         2.53 o
  -3   7   1         11.70          8.17         0.85 o
  -2   7   1          0.10         -0.16         0.34 o
  -1   7   1        220.32        216.67         4.01 o
   0   7   1          2.42          2.01         0.38 o
   1   7   1        136.30        132.52         2.10 o
   2   7   1         44.49         43.60         0.89 o
   3   7   1        187.30        199.32         2.86 o
   4   7   1         38.55         36.66         0.96 o
   5   7   1          0.56          0.07         0.28 o
   6   7   1          8.02          8.08         0.68 o
   7   7   1         25.05         27.88         1.50 o
   8   7   1          0.23          0.22         0.56 o
   9   7   1          0.00         -0.23         0.70 o
  10   7   1         13.70         10.13         1.38 o
  11   7   1          1.60          3.59         1.12 o
  -6   8   1          0.42         -0.13         0.69 o
  -5   8   1          0.14         -0.49         0.49 o
  -4   8   1          0.04         -0.49         0.49 o
  -3   8   1          1.35          1.90         0.62 o
  -2   8   1         12.95         12.43         1.01 o
  -1   8   1          4.42          5.44         0.59 o
   0   8   1         53.31         53.79         1.48 o
   1   8   1        145.80        148.85         2.81 o
   2   8   1        387.86        415.47         6.27 o
   3   8   1        257.69        263.49         3.69 o
   4   8   1          3.21          3.67         0.55 o
   5   8   1          2.71          3.44         0.56 o
   6   8   1         47.33         47.54         2.21 o
   7   8   1         74.88         84.38         2.79 o
   8   8   1          0.14         -0.35         0.60 o
   9   8   1          1.19          0.38         0.85 o
  10   8   1          3.44          3.34         1.21 o
  11   8   1          0.05          1.22         2.78 o
  -5   9   1          5.99          5.61         0.92 o
  -4   9   1          2.13          1.34         0.70 o
  -3   9   1          2.62          1.00         0.59 o
  -2   9   1          8.36          5.10         0.93 o
  -1   9   1          0.05         -0.45         0.45 o
   0   9   1          4.20          1.96         0.58 o
   1   9   1          0.45         -0.43         0.43 o
   2   9   1         14.35         11.69         0.91 o
   3   9   1        257.78        270.96         5.65 o
   4   9   1        148.44        167.98         3.70 o
   5   9   1          5.37          2.04         0.64 o
   6   9   1          5.60          4.02         0.73 o
   7   9   1          0.19         -0.07         0.60 o
   8   9   1          3.69          3.49         0.85 o
   9   9   1         23.00         27.29         1.96 o
  10   9   1          2.52          2.45         1.05 o
  -4  10   1          0.27         -0.23         1.27 o
  -3  10   1         11.10         13.09         1.73 o
  -2  10   1          3.07          2.33         0.98 o
  -1  10   1          0.03         -0.71         0.71 o
   0  10   1          2.39          1.75         0.67 o
   1  10   1         12.58         11.73         1.34 o
   2  10   1          3.46          1.30         0.54 o
   3  10   1          0.19          0.20         0.63 o
   4  10   1          0.90          1.49         0.60 o
   5  10   1          0.13          0.62         0.70 o
   6  10   1          9.10         10.49         1.48 o
   7  10   1          0.18         -0.60         0.63 o
   8  10   1          1.40          0.06         0.91 o
   9  10   1          0.84         -0.75         0.75 o
  -2  11   1         17.09         21.35         1.91 o
  -1  11   1          1.67          2.14         1.06 o
   0  11   1          8.81          7.20         1.11 o
   1  11   1          1.60          2.15         0.78 o
   2  11   1          5.38          3.86         0.82 o
   3  11   1         75.82         85.95         2.68 o
   4  11   1          4.65          4.94         1.13 o
   5  11   1          2.81          2.03         0.79 o
   6  11   1          0.07         -0.74         0.74 o
   7  11   1          4.05          4.22         1.06 o
   8  11   1          2.27          1.01         1.17 o
   1  12   1          0.00         -0.82         0.82 o
   2  12   1          2.25          1.22         1.02 o
   3  12   1          3.12          4.25         1.04 o
   4  12   1          1.22          0.64         0.70 o
   5  12   1          6.03          5.51         1.14 o
   6  12   1          0.02          1.25         1.03 o
  -4 -12   2          2.39          4.02         1.22 o
  -3 -12   2          0.02          1.01         0.82 o
  -2 -12   2         12.05         12.71         3.18 o
  -7 -11   2          0.07         -0.19         0.67 o
  -6 -11   2         27.51         29.49         2.30 o
  -5 -11   2          0.52          1.24         0.76 o
  -4 -11   2          0.83         -0.83         0.83 o
  -3 -11   2         16.77         18.31         1.49 o
  -2 -11   2         18.39         22.80         1.73 o
  -1 -11   2         14.14         18.59         1.44 o
   0 -11   2          0.96          0.92         0.78 o
   1 -11   2          5.80          5.12         1.10 o
   2 -11   2          4.49          8.53         3.33 o
  -8 -10   2          0.05          0.01         0.79 o
  -7 -10   2          0.13         -0.86         1.27 o
  -6 -10   2         15.05         15.37         1.47 o
  -5 -10   2          0.09         -0.16         0.75 o
  -4 -10   2         33.88         32.75         1.78 o
  -3 -10   2          2.56          0.84         0.62 o
  -2 -10   2          0.78         -0.46         0.46 o
  -1 -10   2          7.20          6.00         0.85 o
   0 -10   2          1.51          3.12         0.77 o
   1 -10   2         29.52         33.31         1.84 o
   2 -10   2          3.49          2.50         0.88 o
   3 -10   2          1.59          0.46         0.93 o
   4 -10   2          2.48          0.80         1.99 o
  -9  -9   2          1.57          2.96         0.90 o
  -8  -9   2          0.60          1.05         0.73 o
  -7  -9   2          4.21          3.85         0.92 o
  -6  -9   2          0.95          0.07         0.65 o
  -5  -9   2          2.41          2.40         0.71 o
  -4  -9   2         15.08         16.20         1.21 o
  -3  -9   2         22.65         18.76         1.25 o
  -2  -9   2          1.74          1.61         0.52 o
  -1  -9   2         38.98         35.26         1.90 o
   0  -9   2         10.09          8.16         0.91 o
   1  -9   2         12.16         13.79         1.12 o
   2  -9   2         35.27         35.40         2.56 o
   3  -9   2         12.74         14.20         1.34 o
   4  -9   2         14.26         14.21         1.54 o
   5  -9   2          1.29          0.13         0.83 o
 -10  -8   2          0.02         -0.03         0.80 o
  -9  -8   2          0.83         -0.19         0.66 o
  -8  -8   2         16.83         15.68         1.33 o
  -7  -8   2          8.16          8.87         1.01 o
  -6  -8   2          5.53          6.50         0.86 o
  -5  -8   2          0.02         -0.20         0.43 o
  -4  -8   2          5.26          3.33         0.67 o
  -3  -8   2         17.62         14.53         1.06 o
  -2  -8   2         67.12         66.67         1.86 o
  -1  -8   2        147.40        140.91         3.11 o
   0  -8   2         13.90         11.96         0.96 o
   1  -8   2         38.77         37.23         1.65 o
   2  -8   2         30.05         30.52         1.56 o
   3  -8   2         58.78         67.60         2.72 o
   4  -8   2         61.32         68.16         3.71 o
   5  -8   2          1.29          0.52         0.87 o
   6  -8   2         13.96         12.75         1.40 o
 -11  -7   2          3.29          1.53         1.88 o
 -10  -7   2          1.14          0.43         0.76 o
  -9  -7   2          2.60          2.36         0.89 o
  -8  -7   2         25.60         26.39         1.59 o
  -7  -7   2          7.58          7.01         0.89 o
  -6  -7   2         16.46         16.36         1.19 o
  -5  -7   2          4.61          3.00         0.54 o
  -4  -7   2         85.22         80.03         2.08 o
  -3  -7   2         39.48         31.30         1.16 o
  -2  -7   2          5.37          5.01         0.58 o
  -1  -7   2          1.32         -0.10         0.31 o
   0  -7   2          4.46          2.66         0.56 o
   1  -7   2         31.74         29.26         1.14 o
   2  -7   2         11.03          8.51         0.82 o
   3  -7   2         75.94         75.08         1.90 o
   4  -7   2         59.45         61.44         1.85 o
   5  -7   2          3.80          3.15         0.82 o
   6  -7   2          7.10          6.21         0.96 o
   7  -7   2          2.34          3.17         0.94 o
 -11  -6   2          3.01          3.99         1.02 o
 -10  -6   2          1.36          0.61         0.66 o
  -9  -6   2          0.01          0.13         0.71 o
  -8  -6   2          1.80          0.69         0.52 o
  -7  -6   2          0.21          0.04         0.54 o
  -6  -6   2        100.39         95.78         2.39 o
  -5  -6   2         28.28         27.60         1.20 o
  -4  -6   2          2.19          2.05         0.43 o
  -3  -6   2         56.21         55.44         1.36 o
  -2  -6   2         27.93         24.51         0.77 o
  -1  -6   2         90.50         86.22         1.48 o
   0  -6   2        211.76        203.18         3.23 o
   1  -6   2         14.21         12.78         0.62 o
   2  -6   2          0.53         -0.12         0.28 o
   3  -6   2         72.54         68.45         1.70 o
   4  -6   2         17.35         17.79         1.69 o
   5  -6   2          0.78          0.70         0.45 o
   6  -6   2         24.22         25.58         1.63 o
   7  -6   2          2.98          1.32         0.75 o
   8  -6   2          1.12         -0.26         0.91 o
 -11  -5   2          0.27         -0.07         0.68 o
 -10  -5   2         18.36         23.78         1.72 o
  -9  -5   2          0.03          0.06         0.58 o
  -8  -5   2          4.04          3.40         0.81 o
  -7  -5   2         35.83         40.32         1.88 o
  -6  -5   2          1.48          1.15         0.41 o
  -5  -5   2        144.38        142.02         2.59 o
  -4  -5   2         10.03         12.01         0.44 o
  -3  -5   2        153.47        158.80         2.40 o
  -2  -5   2        737.50        783.27        10.52 o
  -1  -5   2         62.22         52.68         0.97 o
   0  -5   2        198.67        183.79         2.89 o
   1  -5   2         10.55         10.01         0.49 o
   2  -5   2        196.63        192.17         3.50 o
   3  -5   2        350.84        337.28         5.78 o
   4  -5   2         94.09         89.41         2.25 o
   5  -5   2         22.09         21.09         1.09 o
   6  -5   2          2.49          1.93         0.53 o
   7  -5   2         17.00         16.69         1.33 o
   8  -5   2          0.81         -0.69         0.69 o
   9  -5   2          0.11          0.07         0.90 o
 -11  -4   2          0.59          0.39         0.83 o
 -10  -4   2         22.45         25.37         1.69 o
  -9  -4   2          4.72          4.24         0.73 o
  -8  -4   2         38.73         41.17         1.50 o
  -7  -4   2        243.64        263.26         5.58 o
  -6  -4   2          0.61          0.15         0.25 o
  -5  -4   2          9.41          7.80         0.47 o
  -4  -4   2         46.66         53.91         1.21 o
  -3  -4   2        391.64        370.61         4.89 o
  -2  -4   2        191.09        195.65         2.81 o
  -1  -4   2         44.34         43.54         0.78 o
   0  -4   2       1217.66       1246.44        16.45 o
   1  -4   2          5.53          5.23         0.33 o
   2  -4   2         73.52         60.57         1.70 o
   3  -4   2         24.92         25.82         0.68 o
   4  -4   2          2.01          1.70         0.57 o
   5  -4   2        218.80        230.52         4.51 o
   6  -4   2         67.72         66.64         1.84 o
   7  -4   2          2.19          0.54         0.53 o
   8  -4   2          0.00         -0.64         0.64 o
   9  -4   2          3.19          8.22         1.45 o
 -11  -3   2          0.56          1.50         0.86 o
 -10  -3   2         12.36         11.39         1.05 o
  -9  -3   2          6.94          8.14         0.79 o
  -8  -3   2         18.77         18.27         1.09 o
  -7  -3   2         55.38         54.19         1.78 o
  -6  -3   2         50.35         50.54         1.27 o
  -5  -3   2        233.74        225.03         3.93 o
  -4  -3   2        367.58        387.86         5.96 o
  -3  -3   2         47.18         54.94         0.95 o
  -2  -3   2        151.52        170.98         2.32 o
  -1  -3   2        360.78        388.51         5.49 o
   0  -3   2        769.74        806.96        10.68 o
   1  -3   2        667.09        715.76        10.58 o
   2  -3   2        217.02        200.81         2.89 o
   3  -3   2        205.65        208.70         3.19 o
   4  -3   2        227.32        227.92         3.72 o
   5  -3   2          4.48          5.67         0.49 o
   6  -3   2        171.10        172.14         3.29 o
   7  -3   2         19.68         21.11         1.40 o
   8  -3   2         36.70         42.99         2.40 o
   9  -3   2          0.79         -0.17         0.92 o
  10  -3   2          0.01         -0.24         1.80 o
 -11  -2   2          1.79          1.75         0.86 o
 -10  -2   2          0.02          0.28         0.73 o
  -9  -2   2          7.29          6.73         0.75 o
  -8  -2   2         17.79         20.12         1.10 o
  -7  -2   2         16.57         14.49         0.86 o
  -6  -2   2        140.31        149.59         2.83 o
  -5  -2   2         90.75         87.26         1.63 o
  -4  -2   2          6.51          4.45         0.39 o
  -3  -2   2        782.32        837.72        12.32 o
  -2  -2   2         32.96         31.76         0.58 o
  -1  -2   2        403.86        424.60         7.15 o
   0  -2   2         27.16         21.44         0.49 o
   1  -2   2          1.44          2.54         0.23 o
   2  -2   2       1115.81       1150.49        15.16 o
   3  -2   2        341.53        350.10         5.35 o
   4  -2   2         10.66         13.15         0.54 o
   5  -2   2        227.58        213.61         4.15 o
   6  -2   2         22.34         18.05         0.84 o
   7  -2   2         12.71         12.98         0.95 o
   8  -2   2         68.43         75.03         2.16 o
   9  -2   2         10.32          8.08         1.08 o
  10  -2   2         10.27         10.17         1.78 o
 -11  -1   2          0.28          0.95         0.81 o
 -10  -1   2          2.55          2.26         0.80 o
  -9  -1   2          4.14          5.83         0.87 o
  -8  -1   2          0.23         -0.11         0.41 o
  -7  -1   2          3.30          3.15         0.51 o
  -6  -1   2         42.54         42.09         1.03 o
  -5  -1   2          3.71          5.82         0.39 o
  -4  -1   2          6.97          7.84         0.37 o
  -3  -1   2         38.73         35.24         0.70 o
  -2  -1   2       5071.58       5212.69       141.42 o
  -1  -1   2       2616.90       2640.54        52.82 o
   0  -1   2       2878.77       2724.88        44.51 o
   1  -1   2        237.35        253.09         3.59 o
   2  -1   2        148.73        128.67         1.77 o
   3  -1   2        723.22        726.82        10.17 o
   4  -1   2          1.63          1.35         0.24 o
   5  -1   2        138.70        137.80         2.40 o
   6  -1   2         37.03         35.68         1.02 o
   7  -1   2         15.95         10.81         0.65 o
   8  -1   2        114.39        106.69         2.54 o
   9  -1   2          0.91          1.47         0.55 o
  10  -1   2          3.86          5.22         1.47 o
  11  -1   2          5.91          9.11         1.83 o
 -11   0   2         11.39         12.94         1.94 o
 -10   0   2          0.03          0.13         0.61 o
  -9   0   2         12.15         14.93         1.34 o
  -8   0   2          1.13          0.82         0.44 o
  -7   0   2          8.58          9.64         0.67 o
  -6   0   2          1.48          0.80         0.27 o
  -5   0   2         38.93         37.97         0.92 o
  -4   0   2        462.71        478.85         7.25 o
  -3   0   2        373.21        394.87         5.96 o
  -2   0   2          5.27          7.20         0.28 o
  -1   0   2       1325.40       1348.69        16.87 o
   0   0   2       1727.84       1711.02        22.28 o
   1   0   2        354.63        359.30         5.01 o
   2   0   2         32.50         27.13         0.49 o
   3   0   2          0.31          0.42         0.11 o
   4   0   2       1133.85       1246.91        18.23 o
   5   0   2        135.45        146.34         2.49 o
   6   0   2          0.02         -0.17         0.17 o
   7   0   2          1.09          0.58         0.30 o
   8   0   2         34.39         32.45         1.16 o
   9   0   2          4.05          5.56         0.92 o
  10   0   2          1.36          0.88         0.72 o
  11   0   2          2.91          2.41         0.90 o
 -11   1   2          5.44          6.76         1.31 o
 -10   1   2          0.27          0.53         0.73 o
  -9   1   2          0.45          0.91         0.62 o
  -8   1   2         39.88         41.84         1.86 o
  -7   1   2        209.24        217.59         4.33 o
  -6   1   2         21.57         17.45         0.75 o
  -5   1   2          9.98          6.23         0.42 o
  -4   1   2         58.11         56.46         1.16 o
  -3   1   2        273.50        254.82         3.97 o
  -2   1   2        157.87        173.80         2.73 o
  -1   1   2       2965.30       2970.82        42.81 o
   0   1   2        730.14        745.53        10.27 o
   1   1   2       1269.78       1317.95        17.22 o
   2   1   2       3389.59       3492.81        63.82 o
   3   1   2        344.18        368.79         5.24 o
   4   1   2         59.89         67.25         1.23 o
   5   1   2          5.47          4.33         0.31 o
   6   1   2        127.29        116.70         2.29 o
   7   1   2         59.45         50.68         1.26 o
   8   1   2         50.82         41.03         1.23 o
   9   1   2          9.51          8.50         0.83 o
  10   1   2         15.48         14.94         1.91 o
  11   1   2          1.21          1.18         0.92 o
 -10   2   2          0.14          1.06         0.83 o
  -9   2   2          4.49          5.30         1.01 o
  -8   2   2         46.94         50.62         1.97 o
  -7   2   2          0.00         -0.06         0.36 o
  -6   2   2         55.51         52.93         1.48 o
  -5   2   2          1.40          1.47         0.27 o
  -4   2   2        255.84        257.72         4.44 o
  -3   2   2         54.69         61.09         1.13 o
  -2   2   2        176.22        187.87         2.82 o
  -1   2   2       2721.28       2573.78        37.21 o
   0   2   2        115.89        103.81         1.52 o
   1   2   2         43.74         39.40         0.60 o
   2   2   2       2827.05       2795.76        33.57 o
   3   2   2          7.80          7.61         0.28 o
   4   2   2        184.51        169.22         2.77 o
   5   2   2        648.79        662.98        10.55 o
   6   2   2         21.38         17.53         0.94 o
   7   2   2         18.89         19.98         0.82 o
   8   2   2          2.02          1.83         0.44 o
   9   2   2          3.66          3.28         0.58 o
  10   2   2          2.01          0.63         0.57 o
  11   2   2          1.60          1.47         0.81 o
  12   2   2          0.21          1.01         1.00 o
 -10   3   2          0.46          0.10         0.91 o
  -9   3   2         10.34         10.11         1.43 o
  -8   3   2         17.17         18.97         1.39 o
  -7   3   2         76.42         72.13         2.28 o
  -6   3   2         85.57         86.57         2.01 o
  -5   3   2         15.01         11.70         0.64 o
  -4   3   2          7.46          6.48         0.44 o
  -3   3   2         66.82         62.66         1.34 o
  -2   3   2        106.64        126.50         2.02 o
  -1   3   2        373.16        403.75         5.52 o
   0   3   2       1787.54       1749.75        21.13 o
   1   3   2         88.92         98.13         1.38 o
   2   3   2         36.96         34.03         0.58 o
   3   3   2         88.06         85.28         1.26 o
   4   3   2       1740.68       1824.73        25.19 o
   5   3   2        979.97       1042.88        16.34 o
   6   3   2          3.89          4.36         0.48 o
   7   3   2          0.11          0.03         0.28 o
   8   3   2          0.09         -0.36         0.36 o
   9   3   2          8.59          9.76         0.85 o
  10   3   2         11.31         15.85         1.20 o
  11   3   2          0.75          0.14         0.67 o
  12   3   2          0.42          0.60         0.80 o
  -9   4   2          2.33         -0.09         0.85 o
  -8   4   2          0.07          0.70         0.89 o
  -7   4   2          2.11          0.74         0.45 o
  -6   4   2         12.18         11.22         0.79 o
  -5   4   2        238.61        244.84         4.49 o
  -4   4   2          1.04          0.47         0.30 o
  -3   4   2         79.67         67.34         1.42 o
  -2   4   2         20.89         38.36         1.11 o
  -1   4   2        144.83        141.59         2.38 o
   0   4   2          4.03          1.28         0.18 o
   1   4   2       1476.57       1523.11        18.46 o
   2   4   2        324.58        316.86         4.43 o
   3   4   2         29.12         38.38         0.73 o
   4   4   2          0.17          0.46         0.19 o
   5   4   2          9.21          8.44         0.37 o
   6   4   2        333.57        343.92         5.51 o
   7   4   2        345.46        356.67         6.17 o
   8   4   2          4.43          5.11         0.59 o
   9   4   2          8.20          8.60         0.82 o
  10   4   2         14.24         16.23         1.26 o
  11   4   2          0.05         -0.49         0.49 o
  12   4   2          1.73          0.83         0.90 o
  -9   5   2          0.16          0.66         0.97 o
  -8   5   2          0.06         -1.11         1.12 o
  -7   5   2          4.90          4.57         0.77 o
  -6   5   2          4.06          4.28         0.95 o
  -5   5   2          0.39          0.88         0.43 o
  -4   5   2          1.02          0.08         0.44 o
  -3   5   2         28.59         25.48         1.27 o
  -2   5   2        157.06        176.15         3.04 o
  -1   5   2         15.28         17.78         0.53 o
   0   5   2          1.22          3.95         0.29 o
   1   5   2        122.33        113.48         1.68 o
   2   5   2         87.13         94.44         1.51 o
   3   5   2          4.69          1.52         0.22 o
   4   5   2          0.13          0.16         0.17 o
   5   5   2         26.90         27.58         0.75 o
   6   5   2         37.70         36.52         1.20 o
   7   5   2         39.94         38.38         1.67 o
   8   5   2         26.18         27.90         1.39 o
   9   5   2         41.85         42.96         2.67 o
  10   5   2          0.59          0.37         0.66 o
  11   5   2          1.16          1.66         0.70 o
  12   5   2          2.95          5.81         2.82 o
  -8   6   2          3.60          1.67         0.92 o
  -7   6   2          1.39          0.86         0.67 o
  -6   6   2          4.72          4.70         0.77 o
  -5   6   2          5.50          5.54         0.72 o
  -4   6   2         11.31         10.65         0.85 o
  -3   6   2          0.83          0.34         0.42 o
  -2   6   2         24.12         27.81         1.10 o
  -1   6   2         20.72         20.75         0.78 o
   0   6   2        190.12        197.45         3.00 o
   1   6   2        544.91        553.07         7.02 o
   2   6   2          6.86          6.23         0.34 o
   3   6   2         37.76         43.34         0.85 o
   4   6   2         86.78         81.71         1.52 o
   5   6   2         15.48         12.87         0.59 o
   6   6   2        105.69        111.85         2.39 o
   7   6   2          0.54         -0.34         0.34 o
   8   6   2          4.17          2.96         0.63 o
   9   6   2         35.58         39.63         1.69 o
  10   6   2          5.43          6.62         0.90 o
  11   6   2          0.01          0.17         0.75 o
  -7   7   2         13.36         15.55         1.31 o
  -6   7   2          0.14         -0.28         0.65 o
  -5   7   2          4.11          4.06         0.75 o
  -4   7   2         50.89         52.82         2.40 o
  -3   7   2         75.68         73.65         2.10 o
  -2   7   2         75.73         72.36         1.99 o
  -1   7   2          0.61         -0.34         0.34 o
   0   7   2         17.25         18.31         0.80 o
   1   7   2        127.11        126.15         2.03 o
   2   7   2        140.18        142.81         2.21 o
   3   7   2        195.41        200.39         2.67 o
   4   7   2         19.43         19.03         0.67 o
   5   7   2         20.44         16.95         0.77 o
   6   7   2          9.76          9.93         0.93 o
   7   7   2          0.00         -0.39         0.39 o
   8   7   2          0.19         -0.10         0.54 o
   9   7   2          0.02         -0.32         0.74 o
  10   7   2          3.75          2.46         0.81 o
  11   7   2          1.58          2.31         0.88 o
  -6   8   2          0.82          0.47         0.70 o
  -5   8   2         28.12         27.71         1.63 o
  -4   8   2          5.77          5.37         0.82 o
  -3   8   2          4.20          4.63         0.80 o
  -2   8   2         87.21         86.40         2.35 o
  -1   8   2          6.17          4.25         0.60 o
   0   8   2         30.61         27.29         1.16 o
   1   8   2         38.54         36.07         1.58 o
   2   8   2         13.72         16.52         0.70 o
   3   8   2         28.80         30.83         0.82 o
   4   8   2         45.11         44.62         0.99 o
   5   8   2          0.73         -0.35         0.35 o
   6   8   2          0.12         -0.44         0.44 o
   7   8   2          0.48          0.07         0.52 o
   8   8   2          0.27         -0.22         0.60 o
   9   8   2         12.89         20.35         1.66 o
  10   8   2          0.36         -0.58         0.69 o
  11   8   2          0.00         -0.05         1.70 o
  -5   9   2          2.26          1.81         0.82 o
  -4   9   2          3.27          3.03         0.80 o
  -3   9   2          0.15         -0.45         0.49 o
  -2   9   2          2.53          2.51         0.91 o
  -1   9   2         13.90         14.75         1.13 o
   0   9   2         40.04         35.68         1.55 o
   1   9   2         21.41         19.47         1.04 o
   2   9   2          0.34          0.24         0.44 o
   3   9   2          1.39          3.15         0.48 o
   4   9   2        286.04        312.83         5.69 o
   5   9   2          2.83          0.89         0.53 o
   6   9   2         11.63         12.24         1.02 o
   7   9   2          4.72          5.02         0.74 o
   8   9   2          0.45         -0.10         0.69 o
   9   9   2          7.96          8.20         1.66 o
  10   9   2          1.20         -0.12         0.78 o
  -4  10   2          9.07          7.87         2.61 o
  -3  10   2         11.27         16.04         1.34 o
  -2  10   2          6.59          6.17         1.13 o
  -1  10   2         13.40         12.99         1.30 o
   0  10   2          3.25          2.73         0.87 o
   1  10   2          0.02         -0.66         0.66 o
   2  10   2          1.97          1.35         0.65 o
   3  10   2         48.25         43.25         1.78 o
   4  10   2          0.07          1.07         0.49 o
   5  10   2         19.53         19.30         1.40 o
   6  10   2         34.50         33.45         2.01 o
   7  10   2          7.35          6.65         1.04 o
   8  10   2          8.27          6.57         1.12 o
   9  10   2          0.04          0.29         0.85 o
  -2  11   2         13.72         20.28         2.68 o
  -1  11   2          0.88          0.38         0.79 o
   0  11   2          0.00         -0.64         0.64 o
   1  11   2          0.92          0.93         0.85 o
   2  11   2          0.79          0.18         0.78 o
   3  11   2          0.28          2.20         0.79 o
   4  11   2         39.71         41.11         2.01 o
   5  11   2         15.97         14.47         1.24 o
   6  11   2          1.53          2.63         0.71 o
   7  11   2          2.55          1.79         1.10 o
   8  11   2          2.05         -0.44         1.43 o
   1  12   2          1.29          1.81         0.84 o
   2  12   2          3.42          4.29         1.09 o
   3  12   2          0.04          0.09         0.71 o
   4  12   2          3.86          2.28         0.77 o
   5  12   2         12.62         12.49         1.66 o
   6  12   2          1.38          1.24         0.91 o
  -7 -11   3          5.62          3.55         1.52 o
  -6 -11   3          0.03          0.57         0.77 o
  -5 -11   3          0.41          0.20         0.97 o
  -4 -11   3          1.11          0.64         0.78 o
  -3 -11   3         11.25         13.44         2.28 o
  -2 -11   3         22.77         21.78         1.89 o
  -1 -11   3          0.72          1.52         1.04 o
   0 -11   3          1.54          1.49         0.80 o
   1 -11   3          0.48         -0.27         0.71 o
  -8 -10   3          0.85         -0.69         0.69 o
  -7 -10   3          5.11          6.49         1.21 o
  -6 -10   3          2.12          1.27         0.91 o
  -5 -10   3         16.57         15.07         1.27 o
  -4 -10   3         11.34         10.29         1.13 o
  -3 -10   3          2.54          2.63         0.72 o
  -2 -10   3         29.52         29.07         1.81 o
  -1 -10   3         38.62         33.77         1.89 o
   0 -10   3         57.86         61.48         2.38 o
   1 -10   3         47.83         55.64         2.36 o
   2 -10   3          3.90          4.64         0.88 o
   3 -10   3         11.58         13.17         1.61 o
  -9  -9   3         28.65         27.15         1.86 o
  -8  -9   3          0.84          0.67         0.85 o
  -7  -9   3         27.35         29.38         2.01 o
  -6  -9   3          9.42          7.87         1.13 o
  -5  -9   3         49.08         58.27         3.65 o
  -4  -9   3         30.57         28.08         1.58 o
  -3  -9   3          1.53          0.38         0.55 o
  -2  -9   3          1.77          1.49         0.56 o
  -1  -9   3          0.02         -0.52         0.52 o
   0  -9   3         39.57         43.41         2.15 o
   1  -9   3          5.38          6.16         0.86 o
   2  -9   3         13.22         13.19         1.15 o
   3  -9   3         23.00         30.72         2.34 o
   4  -9   3          1.13          0.83         1.06 o
   5  -9   3          0.76         -0.78         0.78 o
 -10  -8   3         11.27         14.98         1.44 o
  -9  -8   3          0.94          4.37         1.03 o
  -8  -8   3         10.27         14.48         1.58 o
  -7  -8   3         35.05         33.43         1.96 o
  -6  -8   3         28.29         28.99         1.65 o
  -5  -8   3         54.32         58.98         2.11 o
  -4  -8   3         17.85         16.92         1.61 o
  -3  -8   3          7.65          6.70         0.81 o
  -2  -8   3         65.92         70.31         1.95 o
  -1  -8   3        149.06        143.37         3.20 o
   0  -8   3         22.77         20.54         1.38 o
   1  -8   3         24.00         24.37         1.39 o
   2  -8   3          0.59         -0.08         0.55 o
   3  -8   3          2.67          3.51         0.72 o
   4  -8   3         79.89         86.79         3.49 o
   5  -8   3          8.29         10.93         1.42 o
   6  -8   3          3.24          2.44         1.03 o
 -10  -7   3          2.52          3.12         0.96 o
  -9  -7   3          3.60          2.40         0.86 o
  -8  -7   3          0.24          1.03         0.70 o
  -7  -7   3          3.10          2.77         0.68 o
  -6  -7   3         29.35         31.83         1.65 o
  -5  -7   3         17.19         16.90         1.08 o
  -4  -7   3         14.28         15.27         1.31 o
  -3  -7   3         57.77         55.44         1.77 o
  -2  -7   3         62.01         55.95         2.52 o
  -1  -7   3         91.28         86.71         2.63 o
   0  -7   3         48.29         48.64         1.57 o
   1  -7   3        121.02        115.95         2.92 o
   2  -7   3         37.20         33.81         1.46 o
   3  -7   3         45.98         47.87         1.59 o
   4  -7   3         71.69         76.00         3.56 o
   5  -7   3          4.89          4.99         0.82 o
   6  -7   3         36.21         39.24         2.15 o
   7  -7   3          0.66          1.34         0.91 o
 -11  -6   3         12.98         11.21         1.30 o
 -10  -6   3          0.79          1.46         0.99 o
  -9  -6   3          0.18         -0.56         0.57 o
  -8  -6   3         29.38         33.54         1.78 o
  -7  -6   3          5.77          6.20         0.79 o
  -6  -6   3         12.38         10.17         0.82 o
  -5  -6   3         22.35         21.30         1.12 o
  -4  -6   3         73.43         70.04         2.09 o
  -3  -6   3         47.28         49.33         1.38 o
  -2  -6   3          1.53          1.59         0.33 o
  -1  -6   3         93.00         86.64         2.35 o
   0  -6   3        120.89        124.64         2.47 o
   1  -6   3         45.24         44.50         1.29 o
   2  -6   3         19.01         15.80         0.84 o
   3  -6   3         49.84         47.98         1.49 o
   4  -6   3          7.29          8.14         0.75 o
   5  -6   3         39.08         40.81         1.88 o
   6  -6   3         50.07         58.78         2.04 o
   7  -6   3          2.46          0.93         0.72 o
   8  -6   3         12.67         16.85         2.09 o
 -11  -5   3          0.01          0.29         0.77 o
 -10  -5   3         10.79         10.46         1.21 o
  -9  -5   3          2.11          1.07         0.67 o
  -8  -5   3          6.82          7.04         0.87 o
  -7  -5   3         85.40         87.55         2.54 o
  -6  -5   3          1.71          0.99         0.40 o
  -5  -5   3         58.71         51.62         1.68 o
  -4  -5   3        104.77        105.59         2.16 o
  -3  -5   3          1.05          0.09         0.33 o
  -2  -5   3         19.29         16.51         0.76 o
  -1  -5   3          2.71          3.15         0.19 o
   0  -5   3        101.57        110.81         2.95 o
   1  -5   3          7.89          2.52         0.29 o
   2  -5   3        200.80        185.77         3.18 o
   3  -5   3         76.23         73.66         1.71 o
   4  -5   3        261.47        252.28         4.89 o
   5  -5   3          2.13          1.24         0.58 o
   6  -5   3         44.53         45.84         1.67 o
   7  -5   3          6.45          8.92         1.04 o
   8  -5   3         12.95         14.43         1.70 o
   9  -5   3          1.74         -0.15         1.17 o
 -11  -4   3          0.89          1.79         1.03 o
 -10  -4   3          2.40          0.16         0.70 o
  -9  -4   3          2.71          3.83         0.78 o
  -8  -4   3          0.31         -0.42         0.42 o
  -7  -4   3         63.52         57.55         1.69 o
  -6  -4   3         16.70         14.96         0.76 o
  -5  -4   3          2.84          2.60         0.34 o
  -4  -4   3        175.23        181.25         2.88 o
  -3  -4   3          4.12          2.22         0.19 o
  -2  -4   3          0.18          0.74         0.26 o
  -1  -4   3        169.44        149.01         2.66 o
   0  -4   3        938.34        962.06        12.78 o
   1  -4   3         44.84         33.98         1.17 o
   2  -4   3        204.17        182.77         3.06 o
   3  -4   3         16.01         13.38         0.58 o
   4  -4   3        373.69        382.36         6.92 o
   5  -4   3        128.02        128.54         2.83 o
   6  -4   3         36.38         31.35         1.33 o
   7  -4   3          5.47          2.91         0.73 o
   8  -4   3          0.38         -0.58         0.58 o
   9  -4   3         17.69         20.26         2.14 o
 -11  -3   3          3.00          4.20         1.26 o
 -10  -3   3         25.00         28.16         1.65 o
  -9  -3   3          1.63          1.70         0.61 o
  -8  -3   3          7.31          6.38         0.72 o
  -7  -3   3        124.52        129.62         2.89 o
  -6  -3   3         27.85         25.76         0.93 o
  -5  -3   3        174.53        178.74         3.25 o
  -4  -3   3         74.40         84.78         1.52 o
  -3  -3   3        643.24        668.06         8.98 o
  -2  -3   3         80.27         83.05         1.72 o
  -1  -3   3        812.21        837.82        13.98 o
   0  -3   3        427.98        431.96         5.84 o
   1  -3   3         73.45         73.77         1.25 o
   2  -3   3        508.65        530.68         7.20 o
   3  -3   3        122.62        116.65         2.73 o
   4  -3   3        667.39        651.40         9.82 o
   5  -3   3        136.77        130.56         2.78 o
   6  -3   3          2.36          3.77         0.67 o
   7  -3   3         43.75         47.55         1.81 o
   8  -3   3         14.91         12.33         1.30 o
   9  -3   3          0.44          0.03         0.70 o
  10  -3   3          1.60          2.67         1.03 o
 -11  -2   3         23.77         31.23         2.27 o
 -10  -2   3         10.12         11.75         1.29 o
  -9  -2   3          0.02         -0.45         0.45 o
  -8  -2   3         65.62         70.37         2.00 o
  -7  -2   3          0.04         -0.29         0.38 o
  -6  -2   3        392.92        401.30         6.71 o
  -5  -2   3        324.48        333.05         5.23 o
  -4  -2   3        137.85        144.58         2.43 o
  -3  -2   3       1088.86       1133.62        15.01 o
  -2  -2   3        703.65        742.38         9.87 o
  -1  -2   3        395.57        413.73         5.53 o
   0  -2   3         31.28         30.25         0.55 o
   1  -2   3        558.33        588.88         8.24 o
   2  -2   3        603.01        579.25         7.44 o
   3  -2   3       1398.62       1456.73        20.16 o
   4  -2   3          3.25          2.98         0.28 o
   5  -2   3          3.27          2.08         0.30 o
   6  -2   3         31.37         32.31         0.97 o
   7  -2   3        150.50        155.62         3.30 o
   8  -2   3         64.12         69.22         2.60 o
   9  -2   3          7.07          4.55         0.99 o
  10  -2   3          2.73          1.33         0.89 o
 -11  -1   3          0.00          0.20         0.83 o
 -10  -1   3          5.38          7.05         1.12 o
  -9  -1   3          5.00          4.66         0.84 o
  -8  -1   3         82.09         85.97         2.24 o
  -7  -1   3         19.67         19.69         1.04 o
  -6  -1   3        109.45        114.02         2.62 o
  -5  -1   3          7.78          7.96         0.64 o
  -4  -1   3          0.68          0.20         0.16 o
  -3  -1   3        116.85        104.40         1.54 o
  -2  -1   3       1554.62       1563.20        20.52 o
  -1  -1   3        715.12        705.77         9.79 o
   0  -1   3        757.63        773.90         9.37 o
   1  -1   3       1293.59       1335.17        18.36 o
   2  -1   3          2.44          1.59         0.13 o
   3  -1   3          0.19          0.99         0.15 o
   4  -1   3         28.49         22.79         0.63 o
   5  -1   3        378.94        380.99         5.92 o
   6  -1   3         44.53         34.80         0.95 o
   7  -1   3          4.99          6.41         0.82 o
   8  -1   3         40.87         38.81         1.64 o
   9  -1   3          7.98          7.18         0.90 o
  10  -1   3          9.14         10.16         1.43 o
  11  -1   3          3.26          4.17         1.15 o
 -11   0   3          4.91          4.29         1.05 o
 -10   0   3          3.88          3.47         0.96 o
  -9   0   3         10.67         12.48         1.29 o
  -8   0   3          2.76          1.63         0.58 o
  -7   0   3          4.39          3.12         0.49 o
  -6   0   3         90.35         88.77         1.80 o
  -5   0   3        119.49        116.23         2.12 o
  -4   0   3         22.11         17.21         0.60 o
  -3   0   3          0.29          0.00         0.11 o
  -2   0   3         28.39         36.78         0.64 o
  -1   0   3       1861.97       1895.16        24.76 o
   0   0   3       2046.95       2076.29        28.44 o
   1   0   3        101.22        105.25         1.52 o
   2   0   3        367.39        373.80         5.02 o
   3   0   3        171.17        194.52         2.77 o
   4   0   3          8.35         10.14         0.42 o
   5   0   3        315.26        322.76         5.04 o
   6   0   3         25.66         24.53         0.88 o
   7   0   3         35.99         28.54         1.05 o
   8   0   3          0.67          0.63         0.35 o
   9   0   3          3.51          4.48         0.74 o
  10   0   3         31.56         30.21         1.97 o
  11   0   3          9.63         12.45         1.40 o
 -10   1   3          5.90          9.30         1.23 o
  -9   1   3          6.30         13.52         1.33 o
  -8   1   3         61.07         61.91         2.43 o
  -7   1   3         63.04         62.35         1.73 o
  -6   1   3         62.98         59.53         1.37 o
  -5   1   3        185.35        178.55         3.05 o
  -4   1   3         48.62         52.29         1.12 o
  -3   1   3         21.42         22.14         0.60 o
  -2   1   3        428.92        431.67         5.84 o
  -1   1   3        302.91        309.18         4.22 o
   0   1   3        334.80        359.90         4.84 o
   1   1   3         67.44         69.72         0.98 o
   2   1   3         35.24         47.10         0.84 o
   3   1   3         92.21         97.65         1.68 o
   4   1   3          0.03         -0.13         0.19 o
   5   1   3          0.14          0.64         0.23 o
   6   1   3         20.44         17.68         0.74 o
   7   1   3         74.66         66.37         2.23 o
   8   1   3          7.08          8.43         0.70 o
   9   1   3          2.37          0.75         0.47 o
  10   1   3         13.36         14.46         1.40 o
  11   1   3          0.77         -0.06         0.74 o
 -10   2   3          3.26          3.07         0.94 o
  -9   2   3         14.62         14.58         1.44 o
  -8   2   3          2.39          2.99         1.00 o
  -7   2   3         12.47         10.09         0.97 o
  -6   2   3         81.76         79.13         2.14 o
  -5   2   3         97.11         94.73         1.86 o
  -4   2   3        159.65        168.20         3.06 o
  -3   2   3          5.06          8.60         0.39 o
  -2   2   3          0.15          0.33         0.16 o
  -1   2   3          5.20          4.36         0.25 o
   0   2   3        198.83        206.57         3.03 o
   1   2   3       1323.23       1375.32        18.07 o
   2   2   3        357.43        353.22         4.60 o
   3   2   3          3.32          6.64         0.34 o
   4   2   3        122.69        130.50         2.22 o
   5   2   3          6.66          4.77         0.42 o
   6   2   3          6.06          6.43         0.46 o
   7   2   3         25.11         26.82         0.99 o
   8   2   3          8.89          5.86         0.62 o
   9   2   3          0.02         -0.09         0.41 o
  10   2   3          2.06          1.64         0.64 o
  11   2   3          0.00          1.32         0.82 o
 -10   3   3          1.41         -0.98         0.98 o
  -9   3   3          3.44          1.92         0.78 o
  -8   3   3          8.91          8.40         1.03 o
  -7   3   3         15.26         15.01         1.06 o
  -6   3   3          1.85          1.05         0.45 o
  -5   3   3         45.19         39.92         1.35 o
  -4   3   3         24.73         23.15         0.94 o
  -3   3   3         24.04         24.66         0.68 o
  -2   3   3        738.47        789.68        11.10 o
  -1   3   3         21.20         20.46         0.51 o
   0   3   3         24.53         26.47         0.57 o
   1   3   3        734.78        720.17         8.23 o
   2   3   3         32.64         46.41         0.70 o
   3   3   3        454.16        475.24         6.47 o
   4   3   3        607.90        623.35         8.85 o
   5   3   3         32.81         31.35         0.84 o
   6   3   3         66.10         65.92         1.78 o
   7   3   3        126.83        129.78         2.61 o
   8   3   3         11.74         12.00         0.86 o
   9   3   3          2.09          1.45         0.57 o
  10   3   3          0.03         -0.52         0.52 o
  11   3   3          0.01         -0.56         0.56 o
  12   3   3          1.36          2.87         1.09 o
  -9   4   3          6.19          6.03         1.28 o
  -8   4   3          0.16         -0.39         0.90 o
  -7   4   3         46.16         48.06         2.60 o
  -6   4   3         38.76         38.55         1.84 o
  -5   4   3         68.50         62.77         1.67 o
  -4   4   3         43.74         37.47         1.25 o
  -3   4   3          0.89          0.03         0.24 o
  -2   4   3         46.05         47.13         1.11 o
  -1   4   3        381.20        367.64         5.39 o
   0   4   3         60.97         76.01         1.29 o
   1   4   3        139.28        164.04         2.25 o
   2   4   3        575.73        627.41         7.79 o
   3   4   3        700.21        780.53        10.01 o
   4   4   3         17.93         13.62         0.58 o
   5   4   3          0.00         -0.17         0.17 o
   6   4   3        205.62        213.35         4.67 o
   7   4   3        362.26        365.97         6.81 o
   8   4   3          2.84          3.00         0.57 o
   9   4   3          9.63         10.60         0.95 o
  10   4   3          0.03         -0.51         0.56 o
  11   4   3          0.73         -0.48         0.74 o
  12   4   3          1.81          1.50         0.87 o
  -8   5   3          6.65          7.17         1.23 o
  -7   5   3         10.80         11.35         1.49 o
  -6   5   3          8.03          6.85         0.80 o
  -5   5   3          0.29          0.52         0.42 o
  -4   5   3        232.07        224.81         4.21 o
  -3   5   3        108.42        101.79         2.70 o
  -2   5   3         35.26         30.46         0.92 o
  -1   5   3         14.30         10.88         0.48 o
   0   5   3         10.09         14.21         0.54 o
   1   5   3        199.31        204.05         3.04 o
   2   5   3        293.23        292.09         3.84 o
   3   5   3         26.90         26.38         0.63 o
   4   5   3        123.88        121.85         1.90 o
   5   5   3          2.90          4.05         0.47 o
   6   5   3        130.57        134.77         3.39 o
   7   5   3          1.26          1.44         0.52 o
   8   5   3          6.47          5.89         0.70 o
   9   5   3         75.69         77.52         2.73 o
  10   5   3          3.36          3.60         0.77 o
  11   5   3          0.00         -0.54         0.54 o
  -8   6   3          0.54          0.48         1.05 o
  -7   6   3          4.19          3.60         0.88 o
  -6   6   3          7.27          7.73         0.92 o
  -5   6   3          3.27          1.89         0.64 o
  -4   6   3          0.10         -0.10         0.43 o
  -3   6   3         67.98         62.89         1.67 o
  -2   6   3         22.17         16.32         0.85 o
  -1   6   3         96.37         89.09         1.81 o
   0   6   3         57.47         65.55         1.22 o
   1   6   3        164.79        178.14         2.54 o
   2   6   3          0.07          0.37         0.20 o
   3   6   3         31.31         33.61         0.73 o
   4   6   3         85.27         87.16         1.92 o
   5   6   3          6.31          7.26         0.45 o
   6   6   3          1.42          0.98         0.42 o
   7   6   3         12.42         11.00         1.02 o
   8   6   3         11.05          8.82         0.85 o
   9   6   3          7.45          9.60         0.95 o
  10   6   3         11.44         14.03         1.25 o
  11   6   3          0.75          0.29         0.76 o
  -7   7   3          4.81          4.25         0.89 o
  -6   7   3          5.75          7.07         0.96 o
  -5   7   3         10.07         12.97         1.32 o
  -4   7   3         21.34         18.76         1.36 o
  -3   7   3          5.53          7.13         0.76 o
  -2   7   3         37.28         40.54         1.55 o
  -1   7   3          2.88          1.52         0.42 o
   0   7   3         71.54         74.45         1.57 o
   1   7   3         29.78         27.61         0.83 o
   2   7   3        100.08         92.51         1.46 o
   3   7   3        373.52        389.03         4.37 o
   4   7   3          0.79         -0.22         0.23 o
   5   7   3          0.00         -0.24         0.24 o
   6   7   3          1.87          1.30         0.44 o
   7   7   3          0.87          0.37         0.42 o
   8   7   3          0.45         -0.44         0.45 o
   9   7   3          1.07          0.07         0.61 o
  10   7   3          0.08          0.86         0.70 o
  11   7   3          4.46          5.00         1.05 o
  -6   8   3          0.27         -0.52         0.62 o
  -5   8   3          3.99          3.21         0.81 o
  -4   8   3          7.48          7.98         1.00 o
  -3   8   3         10.64         13.01         1.05 o
  -2   8   3         65.49         66.69         2.21 o
  -1   8   3          0.27         -0.14         0.50 o
   0   8   3         32.70         30.68         1.28 o
   1   8   3          0.90          0.36         0.30 o
   2   8   3         47.73         49.49         0.98 o
   3   8   3         26.37         27.42         0.76 o
   4   8   3         15.54         17.85         0.64 o
   5   8   3          4.09          2.63         0.41 o
   6   8   3          1.97          1.11         0.46 o
   7   8   3         29.91         29.69         1.59 o
   8   8   3          0.50         -0.38         0.66 o
   9   8   3          0.39          0.01         0.79 o
  10   8   3          1.85          1.76         0.80 o
  11   8   3          3.34          1.18         1.99 o
  -5   9   3         12.61         16.02         2.28 o
  -4   9   3          0.27          0.38         0.73 o
  -3   9   3          0.60          0.98         0.64 o
  -2   9   3          0.62         -0.12         0.53 o
  -1   9   3          4.11          3.42         0.64 o
   0   9   3         52.65         56.61         1.71 o
   1   9   3          9.72         10.08         0.78 o
   2   9   3         49.86         48.17         1.31 o
   3   9   3          0.65          0.61         0.33 o
   4   9   3          3.85          3.78         0.40 o
   5   9   3          3.52          3.02         0.60 o
   6   9   3          7.36          9.33         0.93 o
   7   9   3          1.23          0.10         0.51 o
   8   9   3          1.00          0.54         0.87 o
   9   9   3          0.03          0.33         0.71 o
  10   9   3          0.71         -0.37         0.76 o
  -3  10   3          8.66         10.39         1.14 o
  -2  10   3          0.08         -0.64         0.64 o
  -1  10   3          0.42          0.21         0.64 o
   0  10   3          0.01         -0.49         0.53 o
   1  10   3          2.90          3.64         0.75 o
   2  10   3         33.79         37.14         1.89 o
   3  10   3          2.78          3.67         0.58 o
   4  10   3          0.23          0.63         0.52 o
   5  10   3         24.51         27.12         1.35 o
   6  10   3         14.19         13.66         1.22 o
   7  10   3          4.44          3.36         0.85 o
   8  10   3          0.89          1.00         0.74 o
   9  10   3          1.13          0.74         0.91 o
  -1  11   3          0.05         -0.27         1.02 o
   0  11   3          1.23         -0.28         0.69 o
   1  11   3          2.34          1.13         0.72 o
   2  11   3          0.14         -0.65         0.65 o
   3  11   3         12.51         15.67         1.33 o
   4  11   3          0.01          0.13         0.58 o
   5  11   3         17.84         16.99         1.72 o
   6  11   3          9.95         10.62         1.22 o
   7  11   3          2.87          1.71         0.93 o
   8  11   3          9.77          8.97         1.47 o
   1  12   3          0.20          0.19         1.44 o
   2  12   3          0.92          1.18         0.79 o
   3  12   3          3.06          3.52         0.97 o
   4  12   3          0.54          0.70         0.84 o
   5  12   3          1.50          2.02         1.00 o
  -6 -11   4          6.88          7.70         1.44 o
  -5 -11   4          0.05          0.45         0.77 o
  -4 -11   4          4.53          3.24         1.11 o
  -3 -11   4          2.80          5.29         1.14 o
  -2 -11   4          0.15          0.41         0.78 o
  -1 -11   4          9.30          6.63         1.10 o
   0 -11   4          0.22          0.72         0.82 o
   1 -11   4          9.21         10.26         1.58 o
  -8 -10   4          0.01         -1.47         1.47 o
  -7 -10   4          9.92         11.53         2.58 o
  -6 -10   4          8.12          6.16         1.02 o
  -5 -10   4          0.08         -0.75         0.75 o
  -4 -10   4          8.87          8.87         1.06 o
  -3 -10   4          4.34          4.22         0.83 o
  -2 -10   4          2.10          1.42         1.05 o
  -1 -10   4          0.30          0.33         1.01 o
   0 -10   4         29.72         28.92         1.74 o
   1 -10   4          2.26          2.84         0.89 o
   2 -10   4          7.68          6.42         1.02 o
   3 -10   4          1.66          1.89         0.72 o
  -9  -9   4          6.14          6.45         1.37 o
  -8  -9   4         10.79          8.64         1.38 o
  -7  -9   4          2.83          1.65         0.89 o
  -6  -9   4          3.07          2.59         1.03 o
  -5  -9   4         11.89         12.66         1.14 o
  -4  -9   4          4.96          2.97         0.78 o
  -3  -9   4          0.02         -0.52         0.52 o
  -2  -9   4          0.38         -0.52         0.52 o
  -1  -9   4          3.86          2.94         0.80 o
   0  -9   4         38.46         42.37         2.19 o
   1  -9   4          0.10          0.32         0.61 o
   2  -9   4         28.97         27.57         1.67 o
   3  -9   4         57.87         66.25         2.37 o
   4  -9   4          0.21          0.10         0.77 o
   5  -9   4          2.98          2.14         1.28 o
  -9  -8   4          7.93          9.28         1.22 o
  -8  -8   4          2.97          5.53         1.01 o
  -7  -8   4         31.60         29.95         1.77 o
  -6  -8   4          7.99          4.69         0.88 o
  -5  -8   4          6.61          6.82         0.91 o
  -4  -8   4         64.19         58.07         2.95 o
  -3  -8   4          3.76          2.04         0.58 o
  -2  -8   4         53.57         50.32         1.72 o
  -1  -8   4          9.77         10.61         0.86 o
   0  -8   4          0.45          0.16         0.52 o
   1  -8   4         16.41         13.03         1.68 o
   2  -8   4        114.32        130.82         3.40 o
   3  -8   4         22.01         22.47         1.42 o
   4  -8   4          8.12          8.25         1.09 o
   5  -8   4         11.80         16.14         1.41 o
   6  -8   4          1.13         -0.30         0.81 o
 -10  -7   4          0.50          0.18         0.81 o
  -9  -7   4          0.67          1.67         0.82 o
  -8  -7   4        116.28        135.63         4.70 o
  -7  -7   4         23.43         24.70         1.56 o
  -6  -7   4          3.61          1.41         0.55 o
  -5  -7   4         76.52         82.13         2.26 o
  -4  -7   4         19.68         16.93         1.11 o
  -3  -7   4         58.66         56.22         2.49 o
  -2  -7   4         40.40         32.93         1.33 o
  -1  -7   4          0.05         -0.29         0.29 o
   0  -7   4         42.96         41.24         1.50 o
   1  -7   4        130.36        121.27         5.99 o
   2  -7   4         14.67         12.17         0.95 o
   3  -7   4         33.89         28.42         1.50 o
   4  -7   4         16.08         17.40         1.20 o
   5  -7   4         24.34         23.73         1.48 o
   6  -7   4         39.28         42.03         2.00 o
   7  -7   4          0.93          0.34         1.02 o
 -10  -6   4          1.38          0.78         0.71 o
  -9  -6   4          1.28          1.70         0.74 o
  -8  -6   4          9.29         12.60         1.17 o
  -7  -6   4          0.05         -0.47         0.47 o
  -6  -6   4         34.98         34.30         1.46 o
  -5  -6   4         85.43         86.64         2.26 o
  -4  -6   4         11.29         13.57         0.90 o
  -3  -6   4        136.67        129.74         3.50 o
  -2  -6   4         46.22         37.46         1.20 o
  -1  -6   4         74.07         70.28         1.80 o
   0  -6   4         78.21         72.75         1.83 o
   1  -6   4        241.65        228.11         4.79 o
   2  -6   4         12.01         13.01         0.77 o
   3  -6   4        180.55        175.19         3.41 o
   4  -6   4         78.79         81.53         2.00 o
   5  -6   4         25.34         26.16         1.32 o
   6  -6   4         13.54         14.50         1.15 o
   7  -6   4          0.58          0.00         0.78 o
   8  -6   4         18.80         28.11         2.50 o
 -11  -5   4          0.02          1.95         1.10 o
 -10  -5   4          0.65          1.07         0.78 o
  -9  -5   4          1.29          0.63         0.86 o
  -8  -5   4         21.08         17.75         1.31 o
  -7  -5   4          2.97          1.62         0.61 o
  -6  -5   4         17.05         20.11         1.11 o
  -5  -5   4         37.15         33.64         1.32 o
  -4  -5   4         20.43         15.73         0.89 o
  -3  -5   4         39.86         38.16         1.13 o
  -2  -5   4        356.72        349.04         6.28 o
  -1  -5   4         10.75          8.09         0.50 o
   0  -5   4        109.00        109.32         2.52 o
   1  -5   4         59.11         58.12         1.29 o
   2  -5   4          8.49          6.85         0.52 o
   3  -5   4        551.09        542.25         8.95 o
   4  -5   4         19.18         15.01         0.84 o
   5  -5   4         96.05         94.85         3.30 o
   6  -5   4         20.35         17.18         1.07 o
   7  -5   4          1.88          1.06         0.68 o
   8  -5   4         28.78         35.55         2.27 o
   9  -5   4          7.54          5.08         1.72 o
 -11  -4   4          3.82          3.79         1.19 o
 -10  -4   4          0.10         -0.32         0.76 o
  -9  -4   4          8.50          8.67         1.04 o
  -8  -4   4         11.81         12.63         1.06 o
  -7  -4   4         44.37         44.35         1.76 o
  -6  -4   4         38.85         39.89         1.38 o
  -5  -4   4          1.00          0.00         0.37 o
  -4  -4   4        301.26        306.31         5.24 o
  -3  -4   4        291.72        298.69         5.08 o
  -2  -4   4        137.18        146.30         2.88 o
  -1  -4   4         52.05         59.42         1.30 o
   0  -4   4        149.64        134.72         2.04 o
   1  -4   4          1.56          0.12         0.16 o
   2  -4   4         45.27         33.71         0.94 o
   3  -4   4         16.35         15.38         0.65 o
   4  -4   4         16.67         17.51         0.84 o
   5  -4   4         64.78         64.44         1.74 o
   6  -4   4          1.75          0.57         0.44 o
   7  -4   4         10.09         11.26         1.06 o
   8  -4   4         11.69         10.59         1.27 o
   9  -4   4          1.28          1.78         0.82 o
 -11  -3   4          9.10         11.60         1.68 o
 -10  -3   4          4.19          2.88         0.93 o
  -9  -3   4          0.64          0.11         0.63 o
  -8  -3   4         29.97         31.84         1.58 o
  -7  -3   4        109.93        121.18         2.62 o
  -6  -3   4          0.12         -0.07         0.31 o
  -5  -3   4         37.80         33.85         0.96 o
  -4  -3   4         32.61         32.86         0.72 o
  -3  -3   4         61.33         62.36         1.10 o
  -2  -3   4        584.80        558.70         7.47 o
  -1  -3   4        425.54        400.59         5.69 o
   0  -3   4        391.04        402.38         5.49 o
   1  -3   4         18.15         20.62         0.52 o
   2  -3   4        198.78        209.18         3.19 o
   3  -3   4          0.25         -0.14         0.14 o
   4  -3   4         22.28         21.54         0.95 o
   5  -3   4        247.51        247.67         5.54 o
   6  -3   4          2.86          2.71         0.50 o
   7  -3   4         12.98         12.38         1.08 o
   8  -3   4          0.14         -0.49         0.49 o
   9  -3   4          9.31         11.51         1.38 o
  10  -3   4          2.99          0.81         1.24 o
 -11  -2   4          7.64          8.55         1.47 o
 -10  -2   4          8.98          8.59         1.22 o
  -9  -2   4          5.17          4.90         0.79 o
  -8  -2   4         30.25         32.79         1.46 o
  -7  -2   4         32.50         33.18         1.53 o
  -6  -2   4         45.65         43.03         1.21 o
  -5  -2   4        320.03        323.93         5.19 o
  -4  -2   4         29.59         21.62         0.60 o
  -3  -2   4        341.42        361.96         5.02 o
  -2  -2   4       2162.64       2307.08        31.68 o
  -1  -2   4        610.45        595.45         7.93 o
   0  -2   4          6.98          8.90         0.28 o
   1  -2   4       2185.23       2329.08        31.96 o
   2  -2   4        283.83        311.45         4.54 o
   3  -2   4         37.02         33.75         0.70 o
   4  -2   4        202.49        202.71         3.33 o
   5  -2   4         83.67         77.38         1.57 o
   6  -2   4        239.85        240.01         4.02 o
   7  -2   4         55.96         59.39         1.90 o
   8  -2   4         21.36         16.51         1.51 o
   9  -2   4          2.97          4.45         0.95 o
  10  -2   4          2.01          1.98         0.88 o
 -11  -1   4          0.15         -0.23         0.83 o
 -10  -1   4          2.37          2.26         0.90 o
  -9  -1   4         27.31         30.25         1.96 o
  -8  -1   4         56.90         63.12         2.73 o
  -7  -1   4        133.38        131.63         3.37 o
  -6  -1   4        213.95        221.99         4.02 o
  -5  -1   4         56.31         55.73         1.16 o
  -4  -1   4        265.07        274.85         5.17 o
  -3  -1   4        928.45        972.74        13.57 o
  -2  -1   4        454.43        504.16         7.14 o
  -1  -1   4          0.77          0.41         0.13 o
   0  -1   4         40.89         47.93         0.76 o
   1  -1   4        617.82        660.69         9.22 o
   2  -1   4        130.51        125.49         1.96 o
   3  -1   4        514.57        590.22         7.93 o
   4  -1   4        318.36        287.43         4.50 o
   5  -1   4         36.44         35.53         0.89 o
   6  -1   4        122.10        114.00         2.15 o
   7  -1   4         14.35         15.40         0.90 o
   8  -1   4          0.02          0.50         0.48 o
   9  -1   4         54.20         56.21         2.13 o
  10  -1   4         15.97         15.34         1.69 o
  11  -1   4          2.43          3.31         1.22 o
 -10   0   4          0.77          0.33         0.84 o
  -9   0   4         24.38         26.40         1.80 o
  -8   0   4         10.10         10.61         1.05 o
  -7   0   4          0.66          0.66         0.42 o
  -6   0   4        251.79        266.94         4.43 o
  -5   0   4         11.39         13.40         0.63 o
  -4   0   4        103.52        103.28         1.78 o
  -3   0   4        396.74        402.46         5.54 o
  -2   0   4        715.07        830.21        11.58 o
  -1   0   4       1136.70       1152.04        15.91 o
   0   0   4        860.93        878.21        11.09 o
   1   0   4        195.07        192.36         2.59 o
   2   0   4          9.72         11.10         0.34 o
   3   0   4          4.54          4.04         0.24 o
   4   0   4        590.47        587.04         8.33 o
   5   0   4         17.89         16.86         0.61 o
   6   0   4         19.30         16.54         0.74 o
   7   0   4        112.43        106.00         2.45 o
   8   0   4          4.16          2.63         0.51 o
   9   0   4          7.77          8.70         1.01 o
  10   0   4         15.08         14.78         1.42 o
  11   0   4          0.43          2.27         1.11 o
 -10   1   4          3.70          2.47         0.92 o
  -9   1   4          9.12          8.27         1.16 o
  -8   1   4          8.97         11.21         1.59 o
  -7   1   4         49.16         46.31         2.00 o
  -6   1   4          0.88          1.04         0.37 o
  -5   1   4         24.74         20.70         0.92 o
  -4   1   4         90.62         89.11         1.70 o
  -3   1   4        485.36        454.79         6.53 o
  -2   1   4        181.75        203.80         3.07 o
  -1   1   4          0.01         -0.14         0.15 o
   0   1   4        163.00        149.88         2.64 o
   1   1   4        168.63        157.52         2.16 o
   2   1   4       1586.70       1628.43        21.39 o
   3   1   4        741.46        823.03        12.84 o
   4   1   4         22.11         25.99         0.60 o
   5   1   4         64.22         57.56         1.12 o
   6   1   4          4.84          3.43         0.37 o
   7   1   4        211.70        205.16         4.09 o
   8   1   4         32.06         30.08         1.34 o
   9   1   4          8.81          7.98         0.81 o
  10   1   4          4.87          7.30         1.97 o
  11   1   4          0.13         -0.20         0.76 o
 -10   2   4          1.88          1.27         0.78 o
  -9   2   4         27.43         31.87         2.08 o
  -8   2   4         51.33         56.89         2.61 o
  -7   2   4          0.00          0.45         0.44 o
  -6   2   4        108.40        106.25         2.51 o
  -5   2   4         68.48         64.96         1.71 o
  -4   2   4        110.58        100.45         2.04 o
  -3   2   4         64.76         66.54         1.38 o
  -2   2   4        295.95        307.75         5.10 o
  -1   2   4          3.54          5.77         0.34 o
   0   2   4        254.69        269.41         3.75 o
   1   2   4        409.28        453.68         5.86 o
   2   2   4        892.92        932.96        12.96 o
   3   2   4         20.86         23.85         0.69 o
   4   2   4          6.70          6.76         0.30 o
   5   2   4         13.14         10.85         0.61 o
   6   2   4          1.57          0.89         0.31 o
   7   2   4         94.57         90.44         2.59 o
   8   2   4          6.38          4.64         0.63 o
   9   2   4          5.68          6.14         0.81 o
  10   2   4          2.93          2.10         0.63 o
  11   2   4          0.75          0.72         0.70 o
  -9   3   4          3.45          4.98         1.09 o
  -8   3   4          3.53          4.25         0.89 o
  -7   3   4         90.17         94.83         3.04 o
  -6   3   4          0.26          0.41         0.39 o
  -5   3   4        194.44        206.80         4.17 o
  -4   3   4          1.18          0.56         0.30 o
  -3   3   4          8.35          8.14         0.48 o
  -2   3   4        578.88        608.21         9.19 o
  -1   3   4         10.05          9.14         0.51 o
   0   3   4        357.92        336.36         4.67 o
   1   3   4        247.02        251.85         3.40 o
   2   3   4        152.31        164.06         2.86 o
   3   3   4         70.78         73.52         1.23 o
   4   3   4        121.15        103.73         1.76 o
   5   3   4         19.68         17.51         0.65 o
   6   3   4         33.90         31.25         1.06 o
   7   3   4        194.14        208.44         4.77 o
   8   3   4          0.27          0.69         0.44 o
   9   3   4          9.02          7.98         1.13 o
  10   3   4          2.95          1.54         0.60 o
  11   3   4          2.06          1.39         0.73 o
  -9   4   4          3.89          1.23         1.02 o
  -8   4   4          0.01          0.38         0.64 o
  -7   4   4         23.75         21.50         1.55 o
  -6   4   4         21.14         17.33         1.11 o
  -5   4   4          1.40          1.48         0.50 o
  -4   4   4          3.29          1.93         0.44 o
  -3   4   4         13.59         14.87         0.76 o
  -2   4   4        172.64        164.36         2.85 o
  -1   4   4         35.42         34.88         0.79 o
   0   4   4          0.93          0.45         0.16 o
   1   4   4         63.32         48.05         0.85 o
   2   4   4         54.56         52.59         0.92 o
   3   4   4        484.92        535.98         8.53 o
   4   4   4        153.94        184.34         2.78 o
   5   4   4         47.19         46.33         1.01 o
   6   4   4        119.22        123.19         2.65 o
   7   4   4         66.30         64.80         2.59 o
   8   4   4         14.86         11.53         0.96 o
   9   4   4         11.24         13.18         1.10 o
  10   4   4          0.01          0.11         0.56 o
  11   4   4          0.73          0.72         0.75 o
  -8   5   4         10.80         15.09         1.58 o
  -7   5   4         15.54         16.04         1.34 o
  -6   5   4          0.19         -0.26         0.51 o
  -5   5   4          0.83          0.70         0.45 o
  -4   5   4        144.74        148.48         3.73 o
  -3   5   4        181.99        168.34         3.29 o
  -2   5   4          0.01         -0.21         0.21 o
  -1   5   4          0.02         -0.22         0.22 o
   0   5   4         87.52         90.22         1.64 o
   1   5   4         19.06         19.63         0.60 o
   2   5   4          2.92          1.61         0.21 o
   3   5   4        116.19        118.69         1.97 o
   4   5   4         49.07         54.60         1.05 o
   5   5   4         81.22         83.04         1.76 o
   6   5   4         92.00         93.10         2.44 o
   7   5   4         22.72         22.34         1.65 o
   8   5   4         55.37         55.83         2.86 o
   9   5   4         53.96         57.14         3.70 o
  10   5   4          5.05          4.64         0.83 o
  11   5   4          0.12         -0.60         0.60 o
  -7   6   4          0.78          1.30         0.77 o
  -6   6   4          4.47          4.57         0.90 o
  -5   6   4         14.32         11.90         1.09 o
  -4   6   4         60.97         65.82         1.92 o
  -3   6   4         18.56         16.54         0.92 o
  -2   6   4         21.75         20.64         0.98 o
  -1   6   4        117.02        112.73         2.37 o
   0   6   4         12.53         12.26         0.59 o
   1   6   4         21.51         17.97         0.62 o
   2   6   4         45.04         45.99         0.90 o
   3   6   4         17.74         17.21         0.61 o
   4   6   4          1.11         -0.19         0.19 o
   5   6   4          1.38          0.96         0.31 o
   6   6   4         53.11         56.98         1.53 o
   7   6   4         15.68         14.67         0.98 o
   8   6   4         73.19         68.55         2.05 o
   9   6   4          5.23          6.48         0.91 o
  10   6   4          0.07         -0.27         0.70 o
  11   6   4          3.57          3.95         0.89 o
  -7   7   4          4.25          3.58         1.19 o
  -6   7   4          1.66          1.25         0.80 o
  -5   7   4          2.94          2.13         0.84 o
  -4   7   4          2.35          1.90         0.81 o
  -3   7   4        119.90        105.05         2.86 o
  -2   7   4         19.55         18.57         1.02 o
  -1   7   4         76.40         77.06         1.89 o
   0   7   4         16.27         14.99         0.84 o
   1   7   4        147.35        148.94         2.28 o
   2   7   4          9.87          8.51         0.47 o
   3   7   4          0.09          0.20         0.24 o
   4   7   4          1.44          1.07         0.29 o
   5   7   4          0.35         -0.23         0.23 o
   6   7   4         47.29         45.61         1.46 o
   7   7   4         10.40         10.29         0.90 o
   8   7   4          0.58          0.64         0.54 o
   9   7   4          1.02          1.28         0.69 o
  10   7   4          3.40          2.33         0.76 o
  11   7   4         13.04         15.61         1.43 o
  -6   8   4          0.23         -0.64         0.99 o
  -5   8   4          1.57          1.43         0.79 o
  -4   8   4          0.03          0.87         0.64 o
  -3   8   4          4.82          7.91         0.94 o
  -2   8   4          4.17          4.33         0.75 o
  -1   8   4          1.65          0.49         0.52 o
   0   8   4          0.05         -0.46         0.46 o
   1   8   4          0.07         -0.01         0.28 o
   2   8   4        103.38        114.22         2.03 o
   3   8   4         28.78         24.54         0.72 o
   4   8   4          3.34          3.20         0.33 o
   5   8   4          4.66          3.71         0.43 o
   6   8   4          1.50         -0.09         0.43 o
   7   8   4          2.52          1.50         0.56 o
   8   8   4          0.04         -0.59         0.59 o
   9   8   4          3.42          3.70         0.83 o
  10   8   4          0.02         -0.67         0.77 o
  -4   9   4          4.10          3.75         0.85 o
  -3   9   4         23.04         21.33         1.48 o
  -2   9   4          3.78          1.47         0.81 o
  -1   9   4          2.86          2.01         0.69 o
   0   9   4         29.77         30.76         2.12 o
   1   9   4          0.42          0.42         0.41 o
   2   9   4         18.03         20.52         1.03 o
   3   9   4         27.94         27.01         0.81 o
   4   9   4         23.23         22.88         0.76 o
   5   9   4          8.82          9.37         0.60 o
   6   9   4          3.29          2.25         0.59 o
   7   9   4          1.65          2.35         0.82 o
   8   9   4          0.61          0.35         0.77 o
   9   9   4          2.33          0.76         0.90 o
  10   9   4          0.00          0.29         1.03 o
  -3  10   4         38.08         39.50         4.42 o
  -2  10   4          1.24          0.09         0.84 o
  -1  10   4         11.76         12.27         1.23 o
   0  10   4          3.38          1.57         0.63 o
   1  10   4          0.23          0.31         0.55 o
   2  10   4         32.60         33.27         1.85 o
   3  10   4         17.57         17.42         0.98 o
   4  10   4          1.61          0.96         0.46 o
   5  10   4          4.21          5.52         0.66 o
   6  10   4          4.23          3.65         0.76 o
   7  10   4          3.71          3.11         0.87 o
   8  10   4          0.78          2.23         0.83 o
   9  10   4          1.90          1.62         0.84 o
  -1  11   4          4.00          2.27         1.12 o
   0  11   4          2.21          1.14         1.03 o
   1  11   4          1.83          1.46         0.83 o
   2  11   4          0.60          0.13         0.67 o
   3  11   4          0.55          1.49         0.63 o
   4  11   4          8.67          7.56         0.93 o
   5  11   4          1.37          0.57         0.80 o
   6  11   4          3.08          4.21         0.86 o
   7  11   4          2.74          2.97         0.83 o
   8  11   4          3.58          4.40         1.28 o
   2  12   4          0.40         -0.90         0.97 o
   3  12   4          2.00          1.69         1.04 o
   4  12   4          0.32         -0.44         1.34 o
  -5 -11   5          2.53          2.13         1.00 o
  -4 -11   5         15.22         13.43         1.53 o
  -3 -11   5          0.05          0.13         0.74 o
  -2 -11   5          5.06          5.71         1.22 o
  -1 -11   5         11.48         12.67         1.38 o
   0 -11   5          1.40          1.40         1.28 o
  -7 -10   5          2.08          3.17         1.05 o
  -6 -10   5          0.12         -0.48         0.90 o
  -5 -10   5          0.92          0.38         0.64 o
  -4 -10   5         13.15         13.85         1.27 o
  -3 -10   5          0.00          0.36         0.61 o
  -2 -10   5         33.38         32.23         2.05 o
  -1 -10   5          6.81          6.94         1.24 o
   0 -10   5          1.63         -0.09         0.65 o
   1 -10   5         31.90         32.20         2.16 o
   2 -10   5          0.30         -0.25         0.66 o
   3 -10   5         13.76         10.00         1.76 o
  -8  -9   5          0.28         -0.74         0.80 o
  -7  -9   5          2.65          2.24         1.09 o
  -6  -9   5          0.21         -0.17         0.87 o
  -5  -9   5          0.66          0.01         0.74 o
  -4  -9   5          2.13          1.75         0.93 o
  -3  -9   5          0.05         -0.61         0.61 o
  -2  -9   5         17.91         16.11         1.21 o
  -1  -9   5         43.62         49.10         2.85 o
   0  -9   5          1.51          2.03         0.73 o
   1  -9   5          8.84          6.33         0.92 o
   2  -9   5          5.48          7.02         0.92 o
   3  -9   5          9.80          7.63         1.01 o
   4  -9   5          0.01          0.58         0.84 o
  -9  -8   5          0.27          0.10         0.82 o
  -8  -8   5         14.42         16.60         1.44 o
  -7  -8   5          5.30          4.71         1.00 o
  -6  -8   5          0.86          1.60         0.82 o
  -5  -8   5          0.15          0.45         0.61 o
  -4  -8   5         14.98         13.48         1.14 o
  -3  -8   5         22.67         22.87         2.58 o
  -2  -8   5         18.80         14.86         1.11 o
  -1  -8   5          1.58          2.32         0.58 o
   0  -8   5          6.64          6.60         0.92 o
   1  -8   5         42.74         42.60         1.92 o
   2  -8   5         79.55         86.58         4.38 o
   3  -8   5         31.94         35.95         1.81 o
   4  -8   5          8.91          8.06         1.15 o
   5  -8   5          5.11          6.08         1.08 o
   6  -8   5          0.01         -0.90         1.24 o
 -10  -7   5          0.60         -0.09         0.81 o
  -9  -7   5          2.21          3.33         0.96 o
  -8  -7   5         35.74         40.72         2.14 o
  -7  -7   5         52.56         59.77         2.31 o
  -6  -7   5         11.63         10.89         0.94 o
  -5  -7   5         30.41         29.80         1.55 o
  -4  -7   5         22.01         18.29         1.35 o
  -3  -7   5        104.17        106.58         2.82 o
  -2  -7   5         10.69          7.16         0.71 o
  -1  -7   5          8.87          9.77         0.80 o
   0  -7   5         60.04         59.91         1.89 o
   1  -7   5         18.53         18.48         1.31 o
   2  -7   5         56.75         59.72         1.95 o
   3  -7   5          0.76          0.86         0.58 o
   4  -7   5        120.89        130.28         3.37 o
   5  -7   5         37.60         39.88         2.12 o
   6  -7   5          2.37          2.88         0.86 o
 -10  -6   5          3.03          3.11         0.91 o
  -9  -6   5          0.92          1.32         1.14 o
  -8  -6   5          9.64          8.61         1.04 o
  -7  -6   5         14.37         16.10         1.26 o
  -6  -6   5         87.68         88.65         2.73 o
  -5  -6   5        186.60        199.16         4.19 o
  -4  -6   5        131.68        131.15         3.20 o
  -3  -6   5         71.77         73.36         2.06 o
  -2  -6   5         90.65         89.58         2.17 o
  -1  -6   5         76.15         64.55         1.72 o
   0  -6   5        118.06        106.05         2.80 o
   1  -6   5          1.79         -0.01         0.41 o
   2  -6   5         11.80          8.93         1.01 o
   3  -6   5         62.16         64.58         1.99 o
   4  -6   5         60.48         62.49         2.26 o
   5  -6   5          0.57          0.42         0.49 o
   6  -6   5          6.44          5.82         0.81 o
   7  -6   5         14.85         15.11         1.56 o
   8  -6   5          4.03          4.17         1.55 o
 -10  -5   5          1.27          2.40         1.01 o
  -9  -5   5          2.65          1.36         0.71 o
  -8  -5   5          9.97          9.89         1.10 o
  -7  -5   5         12.75         10.17         1.04 o
  -6  -5   5         26.58         25.01         1.33 o
  -5  -5   5         40.20         37.69         1.41 o
  -4  -5   5          0.31         -0.34         0.34 o
  -3  -5   5        215.07        213.61         4.13 o
  -2  -5   5        307.96        307.56         5.28 o
  -1  -5   5          0.96          0.61         0.24 o
   0  -5   5         17.75         13.00         0.75 o
   1  -5   5          2.45          2.60         0.42 o
   2  -5   5        136.00        128.98         2.85 o
   3  -5   5         39.91         37.69         1.28 o
   4  -5   5         89.41         81.67         2.47 o
   5  -5   5          9.53          8.79         0.75 o
   6  -5   5          5.80          4.57         0.64 o
   7  -5   5         32.06         37.59         2.25 o
   8  -5   5          1.60          0.68         0.89 o
 -10  -4   5          5.15          2.74         1.48 o
  -9  -4   5          1.55          1.13         0.57 o
  -8  -4   5          0.40         -0.37         0.60 o
  -7  -4   5          0.03         -0.49         0.49 o
  -6  -4   5         17.04         14.87         1.06 o
  -5  -4   5          8.96         11.11         1.59 o
  -4  -4   5        128.89        140.58         2.99 o
  -3  -4   5         10.02         11.10         0.64 o
  -2  -4   5          8.06          5.87         0.48 o
  -1  -4   5          5.88          4.40         0.37 o
   0  -4   5        546.92        550.72         7.48 o
   1  -4   5        175.43        176.26         3.07 o
   2  -4   5        161.22        152.68         2.83 o
   3  -4   5          8.77          6.44         0.66 o
   4  -4   5         15.69         15.58         0.73 o
   5  -4   5        285.57        309.10         5.84 o
   6  -4   5         26.25         23.94         1.20 o
   7  -4   5         13.82         13.64         2.05 o
   8  -4   5         25.50         33.62         2.17 o
   9  -4   5          0.22          1.01         0.92 o
 -10  -3   5          0.01         -0.55         0.86 o
  -9  -3   5          0.08         -0.09         0.78 o
  -8  -3   5         15.87         12.78         1.06 o
  -7  -3   5         27.73         25.86         1.40 o
  -6  -3   5         92.48         88.23         1.90 o
  -5  -3   5         32.19         30.88         0.95 o
  -4  -3   5          8.47          6.63         0.42 o
  -3  -3   5          0.12         -0.09         0.15 o
  -2  -3   5         91.55         80.85         1.38 o
  -1  -3   5         71.31         70.08         1.16 o
   0  -3   5        140.51        125.36         1.81 o
   1  -3   5        100.37         89.82         1.53 o
   2  -3   5        229.88        246.49         3.54 o
   3  -3   5        109.99         99.53         1.75 o
   4  -3   5         15.03         15.92         0.80 o
   5  -3   5        168.94        162.47         4.37 o
   6  -3   5          0.23          0.54         0.39 o
   7  -3   5          3.14          2.18         0.81 o
   8  -3   5         20.89         24.37         1.78 o
   9  -3   5          7.63          7.93         1.20 o
  10  -3   5         11.50         13.22         1.61 o
 -10  -2   5          7.32          6.67         1.36 o
  -9  -2   5          8.62          8.46         1.03 o
  -8  -2   5          6.61          4.44         0.78 o
  -7  -2   5          6.16          6.42         0.58 o
  -6  -2   5         17.48         18.55         0.86 o
  -5  -2   5         12.83         10.53         0.60 o
  -4  -2   5        334.24        331.84         4.73 o
  -3  -2   5        261.66        267.24         4.00 o
  -2  -2   5        137.64        136.68         2.16 o
  -1  -2   5        108.63         94.89         1.47 o
   0  -2   5         37.56         34.55         0.64 o
   1  -2   5         76.18         65.73         1.17 o
   2  -2   5        113.44        130.97         2.11 o
   3  -2   5        222.07        208.76         3.04 o
   4  -2   5          9.76          8.87         0.48 o
   5  -2   5         36.43         34.15         0.94 o
   6  -2   5         12.64         11.39         0.69 o
   7  -2   5          3.89          1.79         0.87 o
   8  -2   5          0.53          0.04         0.64 o
   9  -2   5          0.38         -0.30         0.92 o
  10  -2   5          0.00         -0.69         0.74 o
 -10  -1   5          9.26          9.27         1.32 o
  -9  -1   5         21.05         24.69         2.60 o
  -8  -1   5         17.24         18.89         1.25 o
  -7  -1   5         13.23         15.87         1.45 o
  -6  -1   5         22.22         19.17         0.87 o
  -5  -1   5          3.97          4.30         0.36 o
  -4  -1   5        396.37        410.88         6.03 o
  -3  -1   5        617.65        634.28         9.01 o
  -2  -1   5         40.51         28.18         0.76 o
  -1  -1   5        392.03        410.65         5.60 o
   0  -1   5         71.15         53.04         0.87 o
   1  -1   5        512.03        488.72         6.93 o
   2  -1   5       1284.58       1360.90        18.84 o
   3  -1   5        414.16        458.43         6.25 o
   4  -1   5        295.10        304.63         4.53 o
   5  -1   5        212.50        212.19         3.52 o
   6  -1   5         93.43         95.01         2.10 o
   7  -1   5         62.10         51.67         1.55 o
   8  -1   5         17.62         12.43         1.04 o
   9  -1   5         28.90         40.12         2.74 o
  10  -1   5         11.69          9.30         1.23 o
  11  -1   5          7.32         10.04         2.08 o
 -10   0   5          2.66          3.41         1.00 o
  -9   0   5         44.91         46.05         2.53 o
  -8   0   5          4.43          4.40         0.97 o
  -7   0   5         50.42         53.57         1.63 o
  -6   0   5        152.72        160.73         3.35 o
  -5   0   5        342.80        336.38         4.84 o
  -4   0   5        126.25        123.56         2.00 o
  -3   0   5         85.13         95.13         1.65 o
  -2   0   5          0.31          0.08         0.14 o
  -1   0   5       2024.34       2149.31        31.16 o
   0   0   5       1144.86       1173.57        15.47 o
   1   0   5        170.38        176.28         2.53 o
   2   0   5          4.95          7.08         0.32 o
   3   0   5        104.61        108.78         1.86 o
   4   0   5        246.05        251.00         3.78 o
   5   0   5         12.82         14.15         0.55 o
   6   0   5        332.19        333.75         6.13 o
   7   0   5         51.31         42.10         1.38 o
   8   0   5          5.13          5.24         0.68 o
   9   0   5         18.63         21.20         1.40 o
  10   0   5          1.03          0.21         0.71 o
  11   0   5          4.80          5.05         1.19 o
 -10   1   5          0.24          0.02         1.01 o
  -9   1   5          2.76          2.70         0.92 o
  -8   1   5          4.19          4.09         0.88 o
  -7   1   5         74.04         74.61         2.21 o
  -6   1   5        247.95        262.75         4.72 o
  -5   1   5          0.15          0.54         0.34 o
  -4   1   5         48.91         40.53         1.08 o
  -3   1   5        284.53        274.23         4.13 o
  -2   1   5         77.31         89.10         1.53 o
  -1   1   5       1888.69       2065.34        28.43 o
   0   1   5        235.71        245.18         3.94 o
   1   1   5         78.63         75.74         1.25 o
   2   1   5         26.10         24.39         0.54 o
   3   1   5         75.43         80.08         1.57 o
   4   1   5         13.80          7.87         0.43 o
   5   1   5        157.54        169.83         2.90 o
   6   1   5         17.04         16.36         0.80 o
   7   1   5          0.19          1.18         0.44 o
   8   1   5          2.73          1.91         0.51 o
   9   1   5         20.43         17.18         1.30 o
  10   1   5          3.85          4.80         0.87 o
  11   1   5         12.20         15.00         1.54 o
  -9   2   5          0.13          0.04         0.90 o
  -8   2   5          2.23          2.68         1.26 o
  -7   2   5         58.82         64.39         2.06 o
  -6   2   5          0.02         -0.32         0.32 o
  -5   2   5        245.89        251.03         4.85 o
  -4   2   5        179.68        185.95         3.42 o
  -3   2   5         39.79         37.67         1.01 o
  -2   2   5         68.37         63.85         1.31 o
  -1   2   5         58.62         46.65         0.91 o
   0   2   5        511.86        602.75         8.51 o
   1   2   5         12.95         11.65         0.45 o
   2   2   5        443.81        447.33         6.40 o
   3   2   5        108.12        123.27         2.13 o
   4   2   5        241.49        233.98         3.78 o
   5   2   5         45.35         47.81         1.09 o
   6   2   5         23.76         24.30         0.98 o
   7   2   5          1.28          1.71         0.46 o
   8   2   5          1.95          1.93         0.50 o
   9   2   5         30.55         31.41         1.73 o
  10   2   5          9.31         13.14         1.10 o
  11   2   5          0.65          0.15         0.91 o
  -9   3   5          3.74          2.78         0.93 o
  -8   3   5          0.79          0.93         0.70 o
  -7   3   5         32.20         30.94         1.54 o
  -6   3   5          7.09          6.70         0.72 o
  -5   3   5          3.61          4.49         0.57 o
  -4   3   5        189.08        188.87         4.31 o
  -3   3   5          6.46          6.54         0.57 o
  -2   3   5         20.71         24.49         0.80 o
  -1   3   5         52.11         59.78         1.24 o
   0   3   5         85.31         84.58         1.47 o
   1   3   5         58.90         55.81         1.02 o
   2   3   5         17.84         10.85         0.44 o
   3   3   5         33.15         37.90         0.81 o
   4   3   5        150.66        173.60         2.88 o
   5   3   5         96.92         95.48         1.95 o
   6   3   5        121.57        119.06         2.45 o
   7   3   5         62.94         65.58         1.80 o
   8   3   5          1.16          1.30         0.49 o
   9   3   5         12.19         11.85         1.13 o
  10   3   5          5.84          7.94         0.97 o
  11   3   5          0.87          0.90         0.73 o
  -8   4   5          0.85         -0.66         0.78 o
  -7   4   5          1.09          0.95         0.63 o
  -6   4   5          1.26          0.76         0.54 o
  -5   4   5        115.42        121.00         3.02 o
  -4   4   5         74.09         67.50         1.85 o
  -3   4   5         82.35         85.21         2.07 o
  -2   4   5         33.27         30.94         0.96 o
  -1   4   5          4.50          3.77         0.48 o
   0   4   5        417.56        434.45         6.51 o
   1   4   5          0.42          0.35         0.17 o
   2   4   5        107.94        104.89         1.73 o
   3   4   5         21.99         29.81         0.70 o
   4   4   5          7.38          5.89         0.34 o
   5   4   5          6.69          6.65         0.46 o
   6   4   5          2.88          1.72         0.41 o
   7   4   5         88.84         94.65         2.17 o
   8   4   5         37.02         30.74         1.53 o
   9   4   5          2.55          1.79         0.80 o
  10   4   5          0.99         -0.21         0.63 o
  11   4   5          2.59          1.35         0.76 o
  -8   5   5          7.50          7.43         1.36 o
  -7   5   5          1.72          1.29         0.81 o
  -6   5   5          1.21          1.87         0.64 o
  -5   5   5         89.29         91.07         2.56 o
  -4   5   5         51.98         53.67         1.68 o
  -3   5   5          2.56          2.91         0.49 o
  -2   5   5          9.73          9.13         0.63 o
  -1   5   5          9.05          8.58         0.54 o
   0   5   5        611.17        619.84         8.90 o
   1   5   5          1.70          1.93         0.27 o
   2   5   5          8.16         11.10         0.46 o
   3   5   5         12.33         14.70         0.54 o
   4   5   5         35.91         36.09         1.05 o
   5   5   5        106.61        104.15         2.06 o
   6   5   5         88.19         87.79         2.03 o
   7   5   5         22.38         23.80         1.28 o
   8   5   5         23.01         25.98         1.45 o
   9   5   5         12.34         11.73         1.14 o
  10   5   5          1.22         -0.37         0.59 o
  11   5   5          0.15          0.69         0.68 o
  -7   6   5          5.11          5.64         1.06 o
  -6   6   5          0.53          1.50         0.74 o
  -5   6   5         17.24         15.68         1.27 o
  -4   6   5          0.86          1.09         0.50 o
  -3   6   5          3.20          4.11         0.63 o
  -2   6   5         54.47         56.49         1.61 o
  -1   6   5          1.99          0.54         0.36 o
   0   6   5         72.25         62.85         1.44 o
   1   6   5        128.16        124.37         1.94 o
   2   6   5        200.95        207.05         3.24 o
   3   6   5        151.26        152.38         3.48 o
   4   6   5          6.51          7.97         0.54 o
   5   6   5         37.08         37.67         1.07 o
   6   6   5         40.08         37.57         1.32 o
   7   6   5          0.52         -0.39         0.39 o
   8   6   5        104.48        116.80         4.67 o
   9   6   5          8.79          7.97         1.04 o
  10   6   5          1.14          2.03         0.81 o
  11   6   5         10.36         11.44         1.36 o
  -6   7   5          1.08          0.25         0.91 o
  -5   7   5          0.56          1.59         0.83 o
  -4   7   5         39.06         41.24         2.00 o
  -3   7   5         11.81         10.49         0.96 o
  -2   7   5        151.91        155.49         3.22 o
  -1   7   5         50.94         46.22         1.50 o
   0   7   5         15.37         15.26         0.87 o
   1   7   5         48.83         51.83         1.27 o
   2   7   5         18.36         21.73         0.87 o
   3   7   5         75.61         74.02         1.39 o
   4   7   5         22.93         23.41         1.14 o
   5   7   5         23.96         22.95         0.99 o
   6   7   5          1.62          0.76         0.40 o
   7   7   5          1.39          0.76         0.44 o
   8   7   5         22.55         22.57         1.44 o
   9   7   5          5.12          4.77         0.92 o
  10   7   5          7.21          6.46         1.02 o
  11   7   5          7.78          9.34         1.27 o
  -5   8   5          0.37          0.37         0.92 o
  -4   8   5         36.67         42.53         2.36 o
  -3   8   5          1.48          1.60         0.68 o
  -2   8   5         13.66         11.72         1.04 o
  -1   8   5          9.00          7.60         0.88 o
   0   8   5         61.22         63.05         2.17 o
   1   8   5         40.97         39.23         1.31 o
   2   8   5         42.20         43.44         1.13 o
   3   8   5          0.45          0.08         0.26 o
   4   8   5          0.10         -0.25         0.25 o
   5   8   5          0.96          1.09         0.37 o
   6   8   5          0.02         -0.36         0.36 o
   7   8   5          6.60          5.99         0.72 o
   8   8   5          2.26          2.82         0.71 o
   9   8   5          0.98          0.75         0.69 o
  10   8   5          2.76          1.73         1.09 o
  -4   9   5          0.62         -0.09         0.72 o
  -3   9   5          0.01         -0.25         0.73 o
  -2   9   5          7.85          6.41         1.03 o
  -1   9   5          0.06          0.65         0.67 o
   0   9   5          8.61          5.86         0.96 o
   1   9   5          4.05          2.29         0.56 o
   2   9   5          3.38          2.17         0.44 o
   3   9   5          0.73          0.57         0.34 o
   4   9   5          8.22          8.07         0.50 o
   5   9   5          8.55         11.27         0.66 o
   6   9   5          3.02          2.00         0.58 o
   7   9   5          0.82          0.65         0.55 o
   8   9   5          0.00          0.87         0.77 o
   9   9   5          0.98          1.25         0.90 o
  10   9   5          0.00          2.15         1.45 o
  -3  10   5          3.68          4.08         2.39 o
  -2  10   5          3.78          2.70         0.95 o
  -1  10   5         17.85         20.69         1.71 o
   0  10   5          6.48          7.03         1.35 o
   1  10   5          1.35          1.29         0.72 o
   2  10   5          0.00         -0.60         0.60 o
   3  10   5          1.05          2.42         0.76 o
   4  10   5          5.47          6.38         0.71 o
   5  10   5          3.43          3.19         0.73 o
   6  10   5          0.59          0.75         0.71 o
   7  10   5          1.15          1.74         0.80 o
   8  10   5          0.10          0.15         1.25 o
   9  10   5          1.00         -0.03         1.25 o
  -1  11   5          6.23          5.82         1.50 o
   0  11   5          4.35          5.44         1.01 o
   1  11   5          9.68         11.11         1.92 o
   2  11   5          5.31          5.27         1.08 o
   3  11   5          0.00         -0.32         0.61 o
   4  11   5          7.47          4.12         2.16 o
   6  11   5          0.20          0.59         1.08 o
   7  11   5          0.37          1.95         0.89 o
  -3 -11   6          3.79          4.70         2.49 o
  -2 -11   6         25.66         30.37         8.20 o
  -6 -10   6          0.05         -0.78         0.78 o
  -5 -10   6          1.49          1.48         0.91 o
  -4 -10   6          5.93          6.52         1.04 o
  -3 -10   6          2.77          2.10         0.89 o
  -2 -10   6         37.20         42.59         2.52 o
  -1 -10   6          3.43          2.33         0.95 o
   0 -10   6         11.35         13.86         1.64 o
   1 -10   6         36.95         42.23         2.20 o
   2 -10   6          2.46          2.56         0.96 o
  -8  -9   6          2.13         -0.60         2.21 o
  -7  -9   6          4.94          6.01         1.29 o
  -6  -9   6          0.75          0.74         0.99 o
  -5  -9   6          6.82          6.08         1.02 o
  -4  -9   6         27.23         27.39         1.67 o
  -3  -9   6          6.16          6.07         0.94 o
  -2  -9   6         38.70         41.06         1.99 o
  -1  -9   6         16.88         20.67         1.76 o
   0  -9   6          3.62          2.20         0.77 o
   1  -9   6         21.51         19.09         1.42 o
   2  -9   6          0.23         -0.64         0.79 o
   3  -9   6         36.42         36.78         2.01 o
   4  -9   6          2.59          2.00         1.06 o
  -9  -8   6          1.26          2.21         2.68 o
  -8  -8   6         12.51         15.12         1.69 o
  -7  -8   6          2.15          1.04         1.33 o
  -6  -8   6          2.34          1.12         0.89 o
  -5  -8   6          0.01         -0.53         0.53 o
  -4  -8   6         16.15         16.41         1.25 o
  -3  -8   6          1.01          0.24         0.52 o
  -2  -8   6          2.56          1.35         0.59 o
  -1  -8   6          0.04         -0.51         0.63 o
   0  -8   6         38.67         31.78         1.82 o
   1  -8   6         15.17         14.91         1.33 o
   2  -8   6          5.83          4.22         0.79 o
   3  -8   6         13.02         10.34         1.03 o
   4  -8   6          7.41          8.89         1.08 o
   5  -8   6          3.73          3.53         0.94 o
  -9  -7   6          2.53          0.65         0.84 o
  -8  -7   6          2.22          0.85         0.85 o
  -7  -7   6          9.93          9.64         1.17 o
  -6  -7   6          9.00         10.29         1.01 o
  -5  -7   6          9.73          8.09         1.05 o
  -4  -7   6          2.90          0.96         0.82 o
  -3  -7   6         29.70         27.23         1.47 o
  -2  -7   6          7.24          6.21         0.79 o
  -1  -7   6          8.13          8.40         0.79 o
   0  -7   6         19.25         18.80         1.18 o
   1  -7   6         17.06         16.88         1.29 o
   2  -7   6          0.01          0.42         0.46 o
   3  -7   6          7.98          8.23         1.23 o
   4  -7   6         25.13         31.12         1.67 o
   5  -7   6          7.79          6.96         1.22 o
   6  -7   6         12.37         11.19         1.79 o
 -10  -6   6          1.45          0.89         1.05 o
  -9  -6   6          0.32          0.27         0.63 o
  -8  -6   6          1.80          0.36         0.78 o
  -7  -6   6         10.02         11.40         1.15 o
  -6  -6   6        118.12        132.55         3.42 o
  -5  -6   6         80.69         77.62         2.34 o
  -4  -6   6          6.59          4.42         0.70 o
  -3  -6   6          0.45         -0.38         0.39 o
  -2  -6   6          0.10         -0.34         0.34 o
  -1  -6   6        213.87        216.00         4.32 o
   0  -6   6        132.65        122.13         3.46 o
   1  -6   6         41.27         47.59         1.60 o
   2  -6   6          2.96          1.59         0.45 o
   3  -6   6          0.00          0.11         0.45 o
   4  -6   6         54.54         64.02         2.05 o
   5  -6   6          2.85          2.92         0.75 o
   6  -6   6         35.41         38.59         3.96 o
   7  -6   6         28.04         32.76         2.39 o
 -10  -5   6          0.25          2.09         1.01 o
  -9  -5   6          2.31          2.42         0.86 o
  -8  -5   6         15.41         18.36         1.39 o
  -7  -5   6          0.60         -0.58         0.58 o
  -6  -5   6         84.22         93.99         2.76 o
  -5  -5   6          0.14          0.04         0.45 o
  -4  -5   6        100.44         94.74         2.50 o
  -3  -5   6        297.85        297.65         6.06 o
  -2  -5   6         21.95         20.96         0.92 o
  -1  -5   6         21.81         16.59         1.01 o
   0  -5   6        111.06         98.39         2.59 o
   1  -5   6         45.83         43.90         1.45 o
   2  -5   6        326.20        335.07         7.77 o
   3  -5   6          1.25          1.11         0.46 o
   4  -5   6         21.38         21.24         1.02 o
   5  -5   6          3.98          2.98         0.56 o
   6  -5   6          4.20          2.35         0.93 o
   7  -5   6         30.70         41.59         2.41 o
   8  -5   6          0.30         -0.86         0.86 o
 -10  -4   6          0.13         -0.46         0.83 o
  -9  -4   6         19.59         21.20         1.86 o
  -8  -4   6          4.67          7.11         0.96 o
  -7  -4   6          9.21          8.09         0.94 o
  -6  -4   6          0.51         -0.10         0.41 o
  -5  -4   6         17.20         17.31         1.08 o
  -4  -4   6        373.02        377.65         7.48 o
  -3  -4   6        444.01        457.93         8.11 o
  -2  -4   6         55.64         47.58         1.38 o
  -1  -4   6         32.50         31.37         0.93 o
   0  -4   6        250.41        253.49         4.09 o
   1  -4   6          2.14          1.57         0.29 o
   2  -4   6        184.34        170.25         3.13 o
   3  -4   6         42.36         38.19         1.03 o
   4  -4   6         67.52         67.17         1.71 o
   5  -4   6         31.51         31.48         1.26 o
   6  -4   6          7.95          5.94         0.75 o
   7  -4   6          1.89          1.14         0.84 o
   8  -4   6          0.01         -0.86         0.86 o
   9  -4   6          7.41          7.65         1.24 o
 -10  -3   6          4.12          5.02         1.10 o
  -9  -3   6          0.93          0.70         0.83 o
  -8  -3   6          0.01         -0.64         0.64 o
  -7  -3   6          9.44          6.32         0.72 o
  -6  -3   6         18.70         18.53         1.05 o
  -5  -3   6         57.26         52.21         1.61 o
  -4  -3   6        171.04        171.73         3.44 o
  -3  -3   6        252.56        260.57         4.18 o
  -2  -3   6        102.41         99.27         1.58 o
  -1  -3   6        313.01        312.21         4.37 o
   0  -3   6        163.38        155.93         2.35 o
   1  -3   6        147.04        153.10         2.45 o
   2  -3   6        229.18        220.25         3.59 o
   3  -3   6        127.26        114.78         2.31 o
   4  -3   6          0.26         -0.24         0.24 o
   5  -3   6         31.60         30.56         1.56 o
   6  -3   6          8.06          4.00         0.84 o
   7  -3   6         55.55         58.74         3.68 o
   8  -3   6         12.37         13.55         1.41 o
   9  -3   6          0.13          0.67         0.71 o
 -10  -2   6          8.46         11.46         2.83 o
  -9  -2   6         21.08         19.17         1.68 o
  -8  -2   6          3.05          0.59         0.87 o
  -7  -2   6          0.40         -0.22         0.47 o
  -6  -2   6         10.60          7.17         0.61 o
  -5  -2   6         24.99         22.85         0.90 o
  -4  -2   6         58.95         66.13         1.41 o
  -3  -2   6         22.40         24.68         0.77 o
  -2  -2   6        107.18         93.55         1.53 o
  -1  -2   6         37.13         37.64         0.75 o
   0  -2   6        113.47        108.18         1.70 o
   1  -2   6          0.61          0.46         0.15 o
   2  -2   6         10.99         12.81         0.54 o
   3  -2   6         78.84         76.66         1.42 o
   4  -2   6         33.80         30.37         0.75 o
   5  -2   6        141.25        144.18         2.98 o
   6  -2   6          4.42          1.32         0.41 o
   7  -2   6         30.28         30.16         2.07 o
   8  -2   6          1.89          2.82         0.83 o
   9  -2   6          3.31          3.77         1.00 o
  10  -2   6          7.62          8.73         1.34 o
 -10  -1   6          0.01         -0.69         0.69 o
  -9  -1   6         27.82         32.69         2.16 o
  -8  -1   6          5.08          6.41         0.87 o
  -7  -1   6         77.04         81.52         2.22 o
  -6  -1   6         34.27         34.92         1.39 o
  -5  -1   6          2.34         -0.36         0.46 o
  -4  -1   6          4.81          3.44         0.42 o
  -3  -1   6        129.68        138.02         2.42 o
  -2  -1   6        304.36        328.11         5.08 o
  -1  -1   6          9.35         11.20         0.44 o
   0  -1   6         33.82         26.65         0.58 o
   1  -1   6          4.89          1.80         0.19 o
   2  -1   6         57.99         53.48         1.09 o
   3  -1   6          1.46          0.48         0.17 o
   4  -1   6          0.01         -0.17         0.17 o
   5  -1   6         93.63         89.82         1.80 o
   6  -1   6         31.15         26.24         1.17 o
   7  -1   6          9.70          7.38         0.68 o
   8  -1   6          8.02          5.95         0.96 o
   9  -1   6          3.20          4.00         0.94 o
  10  -1   6          2.77          3.15         1.10 o
 -10   0   6          0.30         -0.87         0.87 o
  -9   0   6          4.96          6.85         1.13 o
  -8   0   6          0.92         -0.42         0.87 o
  -7   0   6         64.38         68.10         1.92 o
  -6   0   6         33.72         34.02         1.34 o
  -5   0   6         20.94         22.40         0.88 o
  -4   0   6          0.14         -0.18         0.18 o
  -3   0   6          6.78          7.70         0.43 o
  -2   0   6        250.65        266.96         4.23 o
  -1   0   6         78.87        100.75         1.80 o
   0   0   6        110.09        139.81         2.11 o
   1   0   6         11.97         18.42         0.50 o
   2   0   6         76.78         70.35         1.32 o
   3   0   6        300.89        281.11         4.28 o
   4   0   6        115.44        109.82         2.01 o
   5   0   6          0.19          0.47         0.28 o
   6   0   6          9.95         13.30         0.81 o
   7   0   6          7.66          4.47         0.62 o
   8   0   6         20.09         24.52         1.35 o
   9   0   6         11.01         11.48         1.11 o
  10   0   6          2.18          2.76         0.94 o
  11   0   6          5.60          7.47         1.89 o
  -9   1   6          7.26          5.80         1.15 o
  -8   1   6          3.35          2.24         0.80 o
  -7   1   6         47.00         46.39         1.79 o
  -6   1   6          8.59          7.89         0.66 o
  -5   1   6          2.60          3.77         0.46 o
  -4   1   6        137.01        149.10         2.69 o
  -3   1   6          1.39          0.43         0.24 o
  -2   1   6          8.74          4.89         0.31 o
  -1   1   6        153.77        139.32         2.23 o
   0   1   6        100.53        100.01         1.80 o
   1   1   6        154.49        151.12         2.40 o
   2   1   6        372.53        411.65         5.93 o
   3   1   6         61.64         76.59         1.56 o
   4   1   6         17.72         14.38         0.64 o
   5   1   6        199.31        201.63         3.40 o
   6   1   6        358.23        368.70         6.30 o
   7   1   6          4.34          3.29         0.53 o
   8   1   6         35.37         32.83         1.50 o
   9   1   6         23.28         26.78         1.74 o
  10   1   6          0.07         -0.29         0.67 o
  11   1   6         11.54         12.93         1.40 o
  -9   2   6          3.46          4.35         1.10 o
  -8   2   6          3.63          1.94         0.89 o
  -7   2   6          1.18          0.70         0.67 o
  -6   2   6          6.06          3.06         0.61 o
  -5   2   6         25.24         21.43         1.13 o
  -4   2   6        710.59        752.40        11.42 o
  -3   2   6         12.27         10.46         0.58 o
  -2   2   6          0.11          0.40         0.20 o
  -1   2   6        253.44        262.84         4.21 o
   0   2   6        142.84        176.32         2.80 o
   1   2   6       1137.43       1249.85        18.36 o
   2   2   6        102.47         90.66         1.55 o
   3   2   6         56.36         48.94         1.07 o
   4   2   6          7.37          6.44         0.45 o
   5   2   6         24.98         26.43         0.84 o
   6   2   6        268.28        268.82         4.77 o
   7   2   6         86.98         94.88         2.16 o
   8   2   6         24.21         20.56         1.39 o
   9   2   6          8.54          9.23         0.91 o
  10   2   6          0.16          0.43         0.57 o
  11   2   6          5.69          7.89         1.16 o
  -9   3   6          0.53          0.26         0.90 o
  -8   3   6          0.00         -0.66         0.66 o
  -7   3   6          0.53          0.63         0.53 o
  -6   3   6          6.12          6.43         0.79 o
  -5   3   6         14.82         14.71         0.96 o
  -4   3   6          6.48          6.34         0.65 o
  -3   3   6         34.31         34.55         1.05 o
  -2   3   6        270.53        291.99         4.74 o
  -1   3   6        619.51        658.94        10.60 o
   0   3   6          1.48          1.07         0.24 o
   1   3   6        207.73        238.17         5.50 o
   2   3   6         43.03         43.68         1.16 o
   3   3   6         55.93         50.96         1.23 o
   4   3   6        204.06        194.58         3.47 o
   5   3   6         82.49         77.08         1.60 o
   6   3   6         12.51         13.40         0.78 o
   7   3   6          6.49          8.58         0.70 o
   8   3   6          0.01          0.82         0.46 o
   9   3   6          3.09          3.91         0.75 o
  10   3   6          2.01          2.22         0.76 o
  11   3   6          0.02          0.40         0.77 o
  -8   4   6          0.07         -0.98         0.98 o
  -7   4   6          1.61          1.23         0.62 o
  -6   4   6         40.77         43.25         2.13 o
  -5   4   6          8.69          9.31         0.87 o
  -4   4   6         62.01         61.06         1.77 o
  -3   4   6          5.48          3.05         0.54 o
  -2   4   6          6.28          4.54         0.43 o
  -1   4   6          1.00          1.12         0.28 o
   0   4   6         11.33         10.07         0.49 o
   1   4   6          5.67          3.12         0.31 o
   2   4   6        120.64        124.32         2.71 o
   3   4   6          0.01         -0.18         0.18 o
   4   4   6         66.34         66.49         1.78 o
   5   4   6          2.20          1.57         0.33 o
   6   4   6          2.71          0.96         0.39 o
   7   4   6        148.42        166.47         5.03 o
   8   4   6          2.90          2.52         0.60 o
   9   4   6          2.72          1.77         0.73 o
  10   4   6          0.70          0.81         0.76 o
  11   4   6          1.84          1.68         0.77 o
  -7   5   6          8.07          7.35         1.16 o
  -6   5   6          1.08          0.07         0.61 o
  -5   5   6         31.10         31.87         1.65 o
  -4   5   6          2.15          1.65         0.54 o
  -3   5   6        192.96        214.80         4.39 o
  -2   5   6         35.14         36.59         1.31 o
  -1   5   6         64.97         61.48         1.50 o
   0   5   6         75.50         78.02         2.18 o
   1   5   6         43.65         50.82         1.30 o
   2   5   6        128.25        127.41         2.61 o
   3   5   6          0.12         -0.14         0.22 o
   4   5   6         49.52         49.81         1.97 o
   5   5   6          3.16          0.27         0.36 o
   6   5   6          1.81          1.28         0.40 o
   7   5   6          3.18          4.91         0.62 o
   8   5   6          6.63          8.15         1.02 o
   9   5   6          2.32          1.23         0.61 o
  10   5   6          0.22         -0.46         0.61 o
  11   5   6          2.43          3.15         0.96 o
  -7   6   6          2.82          3.05         1.21 o
  -6   6   6          1.58          0.86         0.86 o
  -5   6   6         14.64         15.04         1.35 o
  -4   6   6          4.22          3.27         0.77 o
  -3   6   6        112.25        112.05         3.30 o
  -2   6   6          9.12          5.36         0.77 o
  -1   6   6         31.29         32.21         1.75 o
   0   6   6          0.04         -0.28         0.28 o
   1   6   6          4.11          2.58         0.35 o
   2   6   6         72.07         78.58         1.60 o
   3   6   6          9.19          8.99         0.51 o
   4   6   6          0.16         -0.24         0.24 o
   5   6   6          2.85          2.41         0.44 o
   6   6   6          0.65          0.26         0.38 o
   7   6   6          2.84          2.68         0.53 o
   8   6   6          0.03          1.47         0.55 o
   9   6   6          1.22          0.49         0.70 o
  10   6   6          0.03         -0.11         0.77 o
  11   6   6          1.97          3.25         0.90 o
  -6   7   6          0.24          0.36         1.03 o
  -5   7   6         11.39         12.40         1.49 o
  -4   7   6          2.08          1.72         0.97 o
  -3   7   6          0.66          0.69         0.62 o
  -2   7   6          7.86          7.47         0.85 o
  -1   7   6          0.14         -0.01         0.42 o
   0   7   6         19.43         18.38         1.10 o
   1   7   6        101.57        107.68         2.15 o
   2   7   6         16.08         14.59         0.78 o
   3   7   6         19.47         18.75         0.78 o
   4   7   6          0.32         -0.17         0.29 o
   5   7   6         75.10         73.43         1.76 o
   6   7   6          1.91          1.13         0.46 o
   7   7   6          7.48          6.33         0.81 o
   8   7   6         29.02         34.97         1.79 o
   9   7   6          2.33          2.52         0.90 o
  10   7   6         10.01          9.16         1.19 o
  -5   8   6          0.30          1.36         1.15 o
  -4   8   6          0.66          2.85         1.10 o
  -3   8   6          9.09          9.88         1.20 o
  -2   8   6         20.39         24.52         1.74 o
  -1   8   6         10.41          9.72         1.00 o
   0   8   6         42.97         47.93         2.13 o
   1   8   6         53.59         57.90         2.30 o
   2   8   6          5.13          5.86         0.62 o
   3   8   6          0.44         -0.23         0.33 o
   4   8   6         20.14         17.74         0.87 o
   5   8   6         29.59         31.47         1.35 o
   6   8   6          0.85          0.57         0.51 o
   7   8   6         24.46         21.38         1.44 o
   8   8   6          9.72         12.73         2.09 o
   9   8   6          3.65          3.35         0.99 o
  10   8   6         13.05         11.83         1.74 o
  -4   9   6          4.92          4.10         2.33 o
  -3   9   6          4.23          7.68         2.48 o
  -2   9   6         18.21         20.77         1.68 o
  -1   9   6          0.00         -0.40         0.81 o
   0   9   6         25.84         26.01         1.75 o
   1   9   6          8.31          8.92         1.03 o
   2   9   6         24.07         23.55         1.32 o
   3   9   6         40.33         48.70         1.62 o
   4   9   6          0.70          0.76         0.46 o
   5   9   6          0.25         -0.48         0.48 o
   6   9   6          1.53          1.02         0.62 o
   7   9   6          0.05          0.10         0.63 o
   8   9   6          0.47          0.40         0.83 o
   9   9   6          5.17          3.42         0.93 o
  -2  10   6          0.01         -0.77         0.79 o
  -1  10   6          0.56          0.11         0.82 o
   0  10   6          3.17          2.29         0.84 o
   1  10   6          0.35          0.61         0.79 o
   2  10   6         37.89         33.69         2.26 o
   3  10   6          3.29          2.70         0.72 o
   4  10   6         12.04         13.33         1.00 o
   5  10   6          0.50         -0.43         0.62 o
   6  10   6          2.67          2.53         0.69 o
   7  10   6          0.80         -0.06         0.83 o
   8  10   6          1.74          0.24         0.94 o
   0  11   6          0.22         -0.08         0.79 o
   1  11   6          0.04         -0.33         0.69 o
   2  11   6         10.56         12.34         1.27 o
   3  11   6          2.17          1.87         1.20 o
   4  11   6          0.58          0.04         0.96 o
   6  11   6          7.46          7.22         2.79 o
   7  11   6          0.13         -0.46         0.99 o
  -5 -10   7          8.12          6.64         1.21 o
  -4 -10   7          8.50          9.66         1.20 o
  -3 -10   7         16.36         21.46         1.51 o
  -2 -10   7          0.06          0.81         0.90 o
  -1 -10   7          5.16          2.57         1.58 o
   0 -10   7         24.60         28.06         2.25 o
   1 -10   7          1.28          0.14         0.80 o
  -7  -9   7          3.22          1.60         1.20 o
  -6  -9   7          1.93          0.36         0.75 o
  -5  -9   7         10.67         10.93         1.19 o
  -4  -9   7          3.41          2.12         0.88 o
  -3  -9   7          3.06          2.58         0.83 o
  -2  -9   7          1.89          1.08         0.67 o
  -1  -9   7         14.72         13.31         1.81 o
   0  -9   7         40.21         43.49         3.79 o
   1  -9   7          3.96          3.46         0.87 o
   2  -9   7          6.69          7.04         1.01 o
   3  -9   7         21.26         21.18         1.53 o
  -8  -8   7          0.70          0.84         1.10 o
  -7  -8   7          5.99          4.75         1.18 o
  -6  -8   7          0.02         -0.70         0.70 o
  -5  -8   7          9.27         10.90         1.11 o
  -4  -8   7          0.12         -0.64         0.64 o
  -3  -8   7          4.58          5.08         0.88 o
  -2  -8   7        141.42        155.28         3.91 o
  -1  -8   7          1.23          0.60         0.69 o
   0  -8   7         83.70         85.07         5.18 o
   1  -8   7         12.74         13.40         1.26 o
   2  -8   7         11.53          9.87         1.03 o
   3  -8   7         28.40         30.06         1.72 o
   4  -8   7          0.01          0.28         0.60 o
   5  -8   7         23.53         27.57         2.88 o
  -9  -7   7          3.67          1.97         1.44 o
  -8  -7   7          2.06          2.45         0.88 o
  -7  -7   7         13.44         15.66         1.77 o
  -6  -7   7          0.03         -0.83         0.83 o
  -5  -7   7          6.10          5.21         0.92 o
  -4  -7   7          1.61          1.21         0.66 o
  -3  -7   7         73.98         76.72         2.39 o
  -2  -7   7         55.20         60.44         2.06 o
  -1  -7   7          0.76          0.40         0.44 o
   0  -7   7         19.12         19.07         1.24 o
   1  -7   7         93.95        102.98         3.95 o
   2  -7   7         73.41         68.89         2.47 o
   3  -7   7         51.57         55.55         2.51 o
   4  -7   7          5.79          5.00         0.83 o
   5  -7   7          0.04         -0.85         0.85 o
   6  -7   7          6.91          7.62         1.31 o
  -9  -6   7          5.78          7.79         1.37 o
  -8  -6   7          2.73          1.93         0.80 o
  -7  -6   7          3.90          2.33         0.84 o
  -6  -6   7         24.13         26.45         1.55 o
  -5  -6   7          6.73          5.56         0.82 o
  -4  -6   7         28.52         29.21         1.51 o
  -3  -6   7          4.90          2.92         0.59 o
  -2  -6   7         20.67         16.68         1.05 o
  -1  -6   7          8.33          8.61         0.82 o
   0  -6   7          3.40          4.38         0.67 o
   1  -6   7         11.13         13.70         1.02 o
   2  -6   7          1.19          1.43         0.51 o
   3  -6   7         66.82         60.56         3.04 o
   4  -6   7          7.82         10.14         0.96 o
   5  -6   7          4.97          2.79         0.87 o
   6  -6   7         14.48         13.56         1.53 o
   7  -6   7          2.76          0.94         0.96 o
  -9  -5   7          5.76          4.78         1.12 o
  -8  -5   7          2.49          2.43         0.85 o
  -7  -5   7          1.20          1.22         0.69 o
  -6  -5   7         61.72         67.71         2.21 o
  -5  -5   7         33.44         32.18         1.56 o
  -4  -5   7        208.23        204.88         4.55 o
  -3  -5   7        231.24        229.91         4.93 o
  -2  -5   7         26.47         22.63         1.00 o
  -1  -5   7         64.34         62.70         1.97 o
   0  -5   7          0.56         -0.28         0.34 o
   1  -5   7         16.43         14.11         1.07 o
   2  -5   7        169.65        172.75         4.65 o
   3  -5   7          0.31          0.13         0.37 o
   4  -5   7          1.62          0.84         0.48 o
   5  -5   7         22.83         21.45         1.45 o
   6  -5   7         46.03         49.15         3.35 o
   7  -5   7          1.31          1.27         0.93 o
   8  -5   7          1.19         -0.30         1.32 o
 -10  -4   7          0.47          0.89         1.62 o
  -9  -4   7          5.55          4.10         1.05 o
  -8  -4   7          5.94          6.45         1.13 o
  -7  -4   7          5.06          4.90         0.77 o
  -6  -4   7          9.88         10.89         1.17 o
  -5  -4   7          2.18          2.27         0.57 o
  -4  -4   7        144.80        138.76         3.29 o
  -3  -4   7        301.31        311.25         6.30 o
  -2  -4   7         50.84         44.70         1.24 o
  -1  -4   7        344.20        343.43         5.83 o
   0  -4   7          4.20          2.47         0.40 o
   1  -4   7          5.29          3.51         0.98 o
   2  -4   7         51.75         43.22         1.57 o
   3  -4   7          3.83          4.63         0.66 o
   4  -4   7         92.54         93.82         3.38 o
   5  -4   7         14.26         11.78         0.94 o
   6  -4   7          2.37          2.98         0.76 o
   7  -4   7          3.24          1.97         0.84 o
   8  -4   7          7.27          8.89         1.28 o
   9  -4   7         13.35         12.27         2.91 o
 -10  -3   7          6.95          6.47         1.94 o
  -9  -3   7          1.36          0.24         0.75 o
  -8  -3   7          4.48          4.23         1.35 o
  -7  -3   7         25.04         24.30         1.51 o
  -6  -3   7         44.72         43.01         2.00 o
  -5  -3   7         18.62         14.99         1.03 o
  -4  -3   7         85.39         75.78         2.07 o
  -3  -3   7         10.92          9.71         0.72 o
  -2  -3   7        359.05        344.99         6.23 o
  -1  -3   7        372.62        374.53         5.84 o
   0  -3   7         69.53         67.65         1.29 o
   1  -3   7         70.96         71.15         1.52 o
   2  -3   7         46.77         46.18         1.52 o
   3  -3   7          3.57          2.27         0.37 o
   4  -3   7        166.53        164.99         3.44 o
   5  -3   7          2.27          0.75         0.46 o
   6  -3   7          1.32          0.35         0.46 o
   7  -3   7         30.34         30.99         2.24 o
   8  -3   7          0.13          0.20         0.78 o
   9  -3   7          5.81          8.53         1.28 o
 -10  -2   7          2.27          2.39         1.29 o
  -9  -2   7          0.11         -0.06         0.97 o
  -8  -2   7          0.03         -0.53         0.57 o
  -7  -2   7          0.90         -0.44         0.61 o
  -6  -2   7          8.28          8.73         0.89 o
  -5  -2   7          3.10          1.67         0.45 o
  -4  -2   7         46.47         43.28         1.20 o
  -3  -2   7          1.24          0.72         0.26 o
  -2  -2   7          2.79          3.06         0.30 o
  -1  -2   7         19.42         16.46         0.53 o
   0  -2   7         90.26         81.09         1.47 o
   1  -2   7        551.28        567.29         8.58 o
   2  -2   7        182.10        170.55         2.88 o
   3  -2   7         26.13         20.60         0.75 o
   4  -2   7         81.18         84.22         1.71 o
   5  -2   7         11.17          9.56         0.71 o
   6  -2   7         27.04         23.95         1.52 o
   7  -2   7         59.87         72.85         2.71 o
   8  -2   7          1.80          1.30         0.77 o
   9  -2   7          0.53         -0.81         0.81 o
  10  -2   7          7.19          8.49         2.01 o
  -9  -1   7          0.02         -0.63         0.83 o
  -8  -1   7          2.77          2.16         0.86 o
  -7  -1   7         47.26         45.11         1.59 o
  -6  -1   7          1.63          1.21         0.55 o
  -5  -1   7          0.14         -0.34         0.34 o
  -4  -1   7        100.84         94.22         2.15 o
  -3  -1   7        169.68        165.89         2.87 o
  -2  -1   7         19.67         16.88         0.65 o
  -1  -1   7         54.52         47.93         1.00 o
   0  -1   7         33.55         24.07         0.64 o
   1  -1   7         38.84         33.62         0.82 o
   2  -1   7        236.52        245.72         3.94 o
   3  -1   7          0.13         -0.02         0.20 o
   4  -1   7        113.82        110.02         2.07 o
   5  -1   7        197.23        188.85         3.29 o
   6  -1   7          0.12         -0.28         0.28 o
   7  -1   7         15.99         14.32         0.98 o
   8  -1   7          0.06         -0.49         0.57 o
   9  -1   7          5.41          5.36         1.01 o
  10  -1   7          5.45          7.27         1.17 o
  -9   0   7          0.34         -0.15         1.56 o
  -8   0   7          0.27         -0.86         0.86 o
  -7   0   7          9.34          9.59         0.93 o
  -6   0   7          1.66          1.38         0.49 o
  -5   0   7        145.49        148.15         2.75 o
  -4   0   7          0.35         -0.31         0.33 o
  -3   0   7          1.28          1.84         0.31 o
  -2   0   7         36.75         35.18         0.89 o
  -1   0   7         33.64         29.35         0.72 o
   0   0   7         19.44         20.45         0.59 o
   1   0   7          9.47         10.23         0.41 o
   2   0   7        232.14        235.31         4.02 o
   3   0   7         66.95         58.47         1.20 o
   4   0   7          6.83          6.70         0.48 o
   5   0   7         93.38         98.17         1.95 o
   6   0   7          2.40          2.11         0.47 o
   7   0   7         34.37         29.62         1.80 o
   8   0   7          0.60          0.71         0.46 o
   9   0   7          0.06         -0.59         0.59 o
  10   0   7          0.10         -0.05         0.77 o
  -9   1   7          2.97          1.95         1.24 o
  -8   1   7         22.91         24.89         1.88 o
  -7   1   7          6.84          8.36         0.94 o
  -6   1   7          0.80          0.06         0.49 o
  -5   1   7         74.87         75.93         1.72 o
  -4   1   7        207.81        214.85         3.70 o
  -3   1   7          1.25          1.15         0.31 o
  -2   1   7         75.71         77.60         1.45 o
  -1   1   7         47.14         51.27         1.09 o
   0   1   7        206.11        226.95         3.70 o
   1   1   7        160.42        165.64         3.05 o
   2   1   7          6.25          7.92         0.35 o
   3   1   7          5.56          7.14         0.57 o
   4   1   7          0.05         -0.18         0.21 o
   5   1   7         21.95         21.64         0.82 o
   6   1   7         11.92          9.60         0.66 o
   7   1   7          0.38          0.25         0.36 o
   8   1   7         19.07         21.33         1.37 o
   9   1   7          0.41          0.50         0.76 o
  10   1   7          0.28         -0.17         0.70 o
  11   1   7          0.01          0.95         1.16 o
  -9   2   7          1.31          1.52         1.10 o
  -8   2   7         11.91         13.54         1.73 o
  -7   2   7         12.30         15.54         1.46 o
  -6   2   7          0.70          0.95         0.45 o
  -5   2   7         63.65         63.55         1.70 o
  -4   2   7         99.62         98.23         2.04 o
  -3   2   7          2.15          3.29         0.42 o
  -2   2   7        177.26        187.23         3.22 o
  -1   2   7          5.13          3.87         0.35 o
   0   2   7         25.42         22.63         0.75 o
   1   2   7        791.47        846.49        13.18 o
   2   2   7         50.43         50.75         1.44 o
   3   2   7          8.06          7.42         0.50 o
   4   2   7         19.10         17.61         0.72 o
   5   2   7          4.86          4.02         0.41 o
   6   2   7         80.77         85.34         2.24 o
   7   2   7          0.56         -0.01         0.34 o
   8   2   7         34.24         35.85         1.62 o
   9   2   7          0.01         -0.43         0.43 o
  10   2   7          2.71          0.73         0.64 o
  11   2   7          2.96          2.64         0.86 o
  -8   3   7          0.69         -0.80         0.80 o
  -7   3   7          2.21          0.73         0.68 o
  -6   3   7          2.77          3.36         0.69 o
  -5   3   7          3.30          3.08         0.65 o
  -4   3   7          0.76          0.03         0.44 o
  -3   3   7        114.99        108.69         2.38 o
  -2   3   7        252.69        255.39         4.58 o
  -1   3   7        198.69        199.88         3.66 o
   0   3   7         30.80         33.29         0.87 o
   1   3   7          5.45          4.67         0.40 o
   2   3   7         32.49         30.23         0.84 o
   3   3   7        528.11        559.83         9.11 o
   4   3   7        146.75        142.69         2.56 o
   5   3   7          4.67          2.99         0.44 o
   6   3   7          9.21          6.96         0.63 o
   7   3   7          1.17          2.54         0.50 o
   8   3   7         31.65         32.47         1.79 o
   9   3   7          0.49          0.07         0.54 o
  10   3   7         16.82         19.13         2.61 o
  11   3   7          5.52          7.72         1.32 o
  -8   4   7          1.42          0.12         1.03 o
  -7   4   7          1.55          1.36         0.79 o
  -6   4   7          0.05         -0.52         0.52 o
  -5   4   7         15.32         13.14         1.21 o
  -4   4   7          6.00          4.05         0.76 o
  -3   4   7         26.17         23.57         1.23 o
  -2   4   7         64.92         65.69         2.58 o
  -1   4   7         19.23         17.05         0.87 o
   0   4   7         53.58         59.20         1.41 o
   1   4   7         69.42         72.76         1.99 o
   2   4   7          1.41          0.97         0.27 o
   3   4   7        109.41        102.15         2.35 o
   4   4   7          7.55          5.86         0.51 o
   5   4   7         28.29         25.76         1.03 o
   6   4   7         24.24         24.60         1.07 o
   7   4   7         13.82         13.10         0.86 o
   8   4   7          0.04          0.40         0.50 o
   9   4   7          0.11         -0.10         0.69 o
  10   4   7          0.56         -0.66         0.66 o
  11   4   7          1.51          1.34         0.75 o
  -7   5   7          0.76          0.28         0.75 o
  -6   5   7          2.54          0.16         0.75 o
  -5   5   7          2.27          2.37         0.77 o
  -4   5   7          8.03          8.33         1.01 o
  -3   5   7         24.26         24.22         1.42 o
  -2   5   7         63.53         60.88         1.85 o
  -1   5   7          3.03          0.92         0.42 o
   0   5   7        510.19        551.93         9.15 o
   1   5   7         11.76         11.39         0.90 o
   2   5   7         31.81         29.86         0.98 o
   3   5   7          6.11          4.47         0.52 o
   4   5   7         10.10          9.69         0.78 o
   5   5   7         24.75         20.84         1.12 o
   6   5   7         55.00         56.34         1.77 o
   7   5   7          6.30          6.34         0.73 o
   8   5   7          3.56          2.30         0.71 o
   9   5   7         10.64         13.72         1.74 o
  10   5   7          0.00         -0.43         0.85 o
  11   5   7          0.02          0.35         1.15 o
  -6   6   7          8.77          5.70         1.13 o
  -5   6   7          0.18         -0.52         0.98 o
  -4   6   7         11.65         13.24         1.26 o
  -3   6   7          7.29          9.52         1.19 o
  -2   6   7          0.40          0.22         0.68 o
  -1   6   7         70.62         74.52         2.44 o
   0   6   7         24.68         26.58         1.17 o
   1   6   7          0.46         -0.33         0.33 o
   2   6   7          5.96          6.70         0.64 o
   3   6   7          2.20          1.22         0.45 o
   4   6   7         44.17         45.91         1.85 o
   5   6   7          9.41          8.09         0.70 o
   6   6   7         26.99         24.13         1.30 o
   7   6   7         11.67         10.58         1.04 o
   8   6   7          0.22         -0.26         0.61 o
   9   6   7          8.52          7.11         1.24 o
  10   6   7          0.66         -0.50         0.68 o
  11   6   7          0.14          2.07         2.30 o
  -5   7   7          4.43          4.48         1.73 o
  -4   7   7          0.27          0.54         0.72 o
  -3   7   7         16.71         17.70         1.43 o
  -2   7   7          0.47          0.40         0.56 o
  -1   7   7         20.98         20.73         1.31 o
   0   7   7        132.19        138.25         3.02 o
   1   7   7          9.05          8.91         0.74 o
   2   7   7         13.79         14.65         0.87 o
   3   7   7          7.93          5.61         0.61 o
   4   7   7         17.70         16.32         1.04 o
   5   7   7          6.71          6.47         0.66 o
   6   7   7          3.60          3.44         0.69 o
   7   7   7          3.32          2.71         0.72 o
   8   7   7          8.39          8.25         1.17 o
   9   7   7          0.55          2.11         1.06 o
  10   7   7          1.76          0.68         0.96 o
  -4   8   7         14.73         16.73         1.77 o
  -3   8   7         22.21         26.59         2.18 o
  -2   8   7          0.08         -0.59         0.59 o
  -1   8   7          0.07         -0.15         0.46 o
   0   8   7         22.97         20.85         1.38 o
   1   8   7          2.68          3.78         0.67 o
   2   8   7         11.57         11.22         0.95 o
   3   8   7          1.55          1.34         0.51 o
   4   8   7          0.24         -0.02         0.49 o
   5   8   7          0.95          0.49         0.55 o
   6   8   7          1.68          0.87         0.62 o
   7   8   7          1.26          0.35         0.72 o
   8   8   7          0.64          0.34         0.69 o
   9   8   7          1.48          2.29         0.96 o
  10   8   7          3.73          5.59         1.86 o
  -3   9   7          1.87          3.74         1.24 o
  -2   9   7          0.37          0.91         0.90 o
  -1   9   7          0.37          1.27         0.81 o
   0   9   7          2.49          2.13         0.81 o
   1   9   7          0.15          0.74         0.54 o
   2   9   7          4.50          5.51         0.87 o
   3   9   7         13.70         14.92         1.44 o
   4   9   7         15.37         16.38         1.07 o
   5   9   7          1.81          1.43         0.59 o
   6   9   7          5.82          3.40         0.86 o
   7   9   7          6.49          5.73         0.94 o
   8   9   7          1.29          0.85         0.87 o
   9   9   7          0.73         -0.61         0.98 o
  -1  10   7          6.25          4.71         1.29 o
   0  10   7          0.01         -0.20         0.61 o
   1  10   7          1.28          1.06         0.77 o
   2  10   7          6.07          5.23         0.90 o
   3  10   7          5.84          6.48         1.00 o
   4  10   7          1.61          0.83         0.68 o
   5  10   7          0.73          0.35         0.57 o
   6  10   7          0.00          0.29         0.75 o
   7  10   7          0.00         -0.07         0.68 o
   8  10   7          0.11          0.24         0.80 o
   1  11   7          0.12         -0.69         0.72 o
   2  11   7          0.39         -0.74         0.74 o
   3  11   7          0.53         -0.72         0.72 o
   4  11   7         16.79         14.12         1.53 o
   5  11   7          1.09          0.96         2.50 o
   6  11   7          1.13         -0.64         1.35 o
  -4 -10   8          0.13          1.10         2.25 o
  -3 -10   8         41.23         44.98         2.47 o
  -2 -10   8          3.00          3.19         1.96 o
  -1 -10   8         21.52         18.03         2.49 o
  -6  -9   8         25.77         23.62         1.96 o
  -5  -9   8          8.38          7.99         1.11 o
  -4  -9   8          5.48          4.43         1.00 o
  -3  -9   8         39.40         42.79         2.16 o
  -2  -9   8          4.14          3.56         1.05 o
  -1  -9   8         40.91         46.89         3.36 o
   0  -9   8         69.05         76.91         4.94 o
   1  -9   8          2.38          3.53         0.81 o
   2  -9   8         27.74         34.68         1.94 o
  -7  -8   8          2.00          0.66         0.91 o
  -6  -8   8          1.27          0.57         0.80 o
  -5  -8   8          2.37          1.97         0.81 o
  -4  -8   8         29.53         26.00         1.99 o
  -3  -8   8         12.52         16.32         1.34 o
  -2  -8   8          0.08         -0.07         0.65 o
  -1  -8   8          2.14          0.71         0.71 o
   0  -8   8          9.63         12.66         1.30 o
   1  -8   8          9.42          8.87         1.31 o
   2  -8   8         48.29         50.20         2.95 o
   3  -8   8         17.69         18.14         1.43 o
   4  -8   8          1.36          0.14         0.96 o
  -8  -7   8          1.22          1.08         1.01 o
  -7  -7   8         10.60         11.08         1.55 o
  -6  -7   8         10.25         10.13         1.19 o
  -5  -7   8          7.86          6.75         1.05 o
  -4  -7   8          2.28          0.07         0.69 o
  -3  -7   8          4.02          3.47         0.78 o
  -2  -7   8         38.80         38.64         1.83 o
  -1  -7   8          2.28          1.69         0.55 o
   0  -7   8          7.34          6.10         0.87 o
   1  -7   8         19.18         17.37         1.72 o
   2  -7   8         19.94         21.01         1.53 o
   3  -7   8         15.39         16.06         1.24 o
   4  -7   8         23.08         28.94         2.14 o
   5  -7   8         35.25         34.79         2.38 o
  -8  -6   8          1.32         -0.75         0.75 o
  -7  -6   8          0.02         -0.70         0.70 o
  -6  -6   8          2.44          1.73         0.65 o
  -5  -6   8         22.26         22.13         1.47 o
  -4  -6   8         18.10         17.59         1.35 o
  -3  -6   8          2.96          2.22         0.65 o
  -2  -6   8         82.01         83.02         2.43 o
  -1  -6   8        104.16        103.35         2.94 o
   0  -6   8         77.25         79.65         2.96 o
   1  -6   8          3.38          2.50         0.59 o
   2  -6   8         30.82         27.82         1.46 o
   3  -6   8         74.97         80.41         2.73 o
   4  -6   8          6.19          4.25         0.99 o
   5  -6   8         23.03         26.42         1.98 o
   6  -6   8          1.25          1.06         0.87 o
  -9  -5   8         12.15         11.67         1.64 o
  -8  -5   8          1.24          0.24         0.91 o
  -7  -5   8         11.71         12.44         1.33 o
  -6  -5   8         14.94         15.91         1.23 o
  -5  -5   8          7.81          5.22         0.76 o
  -4  -5   8         11.61         12.15         1.01 o
  -3  -5   8          0.18         -0.27         0.38 o
  -2  -5   8          0.02         -0.31         0.31 o
  -1  -5   8        122.52        120.71         2.74 o
   0  -5   8         33.59         31.62         1.45 o
   1  -5   8          3.93          3.15         0.55 o
   2  -5   8         32.82         30.60         1.39 o
   3  -5   8          2.37          4.07         0.58 o
   4  -5   8         18.57         16.04         1.42 o
   5  -5   8         38.31         38.22         2.44 o
   6  -5   8         33.34         39.38         2.46 o
   7  -5   8          1.65         -0.03         0.99 o
  -9  -4   8          0.61          1.50         1.09 o
  -8  -4   8          4.06          3.95         1.47 o
  -7  -4   8         25.28         24.40         1.60 o
  -6  -4   8         19.33         16.12         1.17 o
  -5  -4   8         13.56         14.89         1.12 o
  -4  -4   8         13.25         13.96         1.03 o
  -3  -4   8         13.16         11.72         1.06 o
  -2  -4   8          0.01          0.09         0.32 o
  -1  -4   8        313.50        321.21         5.55 o
   0  -4   8          5.09          4.56         0.59 o
   1  -4   8         23.78         21.09         1.14 o
   2  -4   8          0.43         -0.02         0.49 o
   3  -4   8          5.67          8.23         0.88 o
   4  -4   8         11.07          9.23         0.81 o
   5  -4   8         15.24         14.16         1.17 o
   6  -4   8         15.17         18.82         1.56 o
   7  -4   8          9.96          9.65         1.32 o
   8  -4   8         14.38         14.37         2.06 o
  -9  -3   8          2.48          1.45         1.17 o
  -8  -3   8          0.10         -0.29         0.91 o
  -7  -3   8          8.91          9.02         1.01 o
  -6  -3   8         54.62         58.41         2.54 o
  -5  -3   8         48.46         47.16         2.04 o
  -4  -3   8        160.70        158.19         3.66 o
  -3  -3   8         17.48         15.85         0.89 o
  -2  -3   8        306.76        303.75         5.63 o
  -1  -3   8       1102.88       1131.01        17.81 o
   0  -3   8         27.16         22.60         1.00 o
   1  -3   8        172.04        170.19         2.94 o
   2  -3   8          7.84          5.68         0.49 o
   3  -3   8         70.01         63.51         1.85 o
   4  -3   8        193.06        189.61         4.77 o
   5  -3   8          3.20          1.56         0.47 o
   6  -3   8          0.01         -0.09         0.48 o
   7  -3   8          2.61          1.51         0.74 o
   8  -3   8          2.23          2.53         0.91 o
   9  -3   8          0.12          2.05         1.02 o
  -9  -2   8          0.18          0.49         1.27 o
  -8  -2   8          3.22          3.59         1.24 o
  -7  -2   8          0.16         -0.58         0.58 o
  -6  -2   8         13.73         16.42         1.23 o
  -5  -2   8         32.16         26.94         2.21 o
  -4  -2   8        198.10        194.16         4.23 o
  -3  -2   8          8.97          9.65         0.57 o
  -2  -2   8         93.78         91.49         1.70 o
  -1  -2   8         11.99         11.44         0.50 o
   0  -2   8        431.62        425.07         6.58 o
   1  -2   8        548.79        571.79         8.70 o
   2  -2   8        417.71        422.50         6.57 o
   3  -2   8          2.23          1.07         0.34 o
   4  -2   8         24.27         21.37         0.98 o
   5  -2   8          2.57          1.52         0.43 o
   6  -2   8         54.45         50.85         1.73 o
   7  -2   8         14.56         17.09         1.47 o
   8  -2   8          0.75         -0.79         0.79 o
   9  -2   8          0.08          0.64         0.72 o
  -9  -1   8         14.61         16.41         2.33 o
  -8  -1   8          9.51         11.89         2.07 o
  -7  -1   8          1.08          0.73         0.63 o
  -6  -1   8          0.60         -0.43         0.43 o
  -5  -1   8          2.80          1.87         0.52 o
  -4  -1   8          2.65          3.63         0.51 o
  -3  -1   8         85.07         91.72         1.84 o
  -2  -1   8          0.02         -0.21         0.21 o
  -1  -1   8          9.75          7.67         0.41 o
   0  -1   8         10.88         12.18         0.53 o
   1  -1   8         37.45         36.37         0.91 o
   2  -1   8         63.98         66.07         1.37 o
   3  -1   8         34.90         35.63         1.09 o
   4  -1   8         33.09         35.76         1.17 o
   5  -1   8          1.71          0.35         0.31 o
   6  -1   8         38.93         41.30         1.31 o
   7  -1   8         47.10         47.25         1.88 o
   8  -1   8          1.90          1.79         0.69 o
   9  -1   8          9.97          8.96         1.52 o
  10  -1   8          0.23          0.57         0.92 o
  -9   0   8          5.32          4.31         1.79 o
  -8   0   8          0.06         -0.66         0.86 o
  -7   0   8          1.52          0.03         0.69 o
  -6   0   8          4.42          3.23         0.64 o
  -5   0   8         87.27         83.23         2.60 o
  -4   0   8         39.85         35.39         1.28 o
  -3   0   8          6.23          4.11         0.52 o
  -2   0   8         61.96         61.01         1.45 o
  -1   0   8         57.74         59.32         1.31 o
   0   0   8        651.81        695.63         9.96 o
   1   0   8          0.05          0.07         0.29 o
   2   0   8          6.69          6.81         0.42 o
   3   0   8        184.84        195.77         3.51 o
   4   0   8         80.51         79.39         1.76 o
   5   0   8         22.58         20.60         0.88 o
   6   0   8          3.06          2.71         0.47 o
   7   0   8         16.57         14.22         1.00 o
   8   0   8         13.82         17.04         1.16 o
   9   0   8          7.98          7.18         1.02 o
  10   0   8          0.01          0.81         0.81 o
  -9   1   8          5.00          3.49         1.71 o
  -8   1   8          1.65          2.80         1.11 o
  -7   1   8         15.70         15.50         1.51 o
  -6   1   8         10.42         10.10         1.09 o
  -5   1   8          3.96          2.76         0.53 o
  -4   1   8          0.10         -0.15         0.38 o
  -3   1   8         29.44         28.23         1.21 o
  -2   1   8          1.23          1.42         0.38 o
  -1   1   8          1.05         -0.14         0.24 o
   0   1   8          1.27          0.90         0.27 o
   1   1   8        158.83        141.99         2.40 o
   2   1   8         34.66         32.56         0.87 o
   3   1   8          0.34         -0.28         0.28 o
   4   1   8        185.91        187.41         3.44 o
   5   1   8          3.22          3.53         0.41 o
   6   1   8          0.12         -0.03         0.33 o
   7   1   8          9.52          9.28         0.94 o
   8   1   8          0.27          0.39         0.44 o
   9   1   8          7.44         10.13         1.09 o
  10   1   8          3.42          2.91         0.78 o
  -8   2   8          5.94          6.24         1.58 o
  -7   2   8         13.76         12.27         1.36 o
  -6   2   8          1.96          2.65         0.86 o
  -5   2   8         19.89         20.31         1.19 o
  -4   2   8          5.41          4.19         0.57 o
  -3   2   8         12.55         14.85         0.85 o
  -2   2   8         62.55         59.48         1.52 o
  -1   2   8          1.49          1.11         0.38 o
   0   2   8         60.73         66.40         1.43 o
   1   2   8          2.58          2.06         0.29 o
   2   2   8          6.99          6.69         0.48 o
   3   2   8         25.21         20.98         0.90 o
   4   2   8         18.67         18.13         0.93 o
   5   2   8          1.37          3.11         0.55 o
   6   2   8         68.58         68.14         1.89 o
   7   2   8         23.69         22.31         1.10 o
   8   2   8         15.40         16.03         1.19 o
   9   2   8          0.07         -0.47         0.47 o
  10   2   8          5.62          5.72         1.35 o
  -8   3   8          5.76          6.15         1.39 o
  -7   3   8          3.17          1.90         0.96 o
  -6   3   8         13.50         13.54         1.15 o
  -5   3   8         23.94         29.27         1.59 o
  -4   3   8          5.86          5.54         0.69 o
  -3   3   8         52.05         51.58         1.73 o
  -2   3   8        217.46        219.20         4.10 o
  -1   3   8         22.49         25.06         1.07 o
   0   3   8         62.39         59.77         1.43 o
   1   3   8         82.48         80.96         1.69 o
   2   3   8         10.12          9.40         0.54 o
   3   3   8        106.98        108.57         2.27 o
   4   3   8         59.75         59.74         1.87 o
   5   3   8         33.23         34.21         1.26 o
   6   3   8         12.21          9.64         0.86 o
   7   3   8          1.87          1.23         0.57 o
   8   3   8         10.45         11.59         1.04 o
   9   3   8          0.93         -0.21         0.60 o
  10   3   8          2.98          2.77         0.95 o
  11   3   8          1.38          1.31         1.17 o
  -7   4   8          0.47         -0.12         0.69 o
  -6   4   8          4.16          3.02         0.80 o
  -5   4   8          1.55          0.54         0.62 o
  -4   4   8          2.31          1.47         0.65 o
  -3   4   8         38.66         38.08         1.65 o
  -2   4   8        128.80        134.63         2.86 o
  -1   4   8         42.80         41.77         1.36 o
   0   4   8        336.60        383.24         7.56 o
   1   4   8         99.23        108.83         2.19 o
   2   4   8         31.35         30.22         0.98 o
   3   4   8         50.17         47.71         1.55 o
   4   4   8          9.63         10.60         0.94 o
   5   4   8         70.34         68.92         2.64 o
   6   4   8        108.81        108.23         2.87 o
   7   4   8          3.70          2.34         0.61 o
   8   4   8          0.10          0.47         0.56 o
   9   4   8          6.33          5.40         1.11 o
  10   4   8          1.30          0.29         1.25 o
  11   4   8          1.69          0.57         0.99 o
  -7   5   8          0.79          0.63         1.41 o
  -6   5   8          1.94          0.03         0.73 o
  -5   5   8         14.88         11.74         1.31 o
  -4   5   8          1.17          1.28         0.76 o
  -3   5   8          0.69          0.16         0.62 o
  -2   5   8         42.22         41.33         1.89 o
  -1   5   8          0.23         -0.33         0.33 o
   0   5   8        225.70        248.14         5.91 o
   1   5   8         19.59         20.99         0.98 o
   2   5   8         30.98         25.48         1.08 o
   3   5   8         12.13         11.03         0.70 o
   4   5   8          0.08         -0.30         0.30 o
   5   5   8         19.71         17.66         1.05 o
   6   5   8         41.42         42.96         1.58 o
   7   5   8          3.44          2.53         0.70 o
   8   5   8          0.93         -0.28         0.62 o
   9   5   8          1.60          2.45         0.94 o
  10   5   8          0.04          0.28         0.90 o
  -6   6   8          2.71          1.83         0.87 o
  -5   6   8          0.01         -0.46         0.62 o
  -4   6   8          2.75          2.71         0.75 o
  -3   6   8          1.15          1.14         0.60 o
  -2   6   8          0.22         -0.41         0.62 o
  -1   6   8         10.96         12.81         1.09 o
   0   6   8         80.45         79.47         2.05 o
   1   6   8          2.01          1.12         0.41 o
   2   6   8         42.81         44.28         1.44 o
   3   6   8         40.02         38.27         1.40 o
   4   6   8          0.03         -0.32         0.34 o
   5   6   8          5.00          3.59         0.61 o
   6   6   8          0.00         -0.48         0.48 o
   7   6   8          7.91          6.78         0.89 o
   8   6   8          1.66          3.25         0.91 o
   9   6   8          1.70          0.74         0.78 o
  10   6   8          0.25          0.12         0.94 o
  -5   7   8          4.62          4.07         1.02 o
  -4   7   8          1.71          1.59         0.74 o
  -3   7   8          0.08         -0.53         0.60 o
  -2   7   8          0.06         -0.50         0.63 o
  -1   7   8         10.19          7.72         0.96 o
   0   7   8          5.63          5.26         0.80 o
   1   7   8          6.26          5.37         0.79 o
   2   7   8          6.50          6.08         0.80 o
   3   7   8          0.23          0.41         0.50 o
   4   7   8          2.10          2.33         0.66 o
   5   7   8          4.65          2.69         0.60 o
   6   7   8          0.02         -0.43         0.61 o
   7   7   8          0.66          2.04         0.68 o
   8   7   8          2.29          2.51         0.95 o
   9   7   8          0.43          0.26         0.77 o
  10   7   8          0.20          0.69         1.05 o
  -4   8   8          8.09         10.48         1.47 o
  -3   8   8         25.66         31.10         2.45 o
  -2   8   8          0.03         -0.09         0.72 o
  -1   8   8          2.27          2.73         0.77 o
   0   8   8          1.89          0.84         0.66 o
   1   8   8          8.53         11.22         1.05 o
   2   8   8         14.97         15.00         1.25 o
   3   8   8          0.83          0.47         0.49 o
   4   8   8          0.20         -0.14         0.51 o
   5   8   8          5.01          6.02         1.17 o
   6   8   8          8.20          5.61         0.90 o
   7   8   8          1.54          2.68         0.79 o
   8   8   8          3.76          4.13         1.00 o
   9   8   8          0.61         -0.54         0.77 o
  -2   9   8          3.62          3.22         1.02 o
  -1   9   8         12.84         15.94         1.63 o
   0   9   8          0.02         -0.69         0.69 o
   1   9   8          0.18          0.63         0.69 o
   2   9   8          8.87         11.16         1.85 o
   3   9   8          3.17          4.59         0.88 o
   4   9   8          0.39          0.50         0.55 o
   5   9   8          0.89         -0.54         0.54 o
   6   9   8          0.54          0.42         0.72 o
   7   9   8          2.21          2.32         0.87 o
   8   9   8          0.18          0.21         0.62 o
  -1  10   8          4.67          4.62         1.82 o
   0  10   8          5.75          7.57         1.27 o
   1  10   8          4.46          3.57         1.23 o
   2  10   8          0.18          0.14         0.74 o
   3  10   8          0.76          0.50         0.67 o
   4  10   8          8.93         10.86         1.16 o
   5  10   8          4.61          5.17         1.09 o
   6  10   8          1.60          1.29         0.83 o
   7  10   8          0.47          0.20         0.92 o
   3  11   8          0.79         -0.02         0.95 o
   4  11   8          6.46          7.30         1.27 o
  -5  -9   9          1.43          1.48         1.06 o
  -4  -9   9          5.44          6.41         1.05 o
  -3  -9   9          5.56          5.30         1.21 o
  -2  -9   9          0.03          0.28         0.90 o
  -1  -9   9          5.54          7.34         1.34 o
   0  -9   9          7.69          9.54         1.45 o
   1  -9   9          0.09          0.33         1.11 o
  -6  -8   9          0.61         -0.03         0.77 o
  -5  -8   9          1.85          1.33         0.88 o
  -4  -8   9         25.82         30.40         3.20 o
  -3  -8   9         73.22         80.44         2.69 o
  -2  -8   9          2.44          3.59         0.89 o
  -1  -8   9         32.34         39.23         2.66 o
   0  -8   9          8.39          8.74         1.61 o
   1  -8   9         38.37         36.70         2.14 o
   2  -8   9         91.76        107.80         7.18 o
   3  -8   9          5.77          5.70         1.29 o
  -7  -7   9          1.52          2.91         1.22 o
  -6  -7   9          3.64          5.30         1.02 o
  -5  -7   9          1.48          1.05         0.71 o
  -4  -7   9          1.70          0.33         0.70 o
  -3  -7   9         11.98         14.23         1.25 o
  -2  -7   9         74.09         77.18         2.80 o
  -1  -7   9        103.33        115.06         5.96 o
   0  -7   9          8.43          6.43         0.90 o
   1  -7   9         36.90         35.58         1.79 o
   2  -7   9         10.58         12.45         1.23 o
   3  -7   9          7.71          8.63         1.23 o
   4  -7   9         36.45         40.47         2.58 o
   5  -7   9         36.40         45.03         3.58 o
  -8  -6   9          4.81          5.72         2.50 o
  -7  -6   9          0.87         -0.61         0.79 o
  -6  -6   9         23.45         26.78         1.64 o
  -5  -6   9          9.09         10.58         1.18 o
  -4  -6   9          0.03         -0.56         0.56 o
  -3  -6   9          1.14         -0.55         0.55 o
  -2  -6   9          2.27          1.42         0.61 o
  -1  -6   9         11.83         12.19         0.92 o
   0  -6   9         92.54         92.43         4.01 o
   1  -6   9         16.26         19.81         1.31 o
   2  -6   9          3.17          3.70         0.75 o
   3  -6   9          0.00         -0.54         0.66 o
   4  -6   9         35.20         39.24         2.42 o
   5  -6   9         41.79         48.47         3.27 o
   6  -6   9          1.64         -0.16         1.14 o
  -8  -5   9          0.24          1.88         0.96 o
  -7  -5   9         11.50          9.04         1.34 o
  -6  -5   9          4.41          2.58         0.80 o
  -5  -5   9         29.23         27.20         1.57 o
  -4  -5   9         20.34         18.10         1.24 o
  -3  -5   9         38.98         38.15         1.68 o
  -2  -5   9        142.45        147.06         3.95 o
  -1  -5   9          4.05          2.72         0.74 o
   0  -5   9         54.58         60.62         1.97 o
   1  -5   9         12.50         10.54         0.97 o
   2  -5   9        113.33        114.54         4.03 o
   3  -5   9         52.36         52.10         2.16 o
   4  -5   9         15.56         14.41         1.46 o
   5  -5   9          8.32          7.08         1.12 o
   6  -5   9          6.04          7.26         1.81 o
   7  -5   9         12.20         14.37         1.99 o
  -8  -4   9          0.25          0.10         1.16 o
  -7  -4   9         10.14         12.06         1.31 o
  -6  -4   9          8.01          6.57         0.93 o
  -5  -4   9         77.50         81.14         2.44 o
  -4  -4   9          0.13         -0.36         0.45 o
  -3  -4   9          8.87          6.73         0.81 o
  -2  -4   9         29.14         29.24         1.19 o
  -1  -4   9         63.54         62.78         2.23 o
   0  -4   9          7.88          9.39         0.86 o
   1  -4   9          0.23         -0.36         0.36 o
   2  -4   9         61.58         59.60         1.96 o
   3  -4   9          4.00          3.89         0.69 o
   4  -4   9         13.77         11.70         1.06 o
   5  -4   9          8.52          6.97         1.04 o
   6  -4   9          5.36          4.41         1.38 o
   7  -4   9         10.73         11.45         1.42 o
   8  -4   9          4.89          3.97         1.14 o
  -9  -3   9          2.20          1.58         2.28 o
  -8  -3   9          7.50          7.58         1.78 o
  -7  -3   9          4.00          3.95         1.07 o
  -6  -3   9          0.03         -0.63         0.63 o
  -5  -3   9          0.06          0.34         0.64 o
  -4  -3   9         99.58        102.45         2.70 o
  -3  -3   9          1.08          0.61         0.46 o
  -2  -3   9         15.03         15.29         0.81 o
  -1  -3   9          2.51          2.96         0.44 o
   0  -3   9        100.23        101.19         2.30 o
   1  -3   9         35.48         31.49         1.18 o
   2  -3   9          0.01         -0.31         0.31 o
   3  -3   9         12.52          8.79         0.78 o
   4  -3   9          6.36          6.69         0.67 o
   5  -3   9          3.92          4.61         0.64 o
   6  -3   9          5.24          4.46         0.96 o
   7  -3   9          7.03          7.97         1.17 o
   8  -3   9          7.58          7.22         1.62 o
  -8  -2   9          5.65          5.02         1.24 o
  -7  -2   9          0.05         -0.63         0.63 o
  -6  -2   9          0.00         -0.49         0.49 o
  -5  -2   9          0.13         -0.47         0.47 o
  -4  -2   9         57.64         51.89         2.17 o
  -3  -2   9          5.31          5.52         0.63 o
  -2  -2   9         46.35         45.46         1.72 o
  -1  -2   9        162.61        173.82         3.82 o
   0  -2   9         75.29         75.87         1.73 o
   1  -2   9        347.82        358.26         6.07 o
   2  -2   9         45.15         39.86         1.09 o
   3  -2   9          5.97          6.61         0.67 o
   4  -2   9          6.82          3.73         0.56 o
   5  -2   9          6.02          6.53         0.68 o
   6  -2   9         25.72         25.07         1.37 o
   7  -2   9          2.45          2.43         0.71 o
   8  -2   9          0.23         -0.64         1.03 o
   9  -2   9          4.44          5.15         1.08 o
  -8  -1   9          8.53          9.35         1.94 o
  -7  -1   9          0.85          1.36         0.75 o
  -6  -1   9          1.38          0.37         0.70 o
  -5  -1   9         20.56         20.98         1.59 o
  -4  -1   9         27.45         28.45         1.54 o
  -3  -1   9         44.88         35.41         1.27 o
  -2  -1   9         56.31         46.17         1.19 o
  -1  -1   9         31.51         29.59         0.93 o
   0  -1   9        610.13        634.68        10.57 o
   1  -1   9        230.64        231.49         4.13 o
   2  -1   9         17.15         14.96         0.85 o
   3  -1   9        398.65        405.21         7.33 o
   4  -1   9        111.17        104.38         2.43 o
   5  -1   9          7.29          6.46         0.62 o
   6  -1   9          4.24          2.84         0.63 o
   7  -1   9          0.49         -0.58         0.59 o
   8  -1   9          2.56          1.74         0.74 o
   9  -1   9         10.82         15.22         1.91 o
  -8   0   9          4.49          7.08         1.90 o
  -7   0   9         14.50         17.97         1.66 o
  -6   0   9         23.15         25.30         1.59 o
  -5   0   9         13.05         13.23         1.04 o
  -4   0   9         14.62          8.45         0.80 o
  -3   0   9         27.12         15.78         0.95 o
  -2   0   9        177.30        174.26         3.34 o
  -1   0   9          0.14         -0.17         0.29 o
   0   0   9         58.84         57.62         1.26 o
   1   0   9         49.49         44.08         1.11 o
   2   0   9         47.67         44.75         1.33 o
   3   0   9        373.85        400.86         7.25 o
   4   0   9         89.88        101.13         2.38 o
   5   0   9         30.28         27.32         1.15 o
   6   0   9         37.37         38.82         1.53 o
   7   0   9         16.22         16.20         1.14 o
   8   0   9          3.15          5.35         1.04 o
   9   0   9         17.95         17.51         1.70 o
  10   0   9          0.83          1.61         1.92 o
  -8   1   9          1.83          0.79         1.09 o
  -7   1   9         12.56         13.28         1.38 o
  -6   1   9          4.61          4.01         0.95 o
  -5   1   9          0.01         -0.17         0.71 o
  -4   1   9          8.90         10.19         0.83 o
  -3   1   9         71.00         59.71         1.72 o
  -2   1   9          0.08         -0.36         0.36 o
  -1   1   9          4.16          3.22         0.47 o
   0   1   9          0.52         -0.15         0.27 o
   1   1   9          8.82          9.87         0.58 o
   2   1   9         97.81         93.17         2.02 o
   3   1   9         11.26          9.67         0.76 o
   4   1   9         38.47         41.58         1.35 o
   5   1   9         26.44         29.55         1.27 o
   6   1   9         54.07         58.98         1.77 o
   7   1   9         10.32          9.87         0.95 o
   8   1   9          7.56          7.19         1.02 o
   9   1   9          4.56          2.49         0.88 o
  10   1   9          0.06         -0.65         0.79 o
  -8   2   9          0.89          3.26         1.31 o
  -7   2   9          0.58          1.80         0.95 o
  -6   2   9          0.96          0.68         0.68 o
  -5   2   9          4.33          3.52         1.05 o
  -4   2   9         30.33         29.20         1.64 o
  -3   2   9        145.14        151.51         3.37 o
  -2   2   9          2.84          0.75         0.42 o
  -1   2   9         24.49         26.63         1.50 o
   0   2   9         39.17         37.59         1.20 o
   1   2   9        257.42        264.85         4.18 o
   2   2   9         61.02         54.68         1.43 o
   3   2   9          0.03         -0.29         0.29 o
   4   2   9          0.04          0.15         0.39 o
   5   2   9         27.18         22.82         1.14 o
   6   2   9         49.99         53.13         2.02 o
   7   2   9          1.00          0.10         0.55 o
   8   2   9          6.24          7.13         0.85 o
   9   2   9          0.18          0.40         0.77 o
  10   2   9          0.06          0.45         0.75 o
  -7   3   9          6.09          6.90         1.29 o
  -6   3   9         35.22         42.11         2.60 o
  -5   3   9         26.86         28.61         1.61 o
  -4   3   9          0.60          0.81         0.56 o
  -3   3   9          3.77          2.35         0.49 o
  -2   3   9          9.52         11.65         0.83 o
  -1   3   9         55.32         56.49         1.54 o
   0   3   9         66.59         67.09         1.69 o
   1   3   9         21.17         20.98         0.94 o
   2   3   9         46.71         43.90         1.39 o
   3   3   9          6.77          6.39         0.57 o
   4   3   9          0.07         -0.28         0.28 o
   5   3   9          0.16         -0.53         0.53 o
   6   3   9          5.07          4.74         0.65 o
   7   3   9          2.17          1.44         0.59 o
   8   3   9          0.02         -0.04         0.55 o
   9   3   9          1.47          0.52         0.73 o
  10   3   9          0.25          0.23         0.75 o
  -7   4   9          1.61          0.29         1.12 o
  -6   4   9         13.55         15.42         1.34 o
  -5   4   9          4.24          5.24         0.92 o
  -4   4   9          9.12          8.56         0.96 o
  -3   4   9         11.26         10.85         1.03 o
  -2   4   9         10.89          9.37         0.77 o
  -1   4   9          6.86          5.96         0.62 o
   0   4   9         88.87         94.00         2.07 o
   1   4   9         59.49         58.43         1.67 o
   2   4   9          3.51          3.18         0.52 o
   3   4   9          4.75          3.64         0.51 o
   4   4   9          0.51          0.00         0.34 o
   5   4   9          1.19          0.44         0.52 o
   6   4   9         14.91         16.05         1.15 o
   7   4   9          3.51          1.51         0.67 o
   8   4   9          5.72          3.09         0.71 o
   9   4   9          9.04          8.71         1.48 o
  10   4   9          2.35          1.23         0.93 o
  -6   5   9          1.13         -0.52         0.65 o
  -5   5   9          0.00         -0.62         0.62 o
  -4   5   9          1.41         -0.39         0.62 o
  -3   5   9         29.84         33.27         1.80 o
  -2   5   9          0.03          0.64         0.67 o
  -1   5   9         38.51         41.53         1.68 o
   0   5   9         16.21         15.29         0.91 o
   1   5   9         26.79         32.43         1.24 o
   2   5   9        165.14        176.87         3.54 o
   3   5   9         91.96         99.32         2.45 o
   4   5   9          9.19          6.12         0.68 o
   5   5   9          8.02          8.10         0.84 o
   6   5   9         12.07         10.37         1.19 o
   7   5   9          2.86          4.31         1.23 o
   8   5   9          0.55          0.28         0.62 o
   9   5   9          0.08         -0.56         0.78 o
  10   5   9          0.02         -0.51         0.87 o
  -5   6   9          0.05         -0.66         0.66 o
  -4   6   9          2.99          1.51         0.74 o
  -3   6   9          4.27          3.66         0.86 o
  -2   6   9          0.27          0.06         0.66 o
  -1   6   9         61.82         61.64         2.16 o
   0   6   9          5.26          6.17         0.81 o
   1   6   9         46.11         47.13         1.82 o
   2   6   9        192.23        221.05         8.94 o
   3   6   9         33.25         34.97         1.64 o
   4   6   9          4.92          3.71         0.73 o
   5   6   9         20.90         22.33         1.35 o
   6   6   9          3.05          3.03         0.74 o
   7   6   9         23.89         27.30         2.01 o
   8   6   9         32.28         35.99         1.94 o
   9   6   9          0.92          0.41         0.73 o
  10   6   9          1.44          2.08         1.05 o
  -4   7   9          0.04         -0.35         0.71 o
  -3   7   9          0.13         -0.65         0.65 o
  -2   7   9          0.16         -0.81         0.81 o
  -1   7   9          0.01          0.10         0.64 o
   0   7   9          0.70          0.36         0.60 o
   1   7   9          3.55          2.13         0.74 o
   2   7   9          0.03          0.69         0.55 o
   3   7   9         29.77         28.83         1.55 o
   4   7   9         15.34         15.59         1.15 o
   5   7   9         33.27         30.40         1.78 o
   6   7   9          1.86          2.78         0.73 o
   7   7   9          0.97          0.93         0.76 o
   8   7   9          1.54          1.07         0.88 o
   9   7   9          0.23          0.31         0.71 o
  -3   8   9          4.27          4.87         1.65 o
  -2   8   9          0.55          0.88         0.67 o
  -1   8   9          5.02          6.56         1.00 o
   0   8   9          7.57          7.38         1.00 o
   1   8   9         10.53          9.54         1.15 o
   2   8   9         29.56         29.50         3.08 o
   3   8   9          0.03         -0.31         0.49 o
   4   8   9          0.40         -0.51         0.51 o
   5   8   9          0.76          1.11         0.83 o
   6   8   9          1.50          1.24         0.86 o
   7   8   9          2.79          3.92         0.84 o
   8   8   9          0.70          0.09         0.79 o
   9   8   9          0.00         -0.96         0.96 o
  -2   9   9          1.02          3.91         2.50 o
  -1   9   9         19.19         22.88         1.83 o
   0   9   9          0.01         -0.64         0.64 o
   1   9   9          0.05          0.03         0.91 o
   2   9   9          0.40          0.54         0.75 o
   3   9   9         14.12         14.30         1.23 o
   4   9   9         14.92         16.53         1.47 o
   5   9   9          1.30         -0.27         0.62 o
   6   9   9          0.71          0.23         0.65 o
   7   9   9          1.64          3.09         1.71 o
   8   9   9          0.04         -0.77         0.77 o
   1  10   9          0.96         -0.55         0.95 o
   2  10   9          0.13         -0.75         0.99 o
   3  10   9          0.25         -0.75         0.75 o
   4  10   9          0.29          1.26         0.84 o
   5  10   9          0.35          0.90         0.72 o
   6  10   9          0.03         -0.66         0.66 o
  -5  -8  10          3.84          2.78         0.96 o
  -4  -8  10          6.42          8.92         1.51 o
  -3  -8  10          1.71          0.44         0.80 o
  -2  -8  10          1.58          2.43         0.90 o
  -1  -8  10         26.09         28.23         2.99 o
   0  -8  10         10.78         10.52         1.47 o
   1  -8  10          9.58         11.37         1.29 o
   2  -8  10          3.61          3.92         1.16 o
  -6  -7  10          6.92          4.45         1.42 o
  -5  -7  10          0.66          0.34         0.69 o
  -4  -7  10         13.90         11.54         1.25 o
  -3  -7  10          1.15          2.28         0.77 o
  -2  -7  10          4.22          5.54         0.90 o
  -1  -7  10         44.24         50.17         2.93 o
   0  -7  10          3.90          5.17         0.87 o
   1  -7  10         26.39         31.12         2.24 o
   2  -7  10          5.76          7.46         1.33 o
   3  -7  10         15.29         14.78         1.63 o
   4  -7  10         17.10         20.40         2.01 o
  -7  -6  10          0.01         -0.02         1.41 o
  -6  -6  10         32.52         30.93         2.29 o
  -5  -6  10          4.23          4.93         1.08 o
  -4  -6  10          4.49          2.59         1.23 o
  -3  -6  10          0.29          0.60         0.61 o
  -2  -6  10         39.85         41.74         3.16 o
  -1  -6  10         37.65         40.22         3.16 o
   0  -6  10          0.34          0.52         0.57 o
   1  -6  10         30.07         32.99         1.70 o
   2  -6  10         13.06         13.79         1.40 o
   3  -6  10         26.95         25.21         3.07 o
   4  -6  10         22.12         27.05         2.54 o
   5  -6  10          0.07         -0.19         0.77 o
  -7  -5  10          0.45          0.24         0.86 o
  -6  -5  10          0.12         -0.97         0.97 o
  -5  -5  10          1.57          1.31         0.79 o
  -4  -5  10         16.62         14.17         1.49 o
  -3  -5  10         37.78         33.89         2.16 o
  -2  -5  10         12.17         10.08         1.09 o
  -1  -5  10         12.14          8.62         0.99 o
   0  -5  10         29.78         29.84         1.57 o
   1  -5  10         78.46         86.70         2.77 o
   2  -5  10         22.25         22.79         1.51 o
   3  -5  10          8.49          7.43         1.41 o
   4  -5  10         10.61         16.70         1.57 o
   5  -5  10          0.04          0.01         0.90 o
   6  -5  10         21.26         25.09         2.41 o
  -8  -4  10          0.31         -1.22         1.36 o
  -7  -4  10          2.18          0.22         0.97 o
  -6  -4  10          0.10         -0.28         0.74 o
  -5  -4  10          0.12          0.10         0.77 o
  -4  -4  10          0.98          0.20         0.73 o
  -3  -4  10         25.05         29.37         1.84 o
  -2  -4  10          0.71          1.02         0.64 o
  -1  -4  10          9.58          7.31         1.26 o
   0  -4  10          8.46          7.37         0.90 o
   1  -4  10         16.11         14.14         1.17 o
   2  -4  10         11.18         12.69         1.32 o
   3  -4  10          5.29          5.03         1.07 o
   4  -4  10         33.35         33.07         3.05 o
   5  -4  10         11.26          8.65         1.41 o
   6  -4  10         22.48         27.71         6.23 o
   7  -4  10         13.54         18.22         2.76 o
  -8  -3  10          2.47          2.84         2.38 o
  -7  -3  10          0.14         -0.52         0.83 o
  -6  -3  10         16.37         15.06         1.48 o
  -5  -3  10          5.60          7.13         1.06 o
  -4  -3  10          0.02         -0.20         0.61 o
  -3  -3  10          2.13          0.40         0.82 o
  -2  -3  10          1.19          0.63         0.65 o
  -1  -3  10        130.72        136.09         5.40 o
   0  -3  10        129.70        137.11         3.29 o
   1  -3  10          8.15          6.67         0.81 o
   2  -3  10         19.01         20.59         1.55 o
   3  -3  10          0.15         -0.46         0.56 o
   4  -3  10         99.63         96.35         6.19 o
   5  -3  10          3.26          2.56         0.72 o
   6  -3  10          8.63         10.12         1.56 o
   7  -3  10          4.56          2.42         1.05 o
   8  -3  10          0.51          2.24         1.20 o
  -8  -2  10          3.57          2.91         1.56 o
  -7  -2  10          7.12          5.26         1.07 o
  -6  -2  10          7.91          7.39         1.19 o
  -5  -2  10         15.61         16.79         1.67 o
  -4  -2  10         19.12         15.04         1.35 o
  -3  -2  10         47.98         54.97         2.33 o
  -2  -2  10         57.01         53.44         1.74 o
  -1  -2  10         24.81         26.97         1.33 o
   0  -2  10          8.25          9.60         0.82 o
   1  -2  10          0.22          0.00         0.40 o
   2  -2  10          8.21          8.32         0.74 o
   3  -2  10          2.59          1.21         0.55 o
   4  -2  10         28.63         27.02         1.86 o
   5  -2  10          2.58          1.64         0.58 o
   6  -2  10          0.20          0.00         0.66 o
   7  -2  10          0.00         -0.69         0.77 o
   8  -2  10          0.04         -1.04         1.04 o
  -8  -1  10          0.23          1.26         1.45 o
  -7  -1  10          1.78          1.83         1.29 o
  -6  -1  10          4.68          1.73         0.81 o
  -5  -1  10         26.19         26.70         1.86 o
  -4  -1  10          7.46          6.18         1.05 o
  -3  -1  10         15.66         13.93         1.13 o
  -2  -1  10         98.63         98.98         2.55 o
  -1  -1  10          3.13          4.27         0.44 o
   0  -1  10          0.22         -0.27         0.27 o
   1  -1  10        106.05        102.44         2.38 o
   2  -1  10          2.49          1.53         0.42 o
   3  -1  10        134.20        138.26         3.02 o
   4  -1  10         93.40         87.19         2.79 o
   5  -1  10          2.11          1.74         0.53 o
   6  -1  10          0.01         -0.38         0.63 o
   7  -1  10          5.39          3.47         0.93 o
   8  -1  10          2.10          1.91         0.87 o
   9  -1  10          0.00          0.85         0.98 o
  -7   0  10          0.19          0.96         1.00 o
  -6   0  10          7.92          7.56         1.18 o
  -5   0  10          6.81          5.54         0.85 o
  -4   0  10         22.88         20.85         1.29 o
  -3   0  10         11.04          7.16         0.69 o
  -2   0  10         55.64         53.52         1.50 o
  -1   0  10         13.77         13.56         0.80 o
   0   0  10        132.21        126.93         2.44 o
   1   0  10        117.71        118.58         2.48 o
   2   0  10        100.25        102.37         2.39 o
   3   0  10         91.80         92.40         2.26 o
   4   0  10        125.70        130.57         2.95 o
   5   0  10         48.49         45.88         1.46 o
   6   0  10         23.37         20.89         1.31 o
   7   0  10          3.55          4.23         0.86 o
   8   0  10          0.33          0.27         0.69 o
   9   0  10          0.31          0.93         0.93 o
  -7   1  10         19.42         23.88         2.32 o
  -6   1  10         12.19         13.38         1.47 o
  -5   1  10          0.01          0.39         0.68 o
  -4   1  10          4.07          5.46         0.71 o
  -3   1  10          7.44          5.28         0.70 o
  -2   1  10          2.05          0.03         0.38 o
  -1   1  10          2.74          3.43         0.55 o
   0   1  10        274.12        272.97         4.62 o
   1   1  10          3.27          4.01         0.55 o
   2   1  10         58.70         59.35         1.56 o
   3   1  10          0.79          0.61         0.42 o
   4   1  10         69.52         66.69         2.44 o
   5   1  10        183.41        199.97         4.16 o
   6   1  10         83.62         91.61         2.59 o
   7   1  10          4.81          4.70         0.77 o
   8   1  10          0.68          0.94         0.68 o
   9   1  10          0.14          1.02         0.86 o
  -7   2  10          1.89          2.56         1.27 o
  -6   2  10          0.63          1.42         0.93 o
  -5   2  10         20.31         23.63         1.85 o
  -4   2  10          2.79          3.44         0.76 o
  -3   2  10          0.71          0.09         0.46 o
  -2   2  10         13.98         10.08         0.78 o
  -1   2  10          0.06         -0.08         0.43 o
   0   2  10          0.08         -0.34         0.34 o
   1   2  10         48.99         42.36         1.34 o
   2   2  10          1.29          0.53         0.38 o
   3   2  10         33.19         32.82         1.23 o
   4   2  10         30.61         31.16         1.37 o
   5   2  10          0.62          2.23         0.55 o
   6   2  10          0.62          0.89         0.56 o
   7   2  10          4.77          3.16         0.76 o
   8   2  10         32.96         36.30         1.88 o
   9   2  10          7.10         10.12         1.31 o
  10   2  10          3.73          3.40         1.31 o
  -7   3  10          2.11          0.82         1.97 o
  -6   3  10          0.72          0.01         0.99 o
  -5   3  10          0.46         -0.23         0.60 o
  -4   3  10          3.06          1.76         0.73 o
  -3   3  10          0.40          1.34         0.57 o
  -2   3  10         25.80         25.49         1.30 o
  -1   3  10         11.87          9.75         0.79 o
   0   3  10         59.65         56.61         1.61 o
   1   3  10          0.63          0.27         0.39 o
   2   3  10         24.30         23.05         1.18 o
   3   3  10         96.00         97.53         2.23 o
   4   3  10         35.88         34.51         1.33 o
   5   3  10          3.22          3.14         0.67 o
   6   3  10          0.18         -0.43         0.43 o
   7   3  10          7.18          5.41         0.79 o
   8   3  10         27.61         31.76         2.11 o
   9   3  10          6.01          4.71         0.87 o
  10   3  10          0.71          1.34         1.51 o
  -6   4  10          0.78          0.22         0.83 o
  -5   4  10         11.42         12.19         1.16 o
  -4   4  10          5.78          4.56         0.88 o
  -3   4  10         38.39         41.44         1.92 o
  -2   4  10         61.23         69.41         2.45 o
  -1   4  10          1.51          0.56         0.49 o
   0   4  10          0.06         -0.13         0.44 o
   1   4  10        113.03        118.18         2.86 o
   2   4  10         29.18         27.36         1.24 o
   3   4  10          6.72          5.00         0.70 o
   4   4  10          3.05          3.31         0.58 o
   5   4  10         13.11         12.22         1.11 o
   6   4  10         21.09         20.78         1.37 o
   7   4  10          3.55          3.12         0.86 o
   8   4  10          1.18         -0.39         0.64 o
   9   4  10          0.79          0.15         0.68 o
  10   4  10          0.01          0.80         1.28 o
  -5   5  10          0.02         -0.58         0.58 o
  -4   5  10         11.86         10.82         1.21 o
  -3   5  10          8.84          7.94         0.99 o
  -2   5  10          0.24         -0.09         0.52 o
  -1   5  10         47.28         51.86         1.99 o
   0   5  10          0.11          0.62         0.52 o
   1   5  10          7.76          7.99         0.96 o
   2   5  10          2.72          3.34         0.67 o
   3   5  10         40.25         40.28         1.81 o
   4   5  10          0.33          0.54         0.43 o
   5   5  10          0.10          0.01         0.46 o
   6   5  10          0.09         -0.26         0.52 o
   7   5  10          0.54          0.42         0.57 o
   8   5  10          3.81          5.29         0.91 o
   9   5  10          0.38         -0.45         0.67 o
  -4   6  10          0.17         -0.64         0.64 o
  -3   6  10          0.01         -0.37         0.67 o
  -2   6  10          1.54          1.36         0.76 o
  -1   6  10         35.56         40.93         1.95 o
   0   6  10         26.10         27.43         1.78 o
   1   6  10          0.19          0.40         0.58 o
   2   6  10         24.39         23.78         1.45 o
   3   6  10         41.53         49.03         1.97 o
   4   6  10          4.21          5.75         0.79 o
   5   6  10         39.03         35.91         1.95 o
   6   6  10          8.35          8.27         0.99 o
   7   6  10          0.10          0.09         0.65 o
   8   6  10          5.40          4.35         0.98 o
   9   6  10          0.24          1.18         0.91 o
  -3   7  10          0.07         -0.68         0.68 o
  -2   7  10          4.41          4.60         0.89 o
  -1   7  10          3.59          3.70         0.85 o
   0   7  10          0.26         -0.03         0.60 o
   1   7  10          3.87          3.41         0.90 o
   2   7  10         39.74         40.14         2.58 o
   3   7  10          1.11          1.44         0.63 o
   4   7  10         56.20         64.00         3.12 o
   5   7  10         20.88         23.21         1.61 o
   6   7  10          0.46          0.10         0.62 o
   7   7  10          2.74          3.83         0.90 o
   8   7  10          0.59          0.08         0.80 o
   9   7  10          0.40          0.43         3.01 o
  -2   8  10          2.37          0.67         0.85 o
  -1   8  10          0.95          0.21         0.94 o
   0   8  10          0.77          0.34         0.74 o
   1   8  10          2.71          2.07         0.86 o
   2   8  10          1.78          2.23         0.77 o
   3   8  10         27.50         25.26         2.52 o
   4   8  10          7.81          8.27         1.12 o
   5   8  10          0.21         -0.42         0.59 o
   6   8  10         14.26         12.54         1.42 o
   7   8  10          9.17         11.71         1.89 o
   8   8  10          0.15          0.55         0.78 o
   0   9  10          1.38          0.39         0.87 o
   1   9  10          0.32         -0.28         0.87 o
   2   9  10          0.21         -0.55         0.55 o
   3   9  10          2.17          2.35         1.01 o
   4   9  10         15.24         16.38         1.69 o
   5   9  10          7.25          4.46         0.94 o
   6   9  10          2.67          2.30         1.02 o
   7   9  10          5.52          6.60         1.38 o
   3  10  10          2.45          0.17         0.89 o
   4  10  10          0.65         -0.14         1.00 o
  -3  -8  11          9.35          8.55         1.79 o
  -2  -8  11          0.60         -0.30         1.59 o
  -1  -8  11          1.07          0.78         0.92 o
   0  -8  11          0.04         -1.20         1.58 o
  -5  -7  11          2.23          4.36         1.31 o
  -4  -7  11          0.81         -0.54         0.82 o
  -3  -7  11          6.59          3.85         1.11 o
  -2  -7  11          9.56          9.08         1.84 o
  -1  -7  11          0.52          0.92         0.83 o
   0  -7  11          7.22          9.23         1.58 o
   1  -7  11          8.45          9.78         1.41 o
   2  -7  11          3.94          0.14         1.23 o
   3  -7  11         14.05         16.62         2.68 o
  -6  -6  11          1.72          2.40         1.48 o
  -5  -6  11          1.52          1.75         0.88 o
  -4  -6  11          3.32          2.22         1.02 o
  -3  -6  11          1.97          0.77         0.81 o
  -2  -6  11         31.18         32.36         2.98 o
  -1  -6  11          0.00         -0.27         0.79 o
   0  -6  11         49.62         50.51         3.69 o
   1  -6  11         17.92         20.57         1.83 o
   2  -6  11          0.06         -0.52         0.82 o
   3  -6  11         18.51         23.64         3.82 o
   4  -6  11          5.38          4.42         1.50 o
  -6  -5  11          0.54          0.23         1.04 o
  -5  -5  11          0.34         -0.63         1.36 o
  -4  -5  11         20.10         25.09         2.54 o
  -3  -5  11          2.64          1.29         0.83 o
  -2  -5  11         17.74         19.71         1.73 o
  -1  -5  11          8.35          8.01         1.27 o
   0  -5  11         36.16         35.90         1.97 o
   1  -5  11         43.02         46.10         2.64 o
   2  -5  11          9.96          7.59         1.26 o
   3  -5  11         22.42         26.90         2.09 o
   4  -5  11          0.86          1.44         1.01 o
   5  -5  11         11.20          9.26         2.51 o
  -7  -4  11          4.12          3.82         1.15 o
  -6  -4  11          2.73          1.20         1.06 o
  -5  -4  11         25.65         22.65         1.87 o
  -4  -4  11         39.55         47.87         2.51 o
  -3  -4  11          4.32          1.92         0.71 o
  -2  -4  11          7.06          4.80         1.01 o
  -1  -4  11         63.19         68.18         2.94 o
   0  -4  11          0.05         -0.04         0.63 o
   1  -4  11          9.30         10.44         1.33 o
   2  -4  11          0.23         -0.19         0.65 o
   3  -4  11         80.86         78.58         3.06 o
   4  -4  11         44.60         46.79         2.67 o
   5  -4  11          2.43          3.51         1.20 o
   6  -4  11          1.69          1.97         1.84 o
  -7  -3  11          0.42         -0.38         0.94 o
  -6  -3  11         14.12         11.22         1.38 o
  -5  -3  11          0.22         -0.68         0.68 o
  -4  -3  11          5.52          6.22         1.04 o
  -3  -3  11          3.99          2.44         0.88 o
  -2  -3  11         17.23         15.30         1.21 o
  -1  -3  11          9.86         13.66         1.08 o
   0  -3  11          3.25          2.69         0.68 o
   1  -3  11         15.54         15.42         1.40 o
   2  -3  11          0.31          0.68         0.68 o
   3  -3  11          4.86          4.54         1.00 o
   4  -3  11         14.02         16.83         1.69 o
   5  -3  11          1.95          5.33         1.08 o
   6  -3  11         20.25         25.00         2.43 o
   7  -3  11          1.21          0.43         1.71 o
  -7  -2  11          1.45          0.40         0.81 o
  -6  -2  11          9.72         12.58         1.50 o
  -5  -2  11          5.24          3.67         1.02 o
  -4  -2  11          0.05         -0.82         0.82 o
  -3  -2  11         24.70         27.62         1.90 o
  -2  -2  11          0.11          0.30         0.48 o
  -1  -2  11          0.06         -0.42         0.42 o
   0  -2  11          0.40         -0.26         0.48 o
   1  -2  11         33.95         32.38         1.72 o
   2  -2  11          4.61          4.39         0.78 o
   3  -2  11         10.83          7.46         1.02 o
   4  -2  11          0.01         -0.55         0.55 o
   5  -2  11          7.79         11.89         1.56 o
   6  -2  11         50.52         59.68         2.90 o
   7  -2  11          5.59          5.45         1.55 o
   8  -2  11          4.64         10.83         2.00 o
  -7  -1  11          0.02          0.07         0.90 o
  -6  -1  11          0.01         -0.34         0.75 o
  -5  -1  11          1.78          0.75         0.78 o
  -4  -1  11          2.20          1.04         0.86 o
  -3  -1  11          2.14          1.73         0.71 o
  -2  -1  11          1.62          0.00         0.53 o
  -1  -1  11         41.27         44.40         2.29 o
   0  -1  11         42.86         47.43         1.77 o
   1  -1  11         11.50         12.27         0.94 o
   2  -1  11          0.04         -0.15         0.46 o
   3  -1  11          3.47          4.04         0.57 o
   4  -1  11         14.29         12.42         0.91 o
   5  -1  11          0.47         -0.23         0.53 o
   6  -1  11          1.77          1.68         0.80 o
   7  -1  11          0.00         -0.57         0.57 o
   8  -1  11          3.39          4.09         1.04 o
  -7   0  11          0.17          0.23         0.93 o
  -6   0  11          0.02         -0.66         0.66 o
  -5   0  11          0.13         -0.47         0.68 o
  -4   0  11          9.86         10.01         1.30 o
  -3   0  11          5.12          4.09         0.70 o
  -2   0  11          0.13         -0.43         0.43 o
  -1   0  11         17.13         15.41         0.85 o
   0   0  11          7.56          4.99         0.63 o
   1   0  11          2.78          4.19         0.55 o
   2   0  11         85.58         94.60         2.44 o
   3   0  11          0.01          0.11         0.44 o
   4   0  11          1.13          1.14         0.54 o
   5   0  11          5.56          7.66         0.90 o
   6   0  11         13.52         12.92         1.09 o
   7   0  11          0.03          0.33         0.69 o
   8   0  11          0.07         -0.22         0.82 o
   9   0  11          3.34          5.49         1.60 o
  -7   1  11          3.23          4.05         1.49 o
  -6   1  11          0.02          1.54         1.04 o
  -5   1  11          5.16          5.16         1.28 o
  -4   1  11          3.53          3.38         0.75 o
  -3   1  11         15.85         12.97         0.90 o
  -2   1  11          3.91          4.70         0.65 o
  -1   1  11         17.02         13.13         0.86 o
   0   1  11          6.15          3.98         0.59 o
   1   1  11         22.24         20.95         1.10 o
   2   1  11         82.50         85.21         2.04 o
   3   1  11         56.20         57.20         1.72 o
   4   1  11         22.82         24.26         1.25 o
   5   1  11         42.21         47.44         2.11 o
   6   1  11         27.25         25.22         1.51 o
   7   1  11          4.03          3.59         0.71 o
   8   1  11         10.97          8.92         1.21 o
   9   1  11          0.07          0.04         0.89 o
  -6   2  11          2.56          4.45         1.17 o
  -5   2  11         26.51         30.01         2.13 o
  -4   2  11         32.89         39.15         2.09 o
  -3   2  11         17.10         16.63         1.22 o
  -2   2  11          0.78          0.51         0.49 o
  -1   2  11         23.92         25.35         1.29 o
   0   2  11         40.76         42.94         1.88 o
   1   2  11         17.72         19.97         1.08 o
   2   2  11         62.04         56.72         1.64 o
   3   2  11         35.97         39.67         1.48 o
   4   2  11          8.43          8.87         0.88 o
   5   2  11         69.88         69.08         2.41 o
   6   2  11          0.18          0.07         0.51 o
   7   2  11         24.43         24.42         1.67 o
   8   2  11         12.49         11.77         1.20 o
   9   2  11          5.99          4.41         1.01 o
  -6   3  11          2.98          1.65         1.03 o
  -5   3  11          3.03          4.26         1.13 o
  -4   3  11          2.92          2.71         0.87 o
  -3   3  11          4.89          4.99         0.92 o
  -2   3  11         42.94         51.56         2.20 o
  -1   3  11          2.01          0.99         0.49 o
   0   3  11          3.95          3.80         0.64 o
   1   3  11         31.18         26.17         1.28 o
   2   3  11         10.02         10.70         0.91 o
   3   3  11          1.85          3.15         0.55 o
   4   3  11          0.30          0.24         0.51 o
   5   3  11          6.52          4.86         0.81 o
   6   3  11          9.32          6.37         0.88 o
   7   3  11          7.28          8.20         0.94 o
   8   3  11          4.85          5.01         0.87 o
   9   3  11          0.35          1.00         0.73 o
  -5   4  11          1.29          0.33         0.75 o
  -4   4  11          5.61          4.16         1.07 o
  -3   4  11          2.24          0.22         0.74 o
  -2   4  11          3.01          2.42         0.80 o
  -1   4  11         18.99         22.69         1.36 o
   0   4  11          7.57          7.56         0.96 o
   1   4  11          0.07          0.39         0.65 o
   2   4  11         46.70         39.70         1.80 o
   3   4  11         14.16         13.48         1.06 o
   4   4  11          0.01         -0.39         0.39 o
   5   4  11          1.33          1.57         0.65 o
   6   4  11          0.01         -0.48         0.65 o
   7   4  11          2.21          0.61         0.92 o
   8   4  11          0.51         -0.28         0.71 o
   9   4  11          2.76          1.43         0.82 o
  -5   5  11          0.00         -1.67         1.67 o
  -4   5  11          1.90          1.61         0.91 o
  -3   5  11          5.04          6.22         0.96 o
  -2   5  11          2.86          1.87         0.68 o
  -1   5  11          9.04          9.16         1.01 o
   0   5  11          0.00         -0.76         0.76 o
   1   5  11         19.37         19.52         1.45 o
   2   5  11         10.31         10.50         1.00 o
   3   5  11          9.55         11.23         1.04 o
   4   5  11          0.00         -0.55         0.55 o
   5   5  11          0.03          0.46         0.60 o
   6   5  11          4.99          3.77         0.77 o
   7   5  11          0.98          0.76         0.64 o
   8   5  11          0.01         -0.49         0.74 o
   9   5  11          1.53          1.69         0.78 o
  -4   6  11          6.39          6.50         1.32 o
  -3   6  11          0.01         -0.18         0.72 o
  -2   6  11          6.27          6.43         1.07 o
  -1   6  11          0.52          1.56         0.84 o
   0   6  11          2.13          1.56         0.72 o
   1   6  11          4.87          6.49         0.96 o
   2   6  11          3.83          2.31         0.90 o
   3   6  11         21.90         22.56         1.43 o
   4   6  11          0.42          0.84         0.62 o
   5   6  11          1.86          1.10         0.92 o
   6   6  11          0.00         -0.43         0.84 o
   7   6  11          6.79          6.05         1.07 o
   8   6  11          0.45         -0.27         0.69 o
  -2   7  11          1.38          0.79         0.78 o
  -1   7  11          0.31          0.12         0.72 o
   0   7  11          1.45          0.83         1.23 o
   1   7  11         17.33         19.99         1.82 o
   2   7  11          0.09         -0.58         0.58 o
   3   7  11          4.91          3.61         0.84 o
   4   7  11          5.81          5.00         1.10 o
   5   7  11          5.86          7.05         1.11 o
   6   7  11          0.25          0.75         0.78 o
   7   7  11          1.00         -0.98         0.98 o
   8   7  11          0.45          0.72         0.77 o
  -1   8  11          1.68         -0.46         0.86 o
   0   8  11          0.09         -0.69         0.69 o
   1   8  11          5.43          6.93         1.24 o
   2   8  11          3.10          2.71         1.15 o
   3   8  11          0.26          0.14         0.90 o
   4   8  11         17.49         11.74         1.26 o
   5   8  11          1.04          0.53         0.79 o
   6   8  11          5.16          5.40         1.02 o
   7   8  11         26.68         34.44         2.42 o
   1   9  11          0.07         -0.31         1.43 o
   2   9  11          1.97          0.83         0.86 o
   3   9  11          8.26          6.46         1.22 o
   4   9  11          5.48          5.83         1.14 o
   5   9  11          5.34          3.60         1.18 o
  -3  -7  12         15.13         15.82         3.12 o
  -2  -7  12          1.55          0.57         1.08 o
  -1  -7  12         10.90         10.63         1.51 o
   0  -7  12          1.69          0.47         1.73 o
   1  -7  12          0.07          0.55         1.66 o
  -4  -6  12          4.08          1.99         1.14 o
  -3  -6  12          2.93          3.97         1.14 o
  -2  -6  12          5.48          7.52         1.25 o
  -1  -6  12          1.27          0.79         0.93 o
   0  -6  12          8.49          9.56         1.83 o
   1  -6  12          4.68          6.29         1.25 o
   2  -6  12          4.82          3.12         1.20 o
   3  -6  12          5.19          5.10         1.58 o
  -5  -5  12          4.21          2.96         1.32 o
  -4  -5  12          0.51         -1.07         1.40 o
  -3  -5  12          2.66          1.44         0.95 o
  -2  -5  12          0.01          0.14         0.90 o
  -1  -5  12          0.57          0.08         0.74 o
   0  -5  12         43.12         49.54         2.68 o
   1  -5  12          5.62          5.52         1.42 o
   2  -5  12          8.15          8.08         1.27 o
   3  -5  12         17.97         24.79         2.62 o
   4  -5  12          0.11          0.93         1.26 o
  -6  -4  12          4.44          6.28         1.35 o
  -5  -4  12         12.39         14.90         1.68 o
  -4  -4  12         27.35         28.17         2.16 o
  -3  -4  12          1.01          2.04         1.08 o
  -2  -4  12          6.10          5.28         1.17 o
  -1  -4  12          1.75         -0.13         0.80 o
   0  -4  12         10.92         12.99         1.47 o
   1  -4  12          3.68          1.85         1.00 o
   2  -4  12         21.43         22.35         2.18 o
   3  -4  12         14.97         15.78         1.57 o
   4  -4  12          0.27          0.65         1.21 o
   5  -4  12         18.65         18.67         2.18 o
  -6  -3  12          3.33          2.85         0.97 o
  -5  -3  12          1.53          0.39         0.83 o
  -4  -3  12          3.79          4.60         1.19 o
  -3  -3  12         18.55         22.81         1.85 o
  -2  -3  12         63.84         72.60         2.95 o
  -1  -3  12          9.32         10.26         1.04 o
   0  -3  12          0.82         -0.43         0.79 o
   1  -3  12          0.96          1.17         1.31 o
   2  -3  12          4.78          5.16         1.01 o
   3  -3  12         19.80         20.32         1.80 o
   4  -3  12          0.33         -0.97         0.97 o
   5  -3  12          4.46          3.30         1.32 o
   6  -3  12          6.61          6.36         1.62 o
  -6  -2  12          4.90          4.14         1.80 o
  -5  -2  12          0.95          0.90         0.81 o
  -4  -2  12          3.18          3.21         0.93 o
  -3  -2  12         13.68         15.48         1.49 o
  -2  -2  12          6.02          5.47         0.94 o
  -1  -2  12          3.69          2.35         0.68 o
   0  -2  12         36.80         36.95         1.94 o
   1  -2  12        131.73        152.13         4.60 o
   2  -2  12          4.06          4.22         0.91 o
   3  -2  12         16.97         18.10         1.75 o
   4  -2  12          0.09         -0.67         0.67 o
   5  -2  12          8.97          8.79         1.59 o
   6  -2  12         29.91         33.32         3.77 o
   7  -2  12          2.39          2.47         1.20 o
  -6  -1  12          0.59          0.89         0.92 o
  -5  -1  12          2.93          1.79         0.98 o
  -4  -1  12         20.47         21.82         1.81 o
  -3  -1  12          1.61          1.06         0.81 o
  -2  -1  12          3.10          1.57         0.96 o
  -1  -1  12          7.96          7.88         1.17 o
   0  -1  12          0.37          0.05         0.57 o
   1  -1  12         16.83         19.75         1.39 o
   2  -1  12          0.04          0.00         0.57 o
   3  -1  12         45.62         49.64         2.13 o
   4  -1  12          5.73          5.13         0.93 o
   5  -1  12          1.45          2.72         1.64 o
   6  -1  12          4.70          4.71         1.06 o
   7  -1  12          0.46          0.13         0.81 o
  -6   0  12         15.20         15.41         1.90 o
  -5   0  12          0.20         -0.77         1.12 o
  -4   0  12          6.22          4.99         1.02 o
  -3   0  12         21.02         22.18         1.56 o
  -2   0  12         17.02         14.62         1.27 o
  -1   0  12         16.55         20.46         1.42 o
   0   0  12         11.65          7.06         0.80 o
   1   0  12          0.59          0.50         0.43 o
   2   0  12          9.60         10.03         0.87 o
   3   0  12          1.46          1.10         0.51 o
   4   0  12         14.35         12.99         1.06 o
   5   0  12          0.50         -0.08         0.69 o
   6   0  12          1.53          1.85         0.79 o
   7   0  12          7.51          8.31         1.31 o
   8   0  12          1.86          0.73         1.29 o
  -6   1  12          1.40          1.10         1.28 o
  -5   1  12          1.13         -1.30         1.30 o
  -4   1  12          1.31          0.52         0.67 o
  -3   1  12         18.04         19.13         1.56 o
  -2   1  12          0.39          1.20         0.55 o
  -1   1  12          9.11          6.89         0.73 o
   0   1  12          0.17          0.52         0.45 o
   1   1  12         19.54         17.53         1.10 o
   2   1  12         22.15         24.21         1.20 o
   3   1  12         41.41         35.67         1.58 o
   4   1  12         12.38         12.92         1.09 o
   5   1  12          1.27          0.47         0.58 o
   6   1  12          0.31         -0.51         0.62 o
   7   1  12          0.31          0.97         0.69 o
   8   1  12          2.19          2.46         1.07 o
  -5   2  12          5.77          8.19         1.30 o
  -4   2  12         14.95         15.27         1.58 o
  -3   2  12          0.18         -0.48         0.50 o
  -2   2  12          0.90         -0.35         0.51 o
  -1   2  12         16.90         13.83         1.29 o
   0   2  12          3.81          3.92         0.60 o
   1   2  12          3.22          2.84         0.91 o
   2   2  12          0.99          0.15         0.50 o
   3   2  12          2.07          1.80         0.50 o
   4   2  12          9.92         12.80         1.07 o
   5   2  12          5.30          5.44         0.93 o
   6   2  12          1.23          0.75         0.62 o
   7   2  12         24.58         23.82         1.58 o
   8   2  12          7.14          6.15         0.98 o
  -5   3  12          5.67          9.11         1.33 o
  -4   3  12         10.46         12.15         1.36 o
  -3   3  12          0.08         -0.28         0.78 o
  -2   3  12         23.18         30.30         1.70 o
  -1   3  12          0.04          0.13         0.54 o
   0   3  12          1.01          0.77         0.68 o
   1   3  12          2.43          1.60         0.63 o
   2   3  12         11.03         10.69         1.02 o
   3   3  12          7.36          6.38         0.81 o
   4   3  12          9.32          8.56         0.91 o
   5   3  12         13.00         14.98         1.29 o
   6   3  12          3.13          2.76         0.70 o
   7   3  12          9.74          8.37         1.07 o
   8   3  12          0.07          0.09         0.66 o
  -4   4  12         18.93         17.91         1.64 o
  -3   4  12         22.06         20.28         1.64 o
  -2   4  12          0.09         -0.78         0.81 o
  -1   4  12          0.03          0.60         0.58 o
   0   4  12          2.22          1.55         0.80 o
   1   4  12          0.03         -0.54         0.54 o
   2   4  12         30.98         28.91         1.59 o
   3   4  12          2.42          0.78         0.54 o
   4   4  12          5.38          5.46         1.09 o
   5   4  12         10.46          7.29         1.20 o
   6   4  12          2.92          2.25         0.79 o
   7   4  12          2.75          2.01         0.80 o
   8   4  12          1.13         -0.57         0.57 o
  -4   5  12          1.17          1.71         2.80 o
  -3   5  12          0.00          0.52         1.11 o
  -2   5  12          7.69          6.72         1.26 o
  -1   5  12         13.64         14.86         2.43 o
   0   5  12          9.43          8.60         1.10 o
   1   5  12          0.36          0.09         0.68 o
   2   5  12          0.03         -0.61         0.68 o
   3   5  12          1.96          0.41         0.72 o
   4   5  12          0.00          0.27         0.60 o
   5   5  12          0.22         -0.56         0.71 o
   6   5  12          1.83          2.10         0.97 o
   7   5  12          3.97          6.19         1.01 o
   8   5  12          1.38          0.98         0.94 o
  -3   6  12          0.03         -0.32         1.54 o
  -2   6  12          1.54          1.03         0.94 o
  -1   6  12          1.96         -0.01         1.03 o
   0   6  12          1.86          0.89         0.91 o
   1   6  12          0.85         -0.08         0.65 o
   2   6  12          3.54          2.31         0.83 o
   3   6  12          5.79          5.53         1.06 o
   4   6  12          3.85          1.65         1.10 o
   5   6  12          0.48         -0.09         0.59 o
   6   6  12          1.33          1.32         1.02 o
   7   6  12          0.22          0.86         0.84 o
  -1   7  12          3.64          3.05         1.02 o
   0   7  12          0.00         -0.66         0.96 o
   1   7  12          9.82         10.06         1.51 o
   2   7  12          0.71          1.14         0.76 o
   3   7  12          6.22          4.15         0.94 o
   4   7  12          0.00          0.11         0.64 o
   5   7  12          0.07         -0.56         0.64 o
   6   7  12          2.78          1.91         0.85 o
   7   7  12          3.22          2.99         1.65 o
   1   8  12          0.32         -1.09         1.09 o
   2   8  12          0.14          0.25         0.92 o
   3   8  12          3.31          2.29         0.95 o
   4   8  12          0.45          2.64         0.91 o
   5   8  12          0.01          0.43         0.84 o
  -2  -6  13          4.65          3.92         2.71 o
  -1  -6  13         12.87         12.91         2.49 o
   0  -6  13          1.53          3.21         2.26 o
   1  -6  13         15.33         11.32         2.37 o
  -3  -5  13         13.87         15.98         2.15 o
  -2  -5  13          7.34          5.49         1.18 o
  -1  -5  13          9.71         10.62         1.75 o
   0  -5  13          0.00         -0.37         1.17 o
   1  -5  13          2.26          0.86         0.86 o
   2  -5  13          6.73          9.27         1.40 o
   3  -5  13          0.20         -0.55         0.91 o
  -4  -4  13          0.00         -0.85         0.85 o
  -3  -4  13          0.08         -0.11         1.04 o
  -2  -4  13          0.32          1.05         1.69 o
  -1  -4  13          4.26          3.37         1.22 o
   0  -4  13         25.28         25.25         2.01 o
   1  -4  13          2.40          2.32         0.94 o
   2  -4  13         27.46         34.68         2.39 o
   3  -4  13          5.47          3.37         1.18 o
   4  -4  13          0.10          0.95         1.00 o
  -5  -3  13         14.22         17.25         1.83 o
  -4  -3  13          0.23          0.24         0.87 o
  -3  -3  13          3.58          2.16         1.17 o
  -2  -3  13         47.52         48.12         3.31 o
  -1  -3  13         12.80         14.83         2.01 o
   0  -3  13          7.80          7.53         1.28 o
   1  -3  13          0.92          0.93         0.95 o
   2  -3  13         33.70         36.54         2.38 o
   3  -3  13          4.72          4.08         1.38 o
   4  -3  13         15.77         16.98         1.84 o
   5  -3  13         27.05         35.92         2.90 o
  -5  -2  13         34.77         42.54         6.61 o
  -4  -2  13          7.78          4.73         1.45 o
  -3  -2  13         11.73         11.26         1.45 o
  -2  -2  13         37.60         50.67         3.32 o
  -1  -2  13          0.86          1.97         1.20 o
   0  -2  13          6.47          7.95         1.66 o
   1  -2  13          3.13          3.88         1.04 o
   2  -2  13          2.61          1.46         1.09 o
   3  -2  13          0.93          0.05         0.81 o
   4  -2  13          5.31          9.08         1.27 o
   5  -2  13          1.08          0.21         1.18 o
   6  -2  13          4.04          3.97         1.48 o
  -5  -1  13          2.42          5.72         1.57 o
  -4  -1  13          4.06          3.64         1.13 o
  -3  -1  13          0.32          1.93         1.04 o
  -2  -1  13          0.77         -0.86         0.86 o
  -1  -1  13         25.70         30.31         2.07 o
   0  -1  13         21.00         25.28         3.24 o
   1  -1  13          6.97          9.34         1.16 o
   2  -1  13         10.50         11.08         1.23 o
   3  -1  13         19.36         23.59         1.87 o
   4  -1  13          3.77          3.82         1.00 o
   5  -1  13          0.01         -0.80         0.80 o
   6  -1  13          0.01          0.16         0.86 o
  -5   0  13         25.79         32.10         2.31 o
  -4   0  13          2.70          1.30         0.88 o
  -3   0  13          3.19          1.70         1.23 o
  -2   0  13          1.35          1.69         0.95 o
  -1   0  13          4.82          2.98         1.04 o
   0   0  13          2.81          3.03         0.97 o
   1   0  13          1.44          1.76         0.79 o
   2   0  13         26.92         29.49         1.60 o
   3   0  13         13.48         17.82         1.98 o
   4   0  13          0.03         -0.15         0.59 o
   5   0  13         16.89         17.12         1.59 o
   6   0  13         18.37         21.40         1.91 o
   7   0  13          2.10          3.28         1.12 o
  -5   1  13          0.00         -0.20         1.45 o
  -4   1  13          0.02          0.17         0.95 o
  -3   1  13          0.66          0.60         1.19 o
  -2   1  13          0.91          1.21         0.86 o
  -1   1  13         18.52         20.94         1.63 o
   0   1  13          3.99          2.44         1.09 o
   1   1  13          7.65          5.86         0.87 o
   2   1  13         15.75         17.46         1.24 o
   3   1  13          1.04          0.68         0.59 o
   4   1  13          0.74         -0.09         0.55 o
   5   1  13          3.07          4.61         0.95 o
   6   1  13          0.84          1.09         0.74 o
   7   1  13          2.37          3.32         1.13 o
  -4   2  13          7.26          7.62         1.48 o
  -3   2  13          0.44         -0.54         0.54 o
  -2   2  13          0.80          0.04         0.99 o
  -1   2  13          1.43          0.64         0.68 o
   0   2  13          1.93          1.56         0.81 o
   1   2  13         17.15         16.82         1.27 o
   2   2  13          5.46          4.72         0.98 o
   3   2  13          1.09          0.29         0.73 o
   4   2  13         16.08         15.50         1.24 o
   5   2  13          7.05          5.73         0.99 o
   6   2  13          0.50          0.05         0.70 o
   7   2  13          0.69          0.19         0.65 o
  -4   3  13          0.97          2.53         1.29 o
  -3   3  13          6.50         10.56         1.51 o
  -2   3  13          0.79         -0.75         0.75 o
  -1   3  13          1.55          1.74         0.89 o
   0   3  13          0.00         -0.46         0.46 o
   1   3  13          9.33          8.49         1.02 o
   2   3  13         25.11         24.34         1.64 o
   3   3  13          2.00          1.50         0.66 o
   4   3  13         17.17         17.17         1.45 o
   5   3  13          0.86          0.62         0.80 o
   6   3  13          8.69          9.90         1.26 o
   7   3  13         15.01         16.47         1.36 o
  -3   4  13         28.85         37.11         2.60 o
  -2   4  13          0.01         -0.31         1.07 o
  -1   4  13          3.61          5.12         1.09 o
   0   4  13          6.09          6.13         1.22 o
   1   4  13          0.60          0.74         0.83 o
   2   4  13          0.98          1.16         0.95 o
   3   4  13          1.92          1.24         0.72 o
   4   4  13          3.33          1.57         0.77 o
   5   4  13          0.61         -0.21         0.82 o
   6   4  13          2.18          1.83         1.04 o
   7   4  13          5.32          4.41         1.00 o
  -2   5  13          1.49          2.03         0.97 o
  -1   5  13         21.57         23.73         2.07 o
   0   5  13         15.85         22.54         2.02 o
   1   5  13          1.02          0.26         0.69 o
   2   5  13          0.31          0.08         0.68 o
   3   5  13          0.05          0.44         0.64 o
   4   5  13          0.09         -0.63         0.85 o
   5   5  13          0.14         -0.61         0.88 o
   6   5  13          0.01         -0.73         0.73 o
   7   5  13          0.00         -0.68         0.68 o
  -1   6  13          0.00         -1.01         1.01 o
   0   6  13          2.93          3.78         1.10 o
   1   6  13          2.51          3.12         1.12 o
   2   6  13          5.65          4.48         1.04 o
   3   6  13          0.33         -0.57         0.64 o
   4   6  13          0.04         -0.68         0.68 o
   5   6  13          0.02         -0.38         0.82 o
   6   6  13          0.79         -0.15         0.87 o
   1   7  13          0.76         -0.31         0.85 o
   2   7  13          0.01         -0.61         0.70 o
   3   7  13          0.17          1.15         0.88 o
   4   7  13          0.48          0.16         0.76 o
   5   7  13          1.07          0.75         1.57 o
  -2  -4  14          0.15          0.85         1.52 o
  -1  -4  14          0.66         -0.28         1.58 o
   0  -4  14          4.97          3.68         1.27 o
   1  -4  14          3.90          6.00         1.37 o
   2  -4  14          0.48         -0.42         1.42 o
  -3  -3  14          1.12         -0.12         1.46 o
  -2  -3  14          6.03          7.19         1.98 o
  -1  -3  14          0.28          0.11         1.18 o
   0  -3  14          4.62          6.47         1.25 o
   1  -3  14          0.00         -0.40         0.72 o
   2  -3  14          2.17          1.45         0.92 o
   3  -3  14          0.15         -1.01         1.01 o
   4  -3  14          1.01          1.34         1.15 o
  -4  -2  14          3.27          0.17         2.66 o
  -3  -2  14          0.19         -0.64         1.27 o
  -2  -2  14          0.17         -0.86         0.92 o
  -1  -2  14          1.28          0.79         0.95 o
   0  -2  14         11.85         11.41         1.84 o
   1  -2  14          0.00         -0.89         0.89 o
   2  -2  14          1.29         -0.57         0.91 o
   3  -2  14          1.71          2.11         1.05 o
   4  -2  14         17.25         19.45         2.34 o
   5  -2  14         25.06         33.84         5.33 o
  -4  -1  14          3.03          1.73         1.34 o
  -3  -1  14          5.99          9.49         2.50 o
  -2  -1  14         15.60         20.81         2.23 o
  -1  -1  14          7.13          6.71         1.31 o
   0  -1  14         56.26         70.69         4.31 o
   1  -1  14          2.80          3.19         1.07 o
   2  -1  14         11.15          9.55         1.91 o
   3  -1  14          0.02         -0.90         0.90 o
   4  -1  14          1.79         -0.07         1.62 o
   5  -1  14          0.94          0.01         1.15 o
  -4   0  14         35.11         41.01         4.16 o
  -3   0  14         29.43         33.54         2.78 o
  -2   0  14         13.08         14.66         1.63 o
  -1   0  14          5.46          5.86         1.28 o
   0   0  14          6.46          7.39         1.32 o
   1   0  14          1.25          0.55         0.87 o
   2   0  14         21.24         19.91         1.81 o
   3   0  14         14.22         16.36         1.61 o
   4   0  14          2.86         -0.02         0.88 o
   5   0  14          0.47         -0.28         0.86 o
   6   0  14          0.09          0.17         1.22 o
  -3   1  14          0.88         -0.80         0.95 o
  -2   1  14          1.89          2.56         1.04 o
  -1   1  14          5.98          7.90         1.30 o
   0   1  14          0.00         -0.69         0.78 o
   1   1  14          7.57          6.40         0.94 o
   2   1  14          0.08         -0.22         0.88 o
   3   1  14         14.54         15.32         1.39 o
   4   1  14          1.03         -0.59         0.74 o
   5   1  14          8.72          9.09         1.22 o
   6   1  14         10.71         13.61         1.63 o
  -3   2  14          5.70          5.66         1.63 o
  -2   2  14          1.92          0.80         0.80 o
  -1   2  14          0.01         -0.48         0.66 o
   0   2  14          0.13         -0.37         0.65 o
   1   2  14          7.73          7.49         0.94 o
   2   2  14          0.03          0.89         0.75 o
   3   2  14          1.89          1.24         0.86 o
   4   2  14          3.08          3.33         0.98 o
   5   2  14          1.27          0.64         0.85 o
   6   2  14          0.02         -0.35         0.75 o
  -2   3  14          4.68          5.16         1.23 o
  -1   3  14          5.64          5.46         1.09 o
   0   3  14          3.41          4.09         0.96 o
   1   3  14          0.08         -0.57         0.57 o
   2   3  14          0.60          1.07         0.75 o
   3   3  14          0.47         -0.12         0.69 o
   4   3  14          0.08         -0.64         0.83 o
   5   3  14          0.29         -0.26         1.12 o
   6   3  14          0.45         -0.32         0.92 o
  -2   4  14          0.03         -1.89         1.89 o
  -1   4  14          1.15         -1.05         1.05 o
   0   4  14          0.32          0.41         0.74 o
   1   4  14          1.04          0.64         0.83 o
   2   4  14          1.64         -0.45         0.71 o
   3   4  14          0.67          1.23         0.68 o
   4   4  14          6.39          5.72         1.31 o
   5   4  14          0.84          0.41         1.04 o
   6   4  14          2.17          1.53         1.24 o
   0   5  14          2.87          3.04         1.09 o
   1   5  14          0.04         -0.31         0.74 o
   2   5  14          0.19          0.21         0.72 o
   3   5  14          5.56          2.94         0.87 o
   4   5  14          5.10          3.81         1.07 o
   5   5  14          3.48          2.43         1.09 o
   2   6  14          9.92          9.95         1.63 o
   3   6  14          0.94          1.05         1.06 o
   4   6  14          0.28          0.55         1.62 o
   0  -2  15          1.19          0.75         1.18 o
   1  -2  15          1.40          2.47         1.37 o
   2  -2  15          0.48         -0.02         1.25 o
  -2  -1  15          0.58         -2.25         2.25 o
  -1  -1  15          0.76          0.04         1.34 o
   0  -1  15          2.21          1.11         1.44 o
   1  -1  15          1.99          2.01         1.36 o
   2  -1  15          5.50          4.31         1.49 o
   3  -1  15          0.08         -0.91         1.18 o
  -2   0  15          0.83         -1.61         1.73 o
  -1   0  15          0.00          1.18         1.06 o
   0   0  15          1.56          0.35         0.89 o
   1   0  15          0.59          0.60         0.93 o
   2   0  15         20.22         23.10         2.02 o
   3   0  15          3.85          2.64         1.39 o
   4   0  15          0.00          0.03         1.73 o
  -1   1  15         29.98         34.28         4.66 o
   0   1  15          9.66         10.98         1.54 o
   1   1  15          3.16          3.52         1.15 o
   2   1  15          0.30          0.23         1.35 o
   3   1  15          2.13          0.29         0.93 o
   4   1  15          6.21          5.60         1.63 o
  -1   2  15         17.91         20.30         2.48 o
   0   2  15          0.37          2.30         1.10 o
   1   2  15          6.14          5.47         1.07 o
   2   2  15          0.00         -0.79         0.79 o
   3   2  15          0.12         -0.33         0.75 o
   4   2  15          6.15          7.40         1.35 o
   0   3  15          7.09          4.09         1.12 o
   1   3  15          2.48          1.31         0.85 o
   2   3  15          8.86          6.77         1.00 o
   3   3  15          9.85         10.70         1.37 o
   4   3  15          0.04          0.00         1.01 o
   1   4  15          5.37          2.61         1.21 o
   2   4  15          1.73         -0.19         0.82 o
   3   4  15          0.90          0.61         0.84 o
                                                
